# Supplementary material for: Sex-heterogeneous SNPs disproportionately influence gene expression and health
Source: PLoS Genet. 2022 May 5;18(5):e1010147. doi: 10.1371/journal.pgen.1010147 (PMC9070888; doi:10.1371/journal.pgen.1010147)
Supplement: S1 Table — (XLSX) [file pgen.1010147.s004.xlsx]

## Sheet: S1 Table
S1 Table. Set of independent biometric trait sex-heterogenous SNPs from univariate and multivariate meta-analysis.
Sex-hetrogeneous SNP		MAF		trait with maximum sex-heterogeneity (PQ)		dataset		beta Female		SE Female		P Female		beta Male		SE Male		P Male		best PQ		P multivariate
rs7662743		0.4083		BMI		GIANT		-0.0042		0.0046		0.3612		0.0178		0.005		3.71x10-04		1.2x10-3		8.8x10-9
rs6451610		0.3667		BMI		GIANT		0.0183		0.0051		3.33x10-04		-0.0012		0.0055		0.8273		9.3x10-3		7.9x10-9
rs2617642		0.275		BMI		GIANT		-0.0151		0.0073		0.03859		0.0144		0.0077		0.06147		5.4x10-3		7.3x10-10
rs1885094		0.2583		BMI		GIANT		0.0068		0.0043		0.115		-0.0115		0.0044		0.009464		3.1x10-3		6.4x10-9
rs229038		0.0583		BMI		GIANT		0.0424		0.0128		0.0009247		-0.0024		0.0133		0.8568		1.5x10-2		5.5x10-9
rs1533814		0.1583		BMI		GIANT		0.0034		0.0052		0.512		-0.0166		0.0054		0.002157		7.6x10-3		5.0x10-8
rs4709011		0.4167		BMI		GIANT		0.0089		0.0049		0.06932		-0.0103		0.0053		0.05197		7.8x10-3		4.7x10-9
rs11776141		0.425		BMI		GIANT		-0.0116		0.006		0.0532		0.0118		0.0064		0.06522		7.6x10-3		4.5x10-10
rs7916879		0.4417		BMI		GIANT		0.0073		0.0042		0.08091		-0.0153		0.0042		2.82x10-04		1.4x10-4		4.1x10-8
rs12303239		0.025		BMI		GIANT		-0.0133		0.0132		0.3137		0.0381		0.0139		0.006125		7.3x10-3		3.6x10-10
rs17095784		0.0083		BMI		GIANT		-0.0419		0.0231		0.0697		0.0535		0.0242		0.02705		4.3x10-3		3.1x10-10
rs10485733		0.1		BMI		GIANT		-0.033		0.0087		1.49x10-04		0.0092		0.0093		0.3225		9.2x10-4		2.1x10-9
rs1958643		0.1833		BMI		GIANT		0.0053		0.0051		0.301		-0.0149		0.0053		0.005019		6.2x10-3		1.4x10-9
rs2052832		0.275		BMI		GIANT		0.0152		0.0053		0.004132		-0.0127		0.0057		0.02588		3.4x10-4		1.4x10-8
rs6841926		0.0833		BMI		GIANT		-0.0276		0.0103		0.007371		0.0171		0.011		0.1201		3.0x10-3		1.3x10-10
rs538906		0.4		BMI SNPadjPA		GIANT		-0.0158		0.0054		0.003361		0.0138		0.0067		0.03971		5.8x10-4		8.2x10-9
rs1444231		0.175		BMI SNPadjPA		GIANT		-0.0184		0.0068		0.007082		0.022		0.0083		0.008278		1.8x10-4		5.3x10-13
rs13170530		0.225		BMI SNPadjPA		GIANT		-0.0145		0.0063		0.02197		0.0166		0.0078		0.03475		2.1x10-3		5.1x10-11
rs2985335		0.175		BMI SNPadjPA		GIANT		-0.0225		0.0081		0.00559		0.0317		0.0099		0.001398		2.4x10-5		4.8x10-9
rs785242		0.4661		BMI SNPadjPA		GIANT		-0.0076		0.0066		0.2492		0.0222		0.008		0.005521		4.1x10-3		4.5x10-8
rs9543569		0.05172		BMI SNPadjPA		GIANT		-0.0093		0.0122		0.4443		0.0332		0.0144		0.02143		2.4x10-2		4.1x10-8
rs32210		0.05172		BMI SNPadjPA		GIANT		-0.0386		0.0113		0.0006413		0.0311		0.013		0.0165		5.1x10-5		4.0x10-8
rs1148455		0.2667		BMI SNPadjPA		GIANT		-0.014		0.006		0.01976		0.0139		0.0074		0.06058		3.4x10-3		3.4x10-8
rs9869112		0.2069		BMI SNPadjPA		GIANT		0.0216		0.0069		0.001833		-0.0122		0.0086		0.1552		2.2x10-3		2.6x10-9
rs6597866		0.3583		BMI SNPadjPA		GIANT		-0.0058		0.0056		0.302		0.0145		0.0067		0.02945		2.0x10-2		2.6x10-8
rs986889		0.3833		BMI SNPadjPA		GIANT		-0.0077		0.0057		0.1721		0.0142		0.007		0.04299		1.5x10-2		2.3x10-8
rs17548357		0.025		BMI SNPadjPA		GIANT		-0.0235		0.0152		0.1236		0.0361		0.0192		0.0602		1.5x10-2		2.2x10-8
rs1353676		0.1034		BMI SNPadjPA		GIANT		-0.0062		0.0085		0.4645		0.0307		0.0103		0.002836		5.6x10-3		1.4x10-8
rs10478484		0.008929		BMI SNPadjPA		GIANT		-0.0225		0.0093		0.01588		0.0243		0.0112		0.0302		1.3x10-3		1.1x10-10
rs4927633		0.1186		BMI SNPadjPA		GIANT		-0.0145		0.0083		0.07873		0.0367		0.01		2.40x10-04		7.8x10-5		1.0x10-8
rs1317122		0.3333		BMI SNPadjPA		GIANT		-0.0158		0.0057		0.005292		0.0152		0.0069		0.02843		5.4x10-4		1.0x10-8
rs7810893		0.3583		height		GIANT		-0.013		0.0061		0.038		0.004		0.0066		0.54		5.0x10-3		9.1x10-11
rs2098100		0.2417		height		GIANT		0.018		0.007		0.012		-0.0027		0.0076		0.72		1.8x10-3		9.1x10-10
rs2585160		0.375		height		GIANT		-0.0011		0.006		0.85		0.017		0.0065		0.0084		3.8x10-3		8.7x10-9
rs2236989		0.2583		height		GIANT		-0.0035		0.007		0.62		-0.01		0.0076		0.17		4.8x10-5		7.6x10-10
rs17059490		0.025		height		GIANT		-0.0082		0.025		0.74		0.068		0.027		0.012		2.6x10-3		6.7x10-10
rs30448		0.0167		height		GIANT		-0.019		0.025		0.44		0.085		0.026		0.00088		2.7x10-4		5.0x10-8
rs10496905		0.0667		height		GIANT		0.022		0.011		0.043		0.017		0.012		0.13		4.9x10-3		3.5x10-8
rs888714		0.2167		height		GIANT		-0.0004		0.006		0.95		-0.015		0.0064		0.022		3.1x10-3		3.4x10-11
rs3778409		0.1333		height		GIANT		-0.011		0.009		0.21		0.01		0.0096		0.28		1.5x10-4		3.3x10-9
rs9300874		0.0583		height		GIANT		-0.0097		0.014		0.49		0.0054		0.015		0.72		2.1x10-2		3.1x10-8
rs17804744		0.175		height		GIANT		-0.02		0.0073		0.005		-0.025		0.0079		0.0016		4.5x10-4		2.7x10-8
rs11054754		0.5		height		GIANT		-0.0066		0.0057		0.25		0.01		0.0061		0.088		1.7x10-2		2.2x10-8
rs1348884		0.4		height		GIANT		0.001		0.0058		0.86		-0.0066		0.0064		0.3		5.2x10-3		2.0x10-8
rs1038096		0.3833		height		GIANT		0.0064		0.0062		0.3		-0.0053		0.0065		0.41		4.7x10-3		2.0x10-10
rs7114882		0.2583		height		GIANT		0.0017		0.0065		0.79		-0.016		0.007		0.024		2.5x10-3		1.7x10-9
rs3109681		0.4583		height		GIANT		0.0033		0.0058		0.57		0.014		0.0064		0.026		6.4x10-3		1.4x10-9
rs7681831		0.275		height		GIANT		0.0039		0.0061		0.52		-0.0052		0.0066		0.43		1.3x10-2		1.3x10-10
rs10701		0.45		height		GIANT		-0.0073		0.0057		0.2		-0.0097		0.0061		0.11		1.9x10-3		1.1x10-9
rs943172		0.4		HIP		GIANT		-0.0094		0.0055		0.087		0.014		0.0064		0.031		5.9x10-3		7.9x10-10
rs981457		0.05		HIP		GIANT		-0.029		0.015		0.059		0.047		0.017		0.0059		9.3x10-4		6.9x10-12
rs10017899		0.3417		HIP		GIANT		-0.019		0.0056		0.00074		0.0091		0.0066		0.17		1.2x10-3		6.1x10-10
rs1560178		0.3417		HIP		GIANT		0.011		0.0058		0.053		-0.014		0.0068		0.035		4.2x10-3		5.5x10-9
rs2181111		0.4667		HIP		GIANT		0.015		0.006		0.015		-0.014		0.0069		0.038		1.5x10-3		4.7x10-8
rs10496135		0.05		HIP		GIANT		-0.019		0.019		0.31		0.067		0.022		0.002		2.7x10-3		4.4x10-8
rs3127347		0.3167		HIP		GIANT		0.012		0.0059		0.042		-0.011		0.007		0.13		1.4x10-2		4.4x10-8
rs9610587		0.3417		HIP		GIANT		0.011		0.0066		0.09		-0.02		0.0077		0.0081		1.9x10-3		4.2x10-9
rs12619807		0.125		HIP		GIANT		-0.022		0.0093		0.02		0.019		0.011		0.084		4.7x10-3		3.7x10-9
rs4784221		0.225		HIP		GIANT		-0.023		0.007		0.00087		0.0062		0.0082		0.45		6.5x10-3		3.5x10-10
rs5742627		0.0083		HIP		GIANT		0.024		0.015		0.1		-0.039		0.015		0.01		2.7x10-3		3.4x10-8
rs2277007		0.2917		HIP		GIANT		0.012		0.0061		0.053		-0.024		0.0073		0.0012		1.9x10-4		3.4x10-8
rs7585075		0.1083		HIP		GIANT		-0.027		0.01		0.0093		0.021		0.012		0.08		2.5x10-3		3.2x10-8
rs4299335		0.3333		HIP		GIANT		0.0035		0.0061		0.57		-0.027		0.0071		1.80x10-04		1.3x10-3		3.2x10-8
rs1346944		0.0417		HIP		GIANT		0.0093		0.013		0.49		-0.053		0.016		0.0013		3.4x10-3		2.8x10-10
rs10967086		0.3083		HIP		GIANT		-0.02		0.0059		0.00079		0.006		0.0069		0.38		4.1x10-3		1.7x10-9
rs2195243		0.175		HIP		GIANT		0.0054		0.006		0.37		-0.024		0.0061		9.70x10-05		6.4x10-4		1.6x10-9
rs12578136		0.2083		HIP		GIANT		0.0048		0.0077		0.53		-0.023		0.0092		0.011		1.9x10-2		1.6x10-8
rs7218729		0.5		HIP		GIANT		0.01		0.0056		0.066		-0.015		0.0066		0.019		2.9x10-3		1.5x10-8
rs7335249		0.4833		HIP		GIANT		-0.016		0.0056		0.0048		0.0084		0.0065		0.2		4.9x10-3		1.4x10-11
rs2071510		0.4083		HIP		GIANT		0.0063		0.0058		0.28		-0.018		0.0072		0.015		9.9x10-3		1.3x10-8
rs17643593		0.3583		HIP		GIANT		0.012		0.0057		0.038		-0.013		0.0068		0.047		4.2x10-3		1.2x10-10
rs4328619		0.4417		HIPadjBMI		GIANT		-0.0082		0.0046		0.072		0.015		0.0051		0.0022		5.3x10-4		5.3x10-9
rs4235871		0.475		HIPadjBMI		GIANT		0.0019		0.0056		0.73		-0.024		0.007		0.00065		3.7x10-3		4.5x10-9
rs7952176		0.3167		HIPadjBMI		GIANT		0.0076		0.0061		0.21		-0.022		0.0076		0.0036		2.2x10-3		4.2x10-11
rs4924626		0.175		HIPadjBMI		GIANT		0.015		0.0071		0.038		-0.025		0.0087		0.0039		3.9x10-4		2.5x10-8
rs355909		0.4746		WAISTadjBMI SNPadjPA		GIANT		0.0278		0.005		2.09x10-08		-0.0148		0.0057		0.009141		1.6x10-8		univariate
rs16879258		0.1083		WAISTadjBMI SNPadjPA		GIANT		-0.0147		0.0083		0.07722		0.0244		0.0102		0.01641		2.9x10-3		8.7x10-10
rs2389955		0.3509		WAISTadjBMI SNPadjPA		GIANT		-0.021		0.0064		0.001104		0.0147		0.0079		0.06407		4.8x10-4		8.1x10-9
rs16909900		0.04167		WAISTadjBMI SNPadjPA		GIANT		0.0231		0.0102		0.02269		-0.0245		0.0115		0.03259		1.9x10-3		5.4x10-12
rs9394964		0.1204		WAISTadjBMI SNPadjPA		GIANT		0.0244		0.0093		0.008883		-0.0154		0.0106		0.1489		5.0x10-3		4.9x10-9
rs6886735		0.04167		WAISTadjBMI SNPadjPA		GIANT		0.0211		0.0118		0.07366		-0.0315		0.0141		0.02563		4.2x10-3		4.7x10-8
rs17120473		0.0339		WAISTadjBMI SNPadjPA		GIANT		0.0124		0.0129		0.3347		-0.0438		0.0162		0.006875		6.6x10-3		4.5x10-8
rs4133291		0.4583		WAISTadjBMI SNPadjPA		GIANT		-0.0059		0.0055		0.2844		0.0168		0.0068		0.01311		9.3x10-3		4.5x10-8
rs7013462		0.3167		WAISTadjBMI SNPadjPA		GIANT		-0.0071		0.0061		0.2433		0.0242		0.0074		0.001183		1.2x10-3		4.3x10-8
rs493196		0.05		WAISTadjBMI SNPadjPA		GIANT		0.0205		0.0098		0.03635		-0.0223		0.012		0.06388		5.8x10-3		4.1x10-8
rs17044607		0.05833		WAISTadjBMI SNPadjPA		GIANT		0.0221		0.0086		0.01016		-0.0281		0.0107		0.008528		2.5x10-4		4.0x10-11
rs267638		0.275		WAISTadjBMI SNPadjPA		GIANT		-0.0062		0.0062		0.3137		0.0199		0.0078		0.01042		8.5x10-3		3.8x10-11
rs17363382		0.08333		WAISTadjBMI SNPadjPA		GIANT		-0.0255		0.0124		0.04032		0.0301		0.015		0.04492		4.3x10-3		3.4x10-8
rs919098		0.325		WAISTadjBMI SNPadjPA		GIANT		-0.0107		0.0058		0.0643		0.0208		0.0072		0.003747		6.3x10-4		3.3x10-9
rs2790057		0.4667		WAISTadjBMI SNPadjPA		GIANT		-0.01		0.0056		0.07133		0.016		0.007		0.02134		3.5x10-3		3.3x10-8
rs1275968		0.1083		WAISTadjBMI SNPadjPA		GIANT		0.0224		0.0086		0.009666		-0.0205		0.0106		0.05239		1.7x10-3		3.2x10-8
rs472600		0.125		WAISTadjBMI SNPadjPA		GIANT		-0.015		0.0073		0.03899		0.0186		0.0089		0.03655		3.4x10-3		3.0x10-8
rs4708867		0.06667		WAISTadjBMI SNPadjPA		GIANT		-0.0134		0.009		0.1361		0.0359		0.0106		0.0006845		3.8x10-4		2.3x10-8
rs7106717		0.05		WAISTadjBMI SNPadjPA		GIANT		-0.039		0.0118		0.0009548		0.0214		0.0146		0.1434		1.3x10-3		2.2x10-8
rs17345563		0.06667		WAISTadjBMI SNPadjPA		GIANT		0.0388		0.0076		3.06x10-07		0.0063		0.0087		0.4723		5.0x10-3		2.1x10-8
rs11870717		0.2719		WAISTadjBMI SNPadjPA		GIANT		0.0072		0.0063		0.2518		-0.0263		0.0075		0.0005012		6.5x10-4		2.0x10-8
rs7766583		0.05		WAISTadjBMI SNPadjPA		GIANT		0.0389		0.0138		0.004688		-0.028		0.0168		0.09554		2.1x10-3		1.9x10-10
rs9343467		0.3966		WAISTadjBMI SNPadjPA		GIANT		0.0041		0.0055		0.459		-0.0217		0.0069		0.001548		3.4x10-3		1.8x10-9
rs1931324		0.4397		WAISTadjBMI SNPadjPA		GIANT		0.0083		0.0055		0.1346		-0.0154		0.0069		0.02445		7.1x10-3		1.8x10-8
rs11674414		0.06897		WAISTadjBMI SNPadjPA		GIANT		-0.0315		0.0121		0.009519		0.0291		0.0147		0.04802		1.5x10-3		1.6x10-12
rs1614641		0.2417		WAISTadjBMI SNPadjPA		GIANT		-0.012		0.006		0.04789		0.0185		0.0074		0.01221		1.4x10-3		1.3x10-9
rs6572941		0.1417		WAISTadjBMI SNPadjPA		GIANT		0.0128		0.0072		0.07608		-0.013		0.0088		0.1399		2.3x10-2		1.3x10-8
rs4793994		0.275		WAISTadjBMI SNPadjPA		GIANT		-0.0218		0.0065		0.0007924		0.0097		0.0079		0.219		2.1x10-3		1.3x10-8
rs12601149		0.1667		WAISTadjBMI SNPadjPA		GIANT		-0.0211		0.0091		0.01987		0.035		0.0109		0.001321		7.6x10-5		1.2x10-8
rs17763086		0.2069		WAISTadjBMI SNPadjPA		GIANT		-0.026		0.006		1.25x10-05		0.0178		0.007		0.0107		1.8x10-6		1.2x10-11
rs12492983		0.1042		WAISTadjBMI SNPadjPA		GIANT		0.0228		0.0074		0.002121		-0.0189		0.009		0.03558		1.7x10-4		1.2x10-10
rs17784335		0.1017		WAISTadjBMI SNPadjPA		GIANT		-0.0234		0.0099		0.01808		0.0271		0.0123		0.02724		1.4x10-3		1.1x10-8
rs10779456		0.1417		WC		GIANT		0.016		0.008		0.042		-0.024		0.0093		0.011		1.1x10-3		9.8x10-11
rs17168520		0.0667		WC		GIANT		0.02		0.0078		0.01		-0.012		0.0084		0.15		5.0x10-3		9.4x10-9
rs17642142		0.0667		WC		GIANT		-0.027		0.011		0.018		0.039		0.014		0.0064		3.1x10-4		9.2x10-9
rs7476207		0.125		WC		GIANT		0.017		0.0098		0.092		-0.021		0.012		0.066		1.3x10-2		8.8x10-9
rs2423412		0.3167		WC		GIANT		0.019		0.0059		0.0016		-0.007		0.0069		0.31		4.5x10-3		8.8x10-10
rs6827240		0.4583		WC		GIANT		0.0093		0.0054		0.085		-0.017		0.0063		0.0066		1.5x10-3		8.8x10-10
rs413223		0.05		WC		GIANT		0.03		0.016		0.071		-0.055		0.02		0.0053		9.8x10-4		8.7x10-11
rs3027031		0.1		WC		GIANT		-0.024		0.01		0.017		0.031		0.012		0.01		4.5x10-4		7.5x10-9
rs11199266		0.4917		WC		GIANT		-0.017		0.0055		0.0024		0.017		0.0065		0.011		9.7x10-5		7.5x10-11
rs10803066		0.2667		WC		GIANT		-0.019		0.0069		0.0062		0.0079		0.0079		0.32		1.1x10-2		7.2x10-9
rs1449856		0.2		WC		GIANT		-0.0076		0.0067		0.26		0.032		0.008		5.10x10-05		1.4x10-4		6.9x10-10
rs9651114		0.3818		WC		GIANT		-0.016		0.0056		0.0045		0.012		0.0066		0.06		1.0x10-3		6.8x10-9
rs4574378		0.275		WC		GIANT		-0.018		0.0059		0.0017		0.0054		0.0068		0.43		8.8x10-3		6.7x10-9
rs11120146		0.3417		WC		GIANT		-0.012		0.006		0.049		0.015		0.007		0.028		3.2x10-3		6.7x10-9
rs767573		0.4083		WC		GIANT		0.012		0.0047		0.0099		-0.013		0.005		0.012		3.3x10-4		6.7x10-10
rs7546105		0.008333		WC		GIANT		0.08		0.025		0.0014		-0.053		0.03		0.075		6.3x10-4		6.4x10-11
rs10868345		0.2917		WC		GIANT		-0.0066		0.0056		0.24		0.018		0.0067		0.009		5.7x10-3		5.5x10-9
rs1905223		0.2333		WC		GIANT		0.012		0.0067		0.083		-0.032		0.0079		4.10x10-05		2.5x10-5		5.0x10-9
rs1023675		0.1333		WC		GIANT		-0.011		0.0081		0.16		0.028		0.0095		0.0037		1.7x10-3		5.0x10-10
rs9562927		0.1417		WC		GIANT		0.0071		0.0082		0.39		-0.03		0.0098		0.0023		3.9x10-3		4.8x10-8
rs3850348		0.0833		WC		GIANT		-0.011		0.01		0.27		0.038		0.012		0.0015		1.7x10-3		4.8x10-10
rs12915627		0.325		WC		GIANT		0.0084		0.0059		0.15		-0.018		0.0069		0.0095		3.6x10-3		4.7x10-9
rs12091765		0.1207		WC		GIANT		-0.023		0.0071		0.00097		0.004		0.0075		0.6		9.0x10-3		4.7x10-8
rs12963662		0.1167		WC		GIANT		-0.025		0.008		0.0019		0.013		0.0093		0.16		1.9x10-3		4.7x10-10
rs892073		0.0833		WC		GIANT		0.023		0.0094		0.015		-0.024		0.011		0.032		1.3x10-3		4.6x10-9
rs1570464		0.3083		WC		GIANT		0.013		0.0062		0.039		-0.01		0.0072		0.15		1.4x10-2		4.2x10-11
rs1010261		0.0083		WC		GIANT		0.034		0.017		0.039		-0.052		0.018		0.0047		5.0x10-4		3.7x10-8
rs26529		0.3667		WC		GIANT		0.017		0.0046		2.30x10-04		-0.0096		0.005		0.052		8.3x10-5		3.5x10-9
rs1541777		0.3833		WC		GIANT		0.001		0.0044		0.81		-0.016		0.0047		0.00064		6.7x10-3		3.4x10-9
rs4759175		0.1		WC		GIANT		0.024		0.0086		0.0049		-0.029		0.01		0.0047		7.1x10-5		3.3x10-9
rs1467643		0.3583		WC		GIANT		0.022		0.0053		2.40x10-05		-0.0015		0.0063		0.81		3.8x10-3		3.2x10-9
rs34855		0.1667		WC		GIANT		-0.018		0.0082		0.025		0.018		0.0096		0.058		3.8x10-3		3.0x10-8
rs11128002		0.2		WC		GIANT		-0.005		0.0081		0.54		0.029		0.0096		0.0025		6.9x10-3		3.0x10-8
rs1194481		0.35		WC		GIANT		-0.014		0.0065		0.026		0.014		0.0076		0.074		5.3x10-3		3.0x10-8
rs12133184		0.2458		WC		GIANT		-0.012		0.0066		0.067		0.011		0.0078		0.16		2.4x10-2		2.9x10-8
rs890519		0.3833		WC		GIANT		0.01		0.0053		0.059		-0.011		0.0062		0.073		9.6x10-3		2.9x10-8
rs7775822		0.1167		WC		GIANT		-0.014		0.0078		0.065		0.027		0.0092		0.0035		6.1x10-4		2.8x10-9
rs1563104		0.0167		WC		GIANT		-0.059		0.022		0.0063		0.047		0.024		0.048		9.6x10-4		2.8x10-10
rs876197		0.2583		WC		GIANT		0.01		0.0061		0.091		-0.019		0.007		0.0072		1.7x10-3		2.8x10-10
rs11750265		0.225		WC		GIANT		0.021		0.0061		0.00065		-0.0086		0.0069		0.21		1.3x10-3		2.7x10-9
rs2406056		0.0333		WC		GIANT		-0.021		0.01		0.043		0.043		0.012		4.50x10-04		6.7x10-5		2.4x10-9
rs1723527		0.0833		WC		GIANT		0.027		0.011		0.012		-0.015		0.013		0.24		1.2x10-2		2.3x10-9
rs11037135		0.1167		WC		GIANT		0.021		0.0081		0.01		-0.014		0.0095		0.14		5.1x10-3		2.3x10-8
rs4352853		0.275		WC		GIANT		-0.0076		0.006		0.21		0.018		0.007		0.0097		5.5x10-3		2.3x10-11
rs10199981		0.3917		WC		GIANT		-0.0073		0.0057		0.2		0.021		0.0067		0.0021		1.5x10-3		2.2x10-9
rs17835300		0.15		WC		GIANT		0.015		0.0076		0.051		-0.017		0.0084		0.048		5.5x10-3		2.1x10-9
rs2635355		0.375		WC		GIANT		-0.014		0.0054		0.0072		0.019		0.0065		0.0027		5.7x10-5		2.1x10-12
rs11132516		0.075		WC		GIANT		-0.042		0.012		3.70x10-04		0.016		0.014		0.24		1.3x10-3		2.1x10-10
rs12147887		0.2083		WC		GIANT		0.029		0.0069		1.90x10-05		-0.0054		0.008		0.5		1.0x10-3		2.1x10-10
rs12587320		0.225		WC		GIANT		-0.015		0.0064		0.019		0.013		0.0074		0.091		5.1x10-3		2.0x10-9
rs2125846		0.1667		WC		GIANT		0.0073		0.0071		0.3		-0.021		0.0083		0.011		9.1x10-3		2.0x10-8
rs2619973		0.3083		WC		GIANT		-0.017		0.0059		0.0036		0.013		0.0069		0.062		9.7x10-4		2.0x10-11
rs4912275		0.03333		WC		GIANT		0.019		0.013		0.16		-0.049		0.016		0.0019		1.1x10-3		1.8x10-8
rs2278677		0.0583		WC		GIANT		0.025		0.0091		0.0051		-0.0081		0.011		0.44		1.6x10-2		1.7x10-8
rs550889		0.2417		WC		GIANT		-0.015		0.0072		0.041		0.019		0.0084		0.023		2.2x10-3		1.6x10-9
rs10995239		0.4333		WC		GIANT		-0.0047		0.0054		0.38		0.02		0.0064		0.002		3.3x10-3		1.6x10-8
rs9327165		0.3917		WC		GIANT		0.0052		0.0054		0.34		-0.023		0.0063		2.60x10-04		7.1x10-4		1.5x10-9
rs2272571		0.1417		WC		GIANT		0.02		0.0082		0.016		-0.02		0.0095		0.037		1.6x10-3		1.5x10-8
rs12668436		0.2917		WC		GIANT		0.02		0.005		6.30x10-05		-0.0048		0.0054		0.37		3.0x10-4		1.4x10-9
rs11930211		0.15		WC		GIANT		-0.0018		0.0074		0.81		0.036		0.009		7.30x10-05		1.3x10-3		1.4x10-10
rs12426573		0.15		WC		GIANT		0.021		0.0085		0.015		-0.018		0.01		0.069		3.0x10-3		1.3x10-8
rs5486		0.0583		WC		GIANT		0.026		0.013		0.054		-0.031		0.016		0.047		5.7x10-3		1.3x10-11
rs16950436		0.1		WC		GIANT		0.012		0.0076		0.12		-0.023		0.0088		0.0099		3.0x10-3		1.2x10-9
rs4863333		0.425		WC		GIANT		0.0053		0.0055		0.34		-0.021		0.0066		0.0015		2.3x10-3		1.2x10-10
rs17006132		0.2083		WC		GIANT		-0.015		0.0066		0.024		0.014		0.0077		0.069		4.4x10-3		1.1x10-8
rs1753773		0.3833		WC		GIANT		-0.018		0.0055		0.0012		0.011		0.0064		0.077		5.1x10-4		1.1x10-8
rs6886868		0.1583		WC		GIANT		0.0073		0.0064		0.25		-0.025		0.0076		0.00079		9.6x10-4		1.1x10-10
rs9936075		0.2667		WC		GIANT		0.0077		0.0057		0.18		-0.016		0.0067		0.015		6.6x10-3		1.0x10-9
rs10858908		0.2083		WC		GIANT		0.016		0.0051		0.002		-0.009		0.0054		0.098		8.7x10-4		1.0x10-13
rs12035297		0.3017		WC		GIANT		0.016		0.0049		0.0016		-0.014		0.0052		0.0067		3.4x10-5		1.0x10-10
rs3843467		0.1917		WCadjBMI		GIANT		0.048		0.0056		7.30x10-18		-0.0034		0.0062		0.58		5.8x10-10		univariate
rs10502752		0.1		WCadjBMI		GIANT		0.0027		0.008		0.74		0.039		0.0098		6.60x10-05		4.3x10-3		9.2x10-10
rs12461092		0.025		WCadjBMI		GIANT		-0.021		0.013		0.089		0.027		0.013		0.034		6.8x10-3		8.8x10-10
rs998584		0.475		WCadjBMI		GIANT		0.056		0.0049		4.20x10-30		-0.0031		0.0053		0.56		3.3x10-16		8.3x10-18
rs2956993		0.3583		WCadjBMI		GIANT		0.018		0.0046		5.70x10-05		-0.0071		0.005		0.16		2.0x10-4		8.0x10-10
rs12148107		0.4667		WCadjBMI		GIANT		0.018		0.0056		0.0016		-0.018		0.007		0.0097		6.3x10-5		7.7x10-9
rs6952332		0.2		WCadjBMI		GIANT		-0.013		0.0067		0.052		0.019		0.0083		0.02		2.4x10-3		6.6x10-9
rs4610627		0.2583		WCadjBMI		GIANT		0.014		0.006		0.018		-0.013		0.0073		0.077		4.2x10-3		6.4x10-10
rs9311910		0.45		WCadjBMI		GIANT		0.032		0.0044		3.00x10-13		-0.0051		0.0049		0.29		1.3x10-8		6.2x10-14
rs13121148		0.3917		WCadjBMI		GIANT		0.011		0.0053		0.038		-0.014		0.0066		0.038		3.6x10-3		5.8x10-9
rs10133124		0.4833		WCadjBMI		GIANT		-0.012		0.0045		0.0091		0.015		0.0049		0.0025		6.6x10-5		5.6x10-9
rs7602549		0.475		WCadjBMI		GIANT		0.012		0.0051		0.021		-0.0096		0.0063		0.13		8.4x10-3		4.9x10-8
rs11104326		0.0333		WCadjBMI		GIANT		-0.014		0.013		0.29		0.041		0.016		0.011		8.4x10-3		4.8x10-9
rs2253189		0.35		WCadjBMI		GIANT		-0.015		0.0053		0.0047		0.011		0.0065		0.1		2.3x10-3		4.7x10-11
rs1880687		0.0167		WCadjBMI		GIANT		0.051		0.018		0.0038		-0.046		0.023		0.049		9.2x10-4		4.5x10-9
rs11723923		0.3333		WCadjBMI		GIANT		-0.019		0.0059		0.00095		0.017		0.0072		0.017		8.4x10-5		4.4x10-8
rs2134609		0.25		WCadjBMI		GIANT		0.0012		0.0057		0.83		-0.024		0.007		0.00067		5.1x10-3		4.4x10-10
rs2697705		0.2083		WCadjBMI		GIANT		0.014		0.0064		0.024		-0.018		0.0078		0.022		1.4x10-3		4.3x10-9
rs328095		0.175		WCadjBMI		GIANT		0.018		0.0065		0.0065		-0.0092		0.0079		0.24		8.0x10-3		4.0x10-8
rs195120		0.1333		WCadjBMI		GIANT		-0.0091		0.0098		0.35		0.054		0.012		1.20x10-05		5.9x10-5		3.9x10-8
rs10018066		0.25		WCadjBMI		GIANT		0.014		0.0058		0.015		-0.016		0.0071		0.023		9.7x10-4		3.9x10-12
rs17436729		0.1917		WCadjBMI		GIANT		0.0072		0.0066		0.28		-0.021		0.008		0.0093		7.1x10-3		3.9x10-10
rs6595314		0.4917		WCadjBMI		GIANT		0.011		0.0051		0.034		-0.015		0.0063		0.014		1.2x10-3		3.7x10-11
rs6815348		0.2167		WCadjBMI		GIANT		-0.016		0.0069		0.02		0.015		0.0085		0.08		4.8x10-3		3.7x10-10
rs9982937		0.0417		WCadjBMI		GIANT		0.032		0.015		0.035		-0.032		0.019		0.087		7.9x10-3		3.6x10-9
rs9363976		0.2583		WCadjBMI		GIANT		0.0084		0.0057		0.14		-0.016		0.007		0.021		6.5x10-3		3.6x10-8
rs7691932		0.0583		WCadjBMI		GIANT		0.035		0.011		0.00081		-0.014		0.013		0.28		3.2x10-3		3.5x10-9
rs7011021		0.3833		WCadjBMI		GIANT		-0.0043		0.0053		0.42		0.018		0.0065		0.0071		9.1x10-3		3.5x10-8
rs4696779		0.3667		WCadjBMI		GIANT		0.0096		0.0044		0.029		-0.007		0.0048		0.15		1.1x10-2		3.3x10-8
rs7713183		0.0583		WCadjBMI		GIANT		0.025		0.011		0.024		-0.031		0.012		0.013		7.9x10-4		3.2x10-8
rs4515515		0.2417		WCadjBMI		GIANT		0.0044		0.0061		0.47		-0.019		0.0074		0.011		1.5x10-2		2.9x10-8
rs11950745		0.275		WCadjBMI		GIANT		0.013		0.0059		0.025		-0.0095		0.0071		0.18		1.4x10-2		2.9x10-10
rs1338219		0.3103		WCadjBMI		GIANT		-0.014		0.0048		0.0029		0.026		0.0052		7.50x10-07		1.4x10-8		2.7x10-9
rs7526319		0.4224		WCadjBMI		GIANT		0.0076		0.0046		0.1		-0.011		0.005		0.029		6.5x10-3		2.6x10-8
rs4476296		0.0667		WCadjBMI		GIANT		0.015		0.0098		0.11		-0.02		0.013		0.1		2.3x10-2		2.1x10-8
rs11961263		0.025		WCadjBMI		GIANT		-0.045		0.02		0.024		0.031		0.025		0.21		1.7x10-2		2.0x10-8
rs3924461		0.275		WCadjBMI		GIANT		0.0031		0.0059		0.6		-0.017		0.0073		0.022		3.4x10-2		2.0x10-8
rs550212		0.0333		WCadjBMI		GIANT		-0.02		0.012		0.095		0.033		0.014		0.022		4.7x10-3		1.8x10-9
rs2569817		0.4083		WCadjBMI		GIANT		-0.0099		0.0059		0.093		0.014		0.007		0.042		8.4x10-3		1.8x10-9
rs4953028		0.4		WCadjBMI		GIANT		0.019		0.0049		1.30x10-04		-0.0043		0.0054		0.43		1.6x10-3		1.8x10-12
rs380999		0.2583		WCadjBMI		GIANT		-0.014		0.0072		0.045		0.014		0.0084		0.084		8.9x10-3		1.5x10-9
rs1514644		0.3583		WCadjBMI		GIANT		-0.0085		0.0052		0.1		0.021		0.0064		0.0012		3.7x10-4		1.2x10-8
rs8131477		0.0417		WCadjBMI		GIANT		0.027		0.0089		0.0026		-0.025		0.0096		0.0091		7.4x10-5		1.2x10-10
rs9834369		0.3333		WCadjBMI		GIANT		0.021		0.0044		2.50x10-06		-0.0027		0.0048		0.57		2.8x10-4		1.1x10-9
rs12581161		0.0417		WCadjBMI		GIANT		0.012		0.0093		0.19		-0.022		0.01		0.03		1.3x10-2		1.1x10-8
rs13410987		0.1583		WHR		GIANT		0.045		0.0068		2.60x10-11		-0.018		0.0074		0.014		2.5x10-10		univariate
rs4726877		0.2083		WHR		GIANT		-0.0061		0.0059		0.3		0.023		0.0071		0.0012		1.6x10-3		9.8x10-9
rs11227279		0.275		WHR		GIANT		-0.015		0.0062		0.014		0.016		0.0074		0.031		1.3x10-3		8.9x10-10
rs7717464		0.325		WHR		GIANT		-0.014		0.0053		0.0074		0.0089		0.0065		0.17		6.0x10-3		7.9x10-10
rs10005099		0.175		WHR		GIANT		-0.022		0.0073		0.0027		0.031		0.0085		2.80x10-04		2.5x10-6		7.7x10-11
rs10972825		0.0417		WHR		GIANT		-0.0092		0.012		0.43		0.057		0.015		8.50x10-05		3.7x10-4		6.8x10-11
rs2246778		0.2833		WHR		GIANT		0.011		0.0058		0.046		-0.018		0.007		0.0083		9.4x10-4		6.6x10-10
rs12433027		0.425		WHR		GIANT		-0.0091		0.0052		0.082		0.021		0.0063		0.00064		1.9x10-4		6.3x10-11
rs7370446		0.3917		WHR		GIANT		0.014		0.0057		0.011		-0.015		0.0068		0.031		1.1x10-3		6.1x10-9
rs362567		0.2083		WHR		GIANT		0.019		0.0079		0.015		-0.019		0.0096		0.041		1.8x10-3		5.6x10-9
rs12513290		0.1		WHR		GIANT		-0.013		0.0098		0.19		0.023		0.012		0.056		2.1x10-2		5.3x10-9
rs9970046		0.1186		WHR		GIANT		-0.019		0.0089		0.029		0.028		0.011		0.01		7.4x10-4		4.5x10-9
rs2996049		0.3083		WHR		GIANT		0.015		0.0059		0.011		-0.011		0.0072		0.13		5.5x10-3		4.2x10-8
rs6471675		0.4917		WHR		GIANT		0.011		0.0052		0.043		-0.014		0.0064		0.033		3.4x10-3		4.2x10-8
rs6436603		0.425		WHR		GIANT		-0.0041		0.005		0.41		0.019		0.0054		4.90x10-04		1.7x10-3		4.1x10-8
rs564692		0.3333		WHR		GIANT		0.016		0.0057		0.004		-0.0091		0.0067		0.17		3.7x10-3		3.9x10-11
rs613993		0.4083		WHR		GIANT		-0.0084		0.0059		0.15		0.022		0.007		0.0014		7.6x10-4		3.8x10-8
rs2943646		0.4		WHR		GIANT		0.01		0.0045		0.021		-0.028		0.0049		1.20x10-08		6.6x10-9		3.7x10-15
rs4698165		0.3		WHR		GIANT		-0.0046		0.0059		0.43		0.027		0.007		1.20x10-04		3.0x10-4		3.7x10-12
rs17317473		0.325		WHR		GIANT		0.011		0.0062		0.066		-0.019		0.0074		0.012		1.9x10-3		3.5x10-9
rs12053343		0.1167		WHR		GIANT		-0.021		0.011		0.049		0.026		0.013		0.04		4.5x10-3		3.4x10-8
rs9386197		0.4917		WHR		GIANT		-0.0033		0.0059		0.57		0.023		0.0073		0.0018		5.1x10-3		3.4x10-10
rs17697619		0.1333		WHR		GIANT		0.0064		0.0088		0.46		0.039		0.011		3.10x10-04		1.9x10-2		3.2x10-8
rs1965383		0.175		WHR		GIANT		-0.011		0.0093		0.24		0.03		0.011		0.0079		5.2x10-3		3.2x10-8
rs11031594		0.1417		WHR		GIANT		0.028		0.0074		1.50x10-04		-0.0067		0.0089		0.45		2.6x10-3		3.1x10-10
rs10804625		0.1		WHR		GIANT		0.0077		0.0091		0.4		-0.027		0.011		0.013		1.5x10-2		2.8x10-8
rs1040023		0.0417		WHR		GIANT		-0.01		0.0095		0.29		0.037		0.011		0.0012		1.5x10-3		2.7x10-10
rs17654413		0.2083		WHR		GIANT		0.018		0.0067		0.0065		-0.0069		0.0082		0.4		1.8x10-2		2.6x10-8
rs1478916		0.4576		WHR		GIANT		0.012		0.0053		0.02		-0.0096		0.0064		0.13		8.2x10-3		2.4x10-8
rs3825389		0.0667		WHR		GIANT		0.023		0.0087		0.0066		-0.017		0.0094		0.067		1.5x10-3		2.4x10-11
rs6912503		0.15		WHR		GIANT		0.015		0.0075		0.038		-0.015		0.0091		0.092		5.4x10-4		2.3x10-8
rs17789218		0.2667		WHR		GIANT		0.022		0.0052		3.20x10-05		-0.016		0.0057		0.004		7.4x10-7		2.2x10-10
rs12454712		0.3667		WHR		GIANT		0.024		0.0055		1.80x10-05		-0.018		0.0059		0.0022		2.3x10-7		2.1x10-10
rs6984971		0.0167		WHR		GIANT		0.055		0.019		0.0037		-0.039		0.02		0.056		7.4x10-4		2.0x10-8
rs4290576		0.05		WHR		GIANT		-0.016		0.011		0.13		0.029		0.013		0.027		7.5x10-3		1.9x10-9
rs11804724		0.425		WHR		GIANT		0.011		0.0056		0.048		-0.021		0.0068		0.0021		2.8x10-4		1.8x10-10
rs17087915		0.0583		WHR		GIANT		0.013		0.012		0.26		-0.047		0.014		0.00077		9.3x10-4		1.7x10-9
rs4673823		0.2583		WHR		GIANT		-0.013		0.0062		0.037		0.029		0.0074		9.10x10-05		1.4x10-5		1.6x10-9
rs16887810		0.1417		WHR		GIANT		-0.0077		0.0078		0.32		0.033		0.0095		4.10x10-04		7.9x10-4		1.6x10-8
rs10909901		0.1833		WHR		GIANT		-0.015		0.0068		0.025		0.015		0.0084		0.066		4.5x10-3		1.6x10-8
rs4985012		0.4583		WHR		GIANT		0.013		0.0053		0.016		-0.018		0.0064		0.0058		2.5x10-4		1.4x10-8
rs11872452		0.05		WHR		GIANT		-0.029		0.013		0.02		0.044		0.015		0.0038		2.0x10-4		1.3x10-12
rs2166397		0.3833		WHR		GIANT		0.018		0.0053		0.001		-0.0064		0.0064		0.32		6.8x10-4		1.3x10-10
rs7657506		0.1667		WHR		GIANT		0.025		0.0077		0.0012		-0.0077		0.009		0.39		5.7x10-3		1.2x10-8
rs2850466		0.3917		WHR		GIANT		-0.0075		0.0056		0.18		0.019		0.0067		0.0045		2.4x10-3		1.0x10-8
rs1820248		0.35		WHRadjBMI		GIANT		-0.0048		0.005		0.34		0.022		0.0055		6.30x10-05		3.2x10-4		7.5x10-12
rs10761789		0.4417		WHRadjBMI		GIANT		0.014		0.0046		0.0018		-0.0035		0.0051		0.49		9.7x10-3		3.7x10-8
rs6495751		0.4083		WHRadjBMI		GIANT		-0.0084		0.0057		0.14		0.019		0.0072		0.0071		2.5x10-3		3.6x10-8
rs2589266		0.3667		WHRadjBMI		GIANT		0.016		0.0046		4.40x10-04		-0.0094		0.005		0.063		1.9x10-4		3.4x10-8
rs2791550		NA		WHRadjBMI		GIANT		-0.057		0.0048		1.10x10-32		-0.0034		0.0053		0.52		5.6x10-14		2.7x10-20
rs6581626		0.4833		WHRadjBMI		GIANT		-0.0018		0.0052		0.73		0.027		0.0064		3.20x10-05		5.4x10-4		1.5x10-10
rs6717858		0.4583		WHRadjBMI		GIANT		0.051		0.0046		4.80x10-29		-0.0053		0.005		0.28		4.2x10-17		1.4x10-9
rs11900082		0.4667		WHRadjBMI SNPadjPA		GIANT		0.0048		0.0058		0.4118		-0.0041		0.0071		0.5603		4.7x10-3		9.5x10-9
rs3213588		0.3917		WHRadjBMI SNPadjPA		GIANT		-0.0043		0.0058		0.4518		0.0191		0.0073		0.008671		1.1x10-2		9.3x10-9
rs5998468		0.1078		WHRadjBMI SNPadjPA		GIANT		-0.0225		0.0075		0.002505		0.0126		0.0095		0.1816		3.5x10-3		7.8x10-10
rs2966085		0.3333		WHRadjBMI SNPadjPA		GIANT		0.016		0.0058		0.006206		0.0004		0.0072		0.9556		5.9x10-4		6.3x10-10
rs3877611		0.2596		WHRadjBMI SNPadjPA		GIANT		0.0215		0.0073		0.003169		-0.0061		0.0091		0.5037		1.8x10-2		5.8x10-9
rs11662068		0.3136		WHRadjBMI SNPadjPA		GIANT		0.0091		0.0063		0.1452		-0.0212		0.0074		0.004439		1.8x10-3		5.7x10-9
rs7826966		0.4224		WHRadjBMI SNPadjPA		GIANT		0.028		0.0057		7.70x10-07		-0.0082		0.007		0.2409		1.7x10-4		5.4x10-10
rs16952353		0.07627		WHRadjBMI SNPadjPA		GIANT		-0.0243		0.0106		0.02156		0.0313		0.0128		0.01436		8.0x10-4		5.2x10-10
rs3812812		0.025		WHRadjBMI SNPadjPA		GIANT		-0.046		0.0201		0.02182		0.0463		0.0256		0.07058		4.5x10-3		4.8x10-8
rs12504564		0.1583		WHRadjBMI SNPadjPA		GIANT		-0.0137		0.008		0.08855		0.0205		0.0093		0.0279		5.5x10-3		3.9x10-9
rs763000		0.45		WHRadjBMI SNPadjPA		GIANT		-0.0104		0.0056		0.06123		0.0143		0.0069		0.03897		5.4x10-3		3.9x10-8
rs12355199		0.0678		WHRadjBMI SNPadjPA		GIANT		0.0217		0.0126		0.0854		-0.0301		0.0159		0.05792		1.1x10-2		3.1x10-8
rs16944146		0.05		WHRadjBMI SNPadjPA		GIANT		0.0236		0.0129		0.06609		-0.0156		0.016		0.3297		1.2x10-2		2.8x10-8
rs1874347		0.1917		WHRadjBMI SNPadjPA		GIANT		-0.0124		0.006		0.03897		0.0182		0.0069		0.008186		8.1x10-4		2.8x10-8
rs11677500		0.4333		WHRadjBMI SNPadjPA		GIANT		-0.0068		0.0053		0.2025		0.0113		0.006		0.06028		2.4x10-2		2.6x10-8
rs7297032		0.4909		WHRadjBMI SNPadjPA		GIANT		-0.0059		0.0056		0.2874		0.0208		0.007		0.003112		2.9x10-3		1.6x10-8
rs888475		0.1837		WHRadjBMI SNPadjPA		GIANT		-0.022		0.0086		0.01011		0.0179		0.0105		0.08648		3.1x10-3		1.2x10-9
rs4917124		0.4727		WHRadjBMI SNPadjPA		GIANT		-0.0146		0.0065		0.02465		0.0138		0.0082		0.09303		6.7x10-3		1.2x10-8
rs151164613		0.00111391		Basal metabolic rate		UKBB		-0.141408		0.0490703		0.00395534		0.152802		0.0510676		0.00277069		3.3x10-5		9.8x10-9
rs139133422		0.00432399		Basal metabolic rate		UKBB		0.0239704		0.0265151		0.365982		-0.0775686		0.0285084		0.00651106		9.1x10-3		9.7x10-9
rs2896668		0.357206		Basal metabolic rate		UKBB		-0.00906447		0.00334051		0.00665827		0.00716555		0.00358089		0.0453884		9.2x10-4		9.7x10-9
rs470108		0.0657845		Basal metabolic rate		UKBB		0.0242166		0.00645396		1.75x10-04		-0.0219833		0.00689756		0.00143732		1.0x10-6		9.7x10-13
rs567944958		0.00281253		Basal metabolic rate		UKBB		-0.0960278		0.0317602		0.00249877		0.0699576		0.0335437		0.0370197		3.3x10-4		9.7x10-11
rs2189550		0.244082		Basal metabolic rate		UKBB		0.00893997		0.00375036		0.0171377		-0.0076792		0.00399767		0.0547436		2.4x10-3		9.6x10-9
rs576297836		0.00151954		Basal metabolic rate		UKBB		-0.078697		0.0434587		0.0701661		0.175155		0.0460491		1.43x10-04		6.1x10-5		9.5x10-9
rs192402541		0.0137206		Basal metabolic rate		UKBB		0.0242841		0.0138011		0.0784813		-0.0405012		0.015037		0.00707272		1.5x10-3		9.5x10-9
rs188938672		0.00569877		Basal metabolic rate		UKBB		0.0737325		0.0213901		0.000566899		-0.0359981		0.0233246		0.122747		5.3x10-4		9.5x10-11
rs112288477		0.015221		Basal metabolic rate		UKBB		-0.0422937		0.0132108		0.00136757		0.0420541		0.0139481		0.00256986		1.1x10-5		9.2x10-9
rs2149564		0.480777		Basal metabolic rate		UKBB		-0.00809482		0.00318729		0.0110949		0.0053159		0.0034145		0.119506		4.1x10-3		9.2x10-9
rs4232893		0.15714		Basal metabolic rate		UKBB		0.0190342		0.00438298		1.41x10-05		0.000275151		0.00467397		0.953057		3.4x10-3		9.2x10-11
rs144234243		0.0138844		Basal metabolic rate		UKBB		-0.0176223		0.0133768		0.187716		0.0600836		0.0146216		3.97x10-05		8.8x10-5		9.1x10-9
rs150952951		0.018233		Basal metabolic rate		UKBB		-0.028025		0.0123018		0.0227198		0.0235347		0.0130095		0.0704474		4.0x10-3		9.1x10-9
rs140985172		0.0193299		Basal metabolic rate		UKBB		0.0280187		0.012552		0.0256019		-0.0327641		0.0134776		0.0150582		9.7x10-4		9.1x10-9
rs2870806		0.0195461		Basal metabolic rate		UKBB		-0.036573		0.0116543		0.0017004		0.0276964		0.012425		0.0258087		1.6x10-4		9.0x10-9
rs147180133		0.00213404		Basal metabolic rate		UKBB		-0.101278		0.0398714		0.0110825		0.0754506		0.040175		0.0603762		1.8x10-3		9.0x10-10
rs393976		0.420649		Basal metabolic rate		UKBB		-0.00830701		0.00322855		0.0100833		0.00935578		0.00344984		0.00668965		1.9x10-4		8.9x10-9
rs183887827		0.00450295		Basal metabolic rate		UKBB		-0.0397132		0.024533		0.105499		0.0690644		0.0266124		0.00945452		2.7x10-3		8.9x10-10
rs537212039		0.00221421		Basal metabolic rate		UKBB		-0.0952981		0.0371476		0.0103067		0.0975312		0.0389991		0.0123904		3.4x10-4		8.8x10-9
rs147721258		0.00465716		Basal metabolic rate		UKBB		0.0386546		0.0248864		0.120366		-0.0617037		0.0262207		0.0186117		5.5x10-3		8.8x10-9
rs147570262		0.0203298		Basal metabolic rate		UKBB		0.0292392		0.0117067		0.0125028		-0.0300406		0.0123899		0.0153266		5.1x10-4		8.7x10-9
rs185781224		0.00135403		Basal metabolic rate		UKBB		-0.136229		0.046402		0.00332691		0.0908733		0.0516582		0.0785578		1.1x10-3		8.6x10-9
rs190886356		0.00151296		Basal metabolic rate		UKBB		-0.068406		0.0425435		0.107857		0.141554		0.048109		0.00325775		1.1x10-3		8.6x10-9
rs144908103		0.004552		Basal metabolic rate		UKBB		0.0916397		0.0261295		4.53x10-04		-0.0910094		0.0280854		0.00119367		1.9x10-6		8.5x10-9
rs192669470		0.00529343		Basal metabolic rate		UKBB		0.0905834		0.022593		6.09x10-05		-0.0431284		0.0240257		0.0726408		5.0x10-5		8.5x10-10
rs12448737		0.447972		Basal metabolic rate		UKBB		-0.0149585		0.00319332		2.81x10-06		0.00208129		0.00342126		0.542963		2.7x10-4		8.4x10-9
rs144505157		0.00362197		Basal metabolic rate		UKBB		0.0476102		0.0279709		0.0887325		-0.0687055		0.031155		0.027436		5.5x10-3		8.4x10-10
rs74983819		0.0114757		Basal metabolic rate		UKBB		-0.0609919		0.0151211		5.50x10-05		0.017535		0.0161141		0.276518		3.8x10-4		8.4x10-10
rs13207884		0.230519		Basal metabolic rate		UKBB		0.0150113		0.00383755		9.17x10-05		-0.00835945		0.00411986		0.0424535		3.3x10-5		8.3x10-9
rs184662464		0.00409933		Basal metabolic rate		UKBB		0.098167		0.0265835		2.22x10-04		-0.0417052		0.0285854		0.144576		3.4x10-4		8.2x10-11
rs182893323		0.00223511		Basal metabolic rate		UKBB		-0.0874378		0.0362419		0.0158396		0.1149		0.037441		0.00214932		1.0x10-4		8.2x10-10
rs11658652		0.13023		Basal metabolic rate		UKBB		0.0179243		0.00518578		0.000547483		-0.0139918		0.00553708		0.0115073		2.6x10-5		8.2x10-10
rs557277402		0.00141097		Basal metabolic rate		UKBB		-0.0885882		0.0476615		0.0630722		0.0954069		0.0482037		0.0477901		6.6x10-3		8.1x10-9
rs143581956		0.00388392		Basal metabolic rate		UKBB		0.050467		0.0286736		0.0784002		-0.0907505		0.0300308		0.00251223		6.7x10-4		8.1x10-10
rs10421584		0.0199881		Basal metabolic rate		UKBB		0.000909889		0.0113252		0.935965		0.0392234		0.0121835		0.00128493		2.1x10-2		8.0x10-12
rs550896746		0.00215272		Basal metabolic rate		UKBB		-0.0941598		0.0340526		0.00569065		0.0810834		0.0377137		0.0315586		5.6x10-4		7.9x10-9
rs35148831		0.0332463		Basal metabolic rate		UKBB		0.0215399		0.00879888		0.0143652		-0.0293489		0.00951047		0.00202931		8.6x10-5		7.9x10-9
rs543660798		0.0011599		Basal metabolic rate		UKBB		0.164986		0.0479182		0.000575268		-0.128897		0.0538679		0.0167198		4.6x10-5		7.9x10-12
rs144466803		0.0118466		Basal metabolic rate		UKBB		-0.0507662		0.0152662		0.000883095		0.0502608		0.0164546		0.00225468		6.8x10-6		7.9x10-10
rs575139451		0.00108242		Basal metabolic rate		UKBB		-0.0934567		0.0515674		0.0699383		0.13716		0.0545076		0.0118586		2.1x10-3		7.8x10-9
rs7425764		0.253658		Basal metabolic rate		UKBB		-0.0106584		0.00366464		0.00363277		0.00800479		0.00391163		0.0407178		5.0x10-4		7.8x10-10
rs113707809		0.0104155		Basal metabolic rate		UKBB		-0.0511144		0.0165808		0.00205128		0.0297318		0.0178366		0.0955366		9.0x10-4		7.6x10-9
rs80099124		0.208429		Basal metabolic rate		UKBB		-0.00893481		0.00395506		0.0238794		0.0110123		0.00424823		0.00953675		5.9x10-4		7.5x10-9
rs12463414		0.0103773		Basal metabolic rate		UKBB		0.0273169		0.0170431		0.108978		-0.0414244		0.0181348		0.0223584		5.7x10-3		7.4x10-9
rs76899290		0.00144856		Basal metabolic rate		UKBB		-0.0647743		0.0414707		0.118307		0.127711		0.0461235		0.00562527		1.9x10-3		7.4x10-12
rs181836843		0.00615119		Basal metabolic rate		UKBB		-0.0774037		0.0210582		2.37x10-04		0.0430122		0.0220408		0.0510014		7.8x10-5		7.4x10-12
rs80103150		0.0992553		Basal metabolic rate		UKBB		0.00625232		0.00533323		0.241065		-0.0221109		0.00571058		1.08x10-04		2.8x10-4		7.4x10-11
rs140955463		0.00343122		Basal metabolic rate		UKBB		0.0604127		0.0286716		0.0351143		-0.0965978		0.0304302		0.00150172		1.7x10-4		7.3x10-12
rs553275113		0.00156039		Basal metabolic rate		UKBB		-0.109704		0.0427344		0.0102556		0.10526		0.0442501		0.0173725		4.8x10-4		7.0x10-9
rs558928182		0.00156039		Basal metabolic rate		UKBB		-0.109704		0.0427344		0.0102556		0.10526		0.0442501		0.0173725		4.8x10-4		7.0x10-9
rs12216889		0.0860618		Basal metabolic rate		UKBB		0.00849685		0.00580934		0.143573		-0.0162001		0.00622109		0.00921366		3.7x10-3		7.0x10-9
rs565918837		0.00261477		Basal metabolic rate		UKBB		0.106931		0.0338192		0.00156803		-0.0675913		0.0366008		0.06479		4.6x10-4		7.0x10-12
rs190027935		0.00272048		Basal metabolic rate		UKBB		-0.0418389		0.0317971		0.18824		0.12006		0.0348462		0.000570291		6.0x10-4		6.9x10-9
rs28669329		0.395587		Basal metabolic rate		UKBB		-0.00797628		0.0032815		0.0150714		0.00837601		0.00351967		0.0173245		6.8x10-4		6.9x10-9
rs183591286		0.00246487		Basal metabolic rate		UKBB		-0.0883333		0.0357244		0.0134131		0.0830333		0.0371829		0.0255434		8.9x10-4		6.8x10-10
rs560951696		0.00339559		Basal metabolic rate		UKBB		-0.102758		0.0301136		0.000644223		0.0517427		0.0321044		0.107029		4.5x10-4		6.8x10-10
rs115181373		0.0314449		Basal metabolic rate		UKBB		0.0267936		0.00926628		0.00383431		-0.0136704		0.00998663		0.17104		3.0x10-3		6.7x10-9
rs567674525		0.00119757		Basal metabolic rate		UKBB		-0.118259		0.0495394		0.0169801		0.185643		0.0542534		0.000622273		3.5x10-5		6.7x10-10
rs576713112		0.00114201		Basal metabolic rate		UKBB		-0.151084		0.0515446		0.00337764		0.113547		0.0550578		0.0391787		4.5x10-4		6.6x10-11
rs138963639		0.00515522		Basal metabolic rate		UKBB		-0.060068		0.0229189		0.00877062		0.0512623		0.0243593		0.0353431		8.7x10-4		6.5x10-9
rs16909981		0.121019		Basal metabolic rate		UKBB		0.00789482		0.00495107		0.11081		0.0304668		0.00528512		8.20x10-09		1.8x10-3		6.5x10-9
rs150099164		0.00985767		Basal metabolic rate		UKBB		-0.0435738		0.0162989		0.00750881		0.0438419		0.0177865		0.0137065		2.9x10-4		6.4x10-9
rs113725627		0.0123591		Basal metabolic rate		UKBB		0.0594717		0.0146596		4.98x10-05		-0.0265427		0.015635		0.0895755		6.0x10-5		6.4x10-9
rs73132838		0.0819768		Basal metabolic rate		UKBB		0.0170565		0.00583622		0.00347238		-0.00944516		0.00624529		0.130443		1.9x10-3		6.4x10-9
rs77747764		0.44964		Basal metabolic rate		UKBB		-0.0117299		0.00327114		3.36x10-04		0.00192299		0.00350318		0.583057		4.4x10-3		6.4x10-9
rs2450086		0.357104		Basal metabolic rate		UKBB		-0.00769712		0.00336753		0.0222736		0.00825327		0.00360995		0.0222405		1.2x10-3		6.4x10-10
rs558257437		0.00220141		Basal metabolic rate		UKBB		-0.0857135		0.0355991		0.0160525		0.0649016		0.0370819		0.0800814		3.4x10-3		6.3x10-9
rs11647476		0.104434		Basal metabolic rate		UKBB		-0.00637259		0.00535402		0.233952		0.0173729		0.00570487		0.00232502		2.4x10-3		6.2x10-9
rs145222075		0.0105388		Basal metabolic rate		UKBB		-0.055246		0.0160997		0.000600413		0.031589		0.0172023		0.0663122		2.3x10-4		6.1x10-9
rs1993493		0.266053		Basal metabolic rate		UKBB		-0.00934324		0.00364545		0.0103783		0.00912271		0.00390319		0.0194275		5.5x10-4		6.1x10-12
rs144282268		0.0192489		Basal metabolic rate		UKBB		0.0304649		0.0118306		0.0100219		-0.0431085		0.0125905		0.000617496		2.1x10-5		6.1x10-10
rs137876551		0.0172064		Basal metabolic rate		UKBB		0.0283189		0.0126252		0.0248951		-0.0255954		0.0138584		0.0647595		4.0x10-3		6.0x10-9
rs117614175		0.0179568		Basal metabolic rate		UKBB		0.0391018		0.0119388		0.00105616		-0.0169821		0.0128203		0.185297		1.4x10-3		5.9x10-9
rs140286621		0.00120255		Basal metabolic rate		UKBB		-0.0983451		0.0513663		0.0555472		0.220893		0.0545968		5.21x10-05		2.1x10-5		5.9x10-13
rs34548430		0.0240054		Basal metabolic rate		UKBB		-0.0257573		0.0103844		0.0131245		0.0308892		0.0111326		0.00552663		2.0x10-4		5.9x10-10
rs11100695		0.0518865		Basal metabolic rate		UKBB		-0.0104971		0.00726437		0.148454		0.0335969		0.00777881		1.57x10-05		3.4x10-5		5.9x10-10
rs1505574		0.161907		Basal metabolic rate		UKBB		0.00659151		0.00430597		0.125825		-0.0125488		0.00462274		0.00663664		2.4x10-3		5.8x10-9
rs770377		0.385659		Basal metabolic rate		UKBB		-0.00777701		0.00327164		0.0174505		0.00449575		0.0035043		0.199521		1.0x10-2		5.8x10-9
rs185029809		0.00272266		Basal metabolic rate		UKBB		-0.0861555		0.0312418		0.00582158		0.087856		0.0340502		0.00987547		1.7x10-4		5.8x10-11
rs11013069		0.209188		Basal metabolic rate		UKBB		0.019482		0.00403044		1.34x10-06		-0.00140342		0.00430657		0.744517		4.0x10-4		5.6x10-9
rs10914140		0.460735		Basal metabolic rate		UKBB		0.00231708		0.00320402		0.46957		-0.0178724		0.00343785		2.01x10-07		1.7x10-5		5.5x10-12
rs141375335		0.0119369		Basal metabolic rate		UKBB		0.0371632		0.0154802		0.016365		-0.0312292		0.0168459		0.0637682		2.8x10-3		5.4x10-11
rs59992322		0.0522326		Basal metabolic rate		UKBB		0.0116206		0.00728899		0.110877		-0.0235482		0.00779879		0.00253261		9.9x10-4		5.4x10-11
rs150851326		0.00154791		Basal metabolic rate		UKBB		0.211178		0.0460868		4.60x10-06		-0.0207888		0.0469516		0.657932		4.2x10-4		5.3x10-9
rs6874466		0.00175975		Basal metabolic rate		UKBB		-0.0402188		0.0371635		0.279159		0.121958		0.0411172		0.0030163		3.4x10-3		5.2x10-10
rs7624417		0.265807		Basal metabolic rate		UKBB		0.00947677		0.00370875		0.0106121		-0.0101037		0.00397733		0.0110755		3.2x10-4		5.1x10-9
rs76396928		0.0212544		Basal metabolic rate		UKBB		-0.0171283		0.0111199		0.123482		0.0295871		0.0118501		0.0125334		4.0x10-3		5.1x10-12
rs553336853		0.00362395		Basal metabolic rate		UKBB		-0.0832387		0.0276478		0.00260694		0.0561919		0.0291696		0.0540581		5.2x10-4		5.1x10-10
rs117326863		0.00147986		Basal metabolic rate		UKBB		0.148913		0.0425846		4.71x10-04		-0.0904555		0.0464276		0.0513791		1.5x10-4		5.0x10-9
rs10100060		0.0165496		Basal metabolic rate		UKBB		0.0186364		0.0123247		0.130507		-0.0338233		0.0133459		0.011266		3.9x10-3		5.0x10-9
rs10921559		0.22547		Basal metabolic rate		UKBB		0.00391729		0.00381968		0.305103		-0.0118391		0.00407518		0.00367103		4.8x10-3		5.0x10-9
rs146951589		0.00158521		Basal metabolic rate		UKBB		-0.0699382		0.0444413		0.115554		0.11401		0.0461819		0.0135609		4.1x10-3		5.0x10-8
rs78325730		0.00691449		Basal metabolic rate		UKBB		-0.0291656		0.0196415		0.137572		0.0430747		0.0211259		0.041457		1.2x10-2		5.0x10-8
rs184054915		0.00981776		Basal metabolic rate		UKBB		-0.0640284		0.0175236		2.58x10-04		0.0150711		0.01892		0.425704		2.2x10-3		5.0x10-8
rs58973440		0.0210714		Basal metabolic rate		UKBB		0.0321672		0.0112267		0.00416748		-0.0219637		0.0120256		0.0677888		1.0x10-3		5.0x10-11
rs145911642		0.00257203		Basal metabolic rate		UKBB		0.0789049		0.0339273		0.0200354		-0.0623669		0.0354566		0.0785856		4.0x10-3		5.0x10-10
rs568432955		0.00258431		Basal metabolic rate		UKBB		-0.0802061		0.0337184		0.0173745		0.118984		0.0353177		0.000754713		4.5x10-5		4.9x10-9
rs532321301		0.00150561		Basal metabolic rate		UKBB		-0.044532		0.0437011		0.308198		0.143389		0.0489168		0.00337618		4.2x10-3		4.9x10-8
rs17287158		0.0260684		Basal metabolic rate		UKBB		-0.0112357		0.00976745		0.250012		0.0345775		0.010701		0.0012328		1.6x10-3		4.9x10-8
rs6987851		0.0308979		Basal metabolic rate		UKBB		0.0244548		0.00919343		0.007814		-0.0136776		0.00985637		0.165234		4.7x10-3		4.9x10-8
rs6576771		0.0865607		Basal metabolic rate		UKBB		0.0113224		0.00591123		0.0554421		-0.0122671		0.00628899		0.0511103		6.3x10-3		4.9x10-8
rs4073017		0.474919		Basal metabolic rate		UKBB		0.0077355		0.00320009		0.0156382		-0.00967049		0.00342039		0.00469468		2.0x10-4		4.9x10-8
rs58213363		0.29248		Basal metabolic rate		UKBB		-0.0152016		0.0035263		1.63x10-05		0.0017953		0.00376385		0.633374		9.8x10-4		4.9x10-12
rs10762265		0.394037		Basal metabolic rate		UKBB		0.0135062		0.00326873		3.60x10-05		-0.0036928		0.00349015		0.290028		3.2x10-4		4.9x10-11
rs532081645		0.00109938		Basal metabolic rate		UKBB		0.143711		0.0524631		0.0061581		-0.0768798		0.0570453		0.177757		4.4x10-3		4.9x10-10
rs139892241		0.00260792		Basal metabolic rate		UKBB		-0.0615769		0.0343298		0.0728651		0.0946034		0.0359965		0.00858645		1.7x10-3		4.8x10-9
rs73011388		0.0320495		Basal metabolic rate		UKBB		-0.0198758		0.00947975		0.0360246		0.0262047		0.0101359		0.00972925		9.0x10-4		4.8x10-9
rs192384563		0.00163141		Basal metabolic rate		UKBB		0.149033		0.043079		0.000541221		-0.0708192		0.0441721		0.10888		3.7x10-4		4.8x10-8
rs190064038		0.00216596		Basal metabolic rate		UKBB		0.0438764		0.0355306		0.216872		-0.0820833		0.0385839		0.0333888		1.6x10-2		4.8x10-8
rs885322		0.25606		Basal metabolic rate		UKBB		0.00731986		0.00365194		0.045031		-0.0117671		0.00390077		0.00255663		3.5x10-4		4.8x10-11
rs560296821		0.00142156		Basal metabolic rate		UKBB		-0.133092		0.0449931		0.00309634		0.0791509		0.0488109		0.104895		1.4x10-3		4.8x10-10
rs148281118		0.0160149		Basal metabolic rate		UKBB		0.0235447		0.0129569		0.069195		-0.0379337		0.0139423		0.00651363		1.2x10-3		4.8x10-10
rs4775357		0.347133		Basal metabolic rate		UKBB		0.0112604		0.00334551		0.000763264		-0.00701051		0.0035805		0.0502351		1.9x10-4		4.8x10-10
rs142013931		0.0138282		Basal metabolic rate		UKBB		-0.0382649		0.0139646		0.00614178		0.0333339		0.0147747		0.0240629		4.3x10-4		4.7x10-9
rs143978354		0.0126247		Basal metabolic rate		UKBB		-0.012782		0.0142422		0.369465		0.0531797		0.0152322		4.81x10-04		1.6x10-3		4.7x10-8
rs140537101		0.0149036		Basal metabolic rate		UKBB		0.0428978		0.013267		0.00122335		-0.0175551		0.0140779		0.212399		1.8x10-3		4.7x10-8
rs146203967		0.0364654		Basal metabolic rate		UKBB		0.0168381		0.00854851		0.0488726		-0.0262173		0.00914174		0.00413297		5.8x10-4		4.7x10-11
rs577017495		0.00162517		Basal metabolic rate		UKBB		-0.0602654		0.0403438		0.13523		0.103922		0.0428121		0.0152089		5.3x10-3		4.6x10-9
rs143874370		0.00343649		Basal metabolic rate		UKBB		0.0374503		0.0286376		0.190966		-0.0995653		0.0310982		0.00136671		1.2x10-3		4.6x10-9
rs17011686		0.0306372		Basal metabolic rate		UKBB		-0.0237825		0.00922278		0.00991881		0.0319079		0.00992719		0.00130835		4.0x10-5		4.6x10-9
rs7016077		0.115615		Basal metabolic rate		UKBB		0.00878364		0.00510344		0.0852302		-0.0140842		0.00547792		0.0101389		2.3x10-3		4.6x10-9
rs565694242		0.00339288		Basal metabolic rate		UKBB		-0.0817637		0.030136		0.0066652		0.0347015		0.0317794		0.274857		7.8x10-3		4.6x10-8
rs183251371		0.00522009		Basal metabolic rate		UKBB		-0.015057		0.0241417		0.53283		0.0889828		0.0254305		4.67x10-04		3.0x10-3		4.6x10-8
rs61995421		0.0161532		Basal metabolic rate		UKBB		-0.013283		0.0126046		0.291966		0.0423466		0.0134973		0.00170479		2.6x10-3		4.6x10-8
rs12106988		0.112458		Basal metabolic rate		UKBB		-0.00909788		0.00507631		0.0730989		0.0158487		0.00540432		0.00336186		7.7x10-4		4.6x10-8
rs75441891		0.00117785		Basal metabolic rate		UKBB		-0.0267663		0.0481894		0.578595		0.192293		0.0527904		2.70x10-04		2.2x10-3		4.6x10-10
rs73592777		0.0234427		Basal metabolic rate		UKBB		-0.0326137		0.0109591		0.00292119		0.01704		0.0115919		0.141565		1.9x10-3		4.6x10-10
rs146005746		0.0100071		Basal metabolic rate		UKBB		-0.0365521		0.0161736		0.0238235		0.030586		0.0173773		0.0783897		4.7x10-3		4.5x10-9
rs71444403		0.061111		Basal metabolic rate		UKBB		0.0164148		0.00680171		0.015808		-0.0216635		0.00723126		0.00273752		1.3x10-4		4.5x10-9
rs188419448		0.00137379		Basal metabolic rate		UKBB		0.217598		0.0485288		7.33x10-06		-0.0286565		0.051		0.574191		4.7x10-4		4.5x10-8
rs371895474		0.00491351		Basal metabolic rate		UKBB		-0.0614996		0.0249696		0.0137797		0.0527911		0.026885		0.0495793		1.8x10-3		4.5x10-8
rs77305288		0.0197354		Basal metabolic rate		UKBB		0.0260244		0.0117263		0.026466		-0.018152		0.012602		0.149753		1.0x10-2		4.5x10-8
rs1397463		0.192074		Basal metabolic rate		UKBB		0.00099961		0.00404445		0.804788		0.0168139		0.00431286		9.68x10-05		7.5x10-3		4.5x10-8
rs186811068		0.00295535		Basal metabolic rate		UKBB		-0.10619		0.0322939		0.00100836		0.077437		0.0345878		0.0251667		1.0x10-4		4.5x10-10
rs138543615		0.00662257		Basal metabolic rate		UKBB		-0.0109364		0.0208385		0.599712		0.0960248		0.0217817		1.04x10-05		3.9x10-4		4.5x10-10
rs146806605		0.00458284		Basal metabolic rate		UKBB		0.0443445		0.0234586		0.0587153		-0.0644007		0.0266681		0.0157406		2.2x10-3		4.4x10-9
rs180894042		0.00148765		Basal metabolic rate		UKBB		-0.135772		0.0447134		0.00239376		0.0916531		0.0484735		0.0586546		5.6x10-4		4.4x10-8
rs75062020		0.0226931		Basal metabolic rate		UKBB		-0.0103043		0.0106192		0.331872		0.0503765		0.0114239		1.04x10-05		1.0x10-4		4.4x10-8
rs74226038		0.0518116		Basal metabolic rate		UKBB		-0.0228033		0.00716257		0.0014544		0.014144		0.00770427		0.0663789		4.4x10-4		4.4x10-8
rs72737620		0.0538428		Basal metabolic rate		UKBB		0.0232688		0.00702965		0.000932816		-0.015161		0.00755387		0.0447453		2.0x10-4		4.4x10-8
rs9521564		0.382888		Basal metabolic rate		UKBB		0.000867709		0.0033286		0.794337		-0.0104546		0.00356859		0.0033944		2.0x10-2		4.4x10-8
rs190103736		0.00218124		Basal metabolic rate		UKBB		0.0766313		0.0365826		0.0361946		-0.108649		0.0393917		0.0058133		5.7x10-4		4.4x10-11
rs148925261		0.00385901		Basal metabolic rate		UKBB		0.025033		0.027305		0.359253		-0.0977716		0.029095		0.000778394		2.1x10-3		4.4x10-10
rs145897539		0.00120234		Basal metabolic rate		UKBB		0.113372		0.0486728		0.0198459		-0.135759		0.0502579		0.00690868		3.7x10-4		4.3x10-8
rs539015672		0.00128746		Basal metabolic rate		UKBB		0.114347		0.0464834		0.0138963		-0.0997367		0.0497997		0.0452052		1.7x10-3		4.2x10-8
rs187994665		0.00258685		Basal metabolic rate		UKBB		0.0787569		0.0340457		0.0207091		-0.0541796		0.0360409		0.132768		7.3x10-3		4.2x10-8
rs7989148		0.105534		Basal metabolic rate		UKBB		0.0169212		0.00539076		0.00169589		-0.00972955		0.00578392		0.0925373		7.5x10-4		4.2x10-8
rs11618595		0.155566		Basal metabolic rate		UKBB		-0.00691406		0.00438384		0.114758		0.0104919		0.00470604		0.0257857		6.8x10-3		4.2x10-8
rs11075975		0.240793		Basal metabolic rate		UKBB		-0.00649319		0.00371532		0.0805207		0.008762		0.0039798		0.0276937		5.1x10-3		4.2x10-8
rs150778308		0.0184413		Basal metabolic rate		UKBB		-0.0158784		0.0122085		0.193399		0.0440635		0.012937		0.000659385		7.5x10-4		4.1x10-9
rs114027479		0.00563495		Basal metabolic rate		UKBB		-0.0782208		0.02271		0.00057259		0.0392583		0.0242452		0.105401		4.1x10-4		4.1x10-8
rs117909961		0.0266419		Basal metabolic rate		UKBB		0.0184259		0.0101305		0.0689354		-0.0204347		0.0107894		0.0582312		8.6x10-3		4.1x10-8
rs366281		0.1474		Basal metabolic rate		UKBB		0.013666		0.00449933		0.00238717		-0.00399173		0.00482172		0.407749		7.4x10-3		4.1x10-11
rs11215675		0.0805791		Basal metabolic rate		UKBB		0.0273377		0.00589149		3.48x10-06		-0.00772794		0.00625684		0.216788		4.5x10-5		4.1x10-10
rs146574603		0.0173739		Basal metabolic rate		UKBB		-0.0503059		0.0124116		5.06x10-05		0.0128482		0.0133034		0.334156		5.2x10-4		4.0x10-9
rs530158979		0.00219203		Basal metabolic rate		UKBB		-0.0617229		0.0348673		0.0766917		0.111091		0.0368542		0.00257579		6.6x10-4		4.0x10-8
rs117095425		0.0125427		Basal metabolic rate		UKBB		0.0161523		0.0150964		0.284649		-0.0519689		0.0163801		0.00151067		2.2x10-3		4.0x10-8
rs138645137		0.0202589		Basal metabolic rate		UKBB		-0.0344309		0.0115042		0.00276379		0.0229447		0.0123781		0.0637907		6.9x10-4		4.0x10-8
rs55679629		0.156741		Basal metabolic rate		UKBB		0.0129535		0.00436679		0.00301387		-0.00997929		0.0046841		0.0331352		3.4x10-4		4.0x10-13
rs150305868		0.0190274		Basal metabolic rate		UKBB		-0.0254288		0.0123023		0.0387353		0.0393035		0.0129613		0.00242684		2.9x10-4		4.0x10-12
rs56252990		0.18853		Basal metabolic rate		UKBB		0.00864534		0.00410028		0.0349911		-0.0105891		0.0043797		0.0156168		1.3x10-3		3.9x10-9
rs76285106		0.0012605		Basal metabolic rate		UKBB		-0.151297		0.046784		0.00122108		0.102555		0.0487001		0.035219		1.7x10-4		3.9x10-8
rs530894387		0.00200743		Basal metabolic rate		UKBB		0.126611		0.0381089		0.000892815		-0.111451		0.0402701		0.00564775		1.8x10-5		3.9x10-8
rs141642011		0.0187113		Basal metabolic rate		UKBB		0.046267		0.012193		1.48x10-04		-0.0158559		0.0128797		0.218298		4.6x10-4		3.9x10-8
rs555615038		0.0108038		Basal metabolic rate		UKBB		0.0617189		0.015838		9.75x10-05		-0.0422489		0.0171332		0.0136673		8.3x10-6		3.9x10-14
rs6556541		0.35888		Basal metabolic rate		UKBB		-0.0156421		0.00335973		3.23x10-06		0.00567339		0.00360005		0.115046		1.5x10-5		3.9x10-10
rs565753787		0.00159359		Basal metabolic rate		UKBB		0.112058		0.0444598		0.0117221		-0.113691		0.0477864		0.0173541		5.4x10-4		3.8x10-9
rs191170735		0.00379852		Basal metabolic rate		UKBB		0.05853		0.0290034		0.043589		-0.0789947		0.0288552		0.00618914		7.8x10-4		3.8x10-9
rs142302687		0.0133091		Basal metabolic rate		UKBB		-0.019007		0.0140545		0.176255		0.0353376		0.0149618		0.0181851		8.1x10-3		3.8x10-9
rs188803504		0.00694346		Basal metabolic rate		UKBB		0.0431454		0.0203503		0.0339955		-0.0603834		0.0216784		0.0053464		5.0x10-4		3.8x10-8
rs139320062		0.007505		Basal metabolic rate		UKBB		-0.0564035		0.0200381		0.00488108		0.0534931		0.0211955		0.0116104		1.6x10-4		3.8x10-8
rs138905948		0.0193958		Basal metabolic rate		UKBB		0.0344452		0.0115374		0.00283123		-0.0186807		0.0124392		0.133159		1.7x10-3		3.8x10-8
rs2190399		0.406742		Basal metabolic rate		UKBB		-0.00690992		0.00327964		0.0351263		0.00864175		0.00351407		0.0139262		1.2x10-3		3.8x10-8
rs1278270		0.435069		Basal metabolic rate		UKBB		0.0128661		0.00321569		6.31x10-05		0.000680435		0.00344056		0.843226		9.7x10-3		3.8x10-8
rs148603434		0.0178168		Basal metabolic rate		UKBB		-0.0244551		0.0123519		0.0477209		0.050106		0.0133483		1.74x10-04		4.1x10-5		3.8x10-12
rs187639090		0.00559399		Basal metabolic rate		UKBB		0.0464487		0.0219434		0.0342826		-0.0671997		0.0238017		0.00475347		4.5x10-4		3.7x10-9
rs11101060		0.0664557		Basal metabolic rate		UKBB		-0.0204211		0.00649227		0.00165862		0.00745014		0.00690849		0.280856		3.3x10-3		3.7x10-9
rs4662314		0.292622		Basal metabolic rate		UKBB		0.0104127		0.00350739		0.00299013		-0.0108635		0.00375561		0.00382109		3.5x10-5		3.7x10-9
rs562679145		0.00243233		Basal metabolic rate		UKBB		0.111858		0.0349079		0.00135384		-0.062545		0.0382996		0.102461		7.6x10-4		3.7x10-8
rs116042428		0.00553834		Basal metabolic rate		UKBB		-0.0889112		0.0232477		1.31x10-04		0.0412503		0.0252159		0.101865		1.5x10-4		3.7x10-8
rs75728718		0.0197237		Basal metabolic rate		UKBB		-0.0222684		0.0118142		0.0594469		0.0256974		0.0125931		0.0412935		5.5x10-3		3.7x10-8
rs1573495		0.0268922		Basal metabolic rate		UKBB		0.0255933		0.00980606		0.00905632		-0.0374965		0.0104974		3.54x10-04		1.1x10-5		3.7x10-8
rs147743082		0.0750535		Basal metabolic rate		UKBB		-0.00699879		0.00619918		0.258905		0.0205083		0.0066683		0.00210189		2.5x10-3		3.7x10-8
rs4714610		0.275684		Basal metabolic rate		UKBB		-0.010291		0.00357496		0.00399431		0.00529573		0.0038241		0.166106		2.9x10-3		3.7x10-8
rs149089634		0.00516901		Basal metabolic rate		UKBB		0.0383012		0.0232058		0.0988413		-0.0613542		0.0249383		0.0138854		3.4x10-3		3.7x10-12
rs60847318		0.0448425		Basal metabolic rate		UKBB		-0.0149215		0.00767803		0.0519686		0.0255051		0.00826791		0.00203702		3.4x10-4		3.7x10-10
rs2831930		0.12138		Basal metabolic rate		UKBB		0.00736986		0.00488546		0.131421		-0.0145815		0.00520975		0.00512839		2.1x10-3		3.6x10-9
rs13014553		0.186296		Basal metabolic rate		UKBB		-0.0080822		0.00409689		0.048524		0.0136372		0.0043976		0.00192858		3.0x10-4		3.6x10-9
rs147147526		0.0316002		Basal metabolic rate		UKBB		-0.0150538		0.00948567		0.112513		0.027671		0.0100567		0.00593303		2.0x10-3		3.6x10-8
rs75722299		0.0476857		Basal metabolic rate		UKBB		0.0107555		0.0075728		0.155529		-0.0286711		0.0081202		4.14x10-04		3.8x10-4		3.6x10-8
rs4731997		0.422831		Basal metabolic rate		UKBB		0.000983486		0.00322717		0.760555		-0.0167667		0.0034522		1.19x10-06		1.7x10-4		3.6x10-8
rs12043855		0.0202167		Basal metabolic rate		UKBB		-0.0276233		0.0114623		0.0159572		0.0166652		0.0121628		0.170633		8.1x10-3		3.6x10-10
rs560913905		0.00142149		Basal metabolic rate		UKBB		0.141214		0.0439609		0.00131713		-0.0794896		0.0495726		0.108826		8.7x10-4		3.5x10-9
rs112902948		0.00327103		Basal metabolic rate		UKBB		0.0826656		0.0286946		0.00396617		-0.0681483		0.0309138		0.0274933		3.5x10-4		3.5x10-9
rs180888065		0.00338206		Basal metabolic rate		UKBB		-0.0153723		0.0270933		0.570455		0.113697		0.0297535		1.33x10-04		1.3x10-3		3.5x10-9
rs11062728		0.153638		Basal metabolic rate		UKBB		-0.0132679		0.00463838		0.00423082		0.00903619		0.00495948		0.0684561		1.0x10-3		3.5x10-9
rs2121745		0.473675		Basal metabolic rate		UKBB		0.00983261		0.00318312		0.00200872		-0.00436434		0.00340381		0.199776		2.3x10-3		3.5x10-9
rs62371615		0.0011952		Basal metabolic rate		UKBB		0.0830393		0.0505298		0.100308		-0.153609		0.053359		0.00399259		1.3x10-3		3.5x10-8
rs187674850		0.00480396		Basal metabolic rate		UKBB		0.0598745		0.0243491		0.0139333		-0.0537528		0.0271		0.0473131		1.8x10-3		3.5x10-8
rs140295202		0.00799356		Basal metabolic rate		UKBB		0.0525612		0.0199104		0.00829408		-0.0326191		0.0207796		0.116472		3.1x10-3		3.5x10-8
rs180807645		0.0158499		Basal metabolic rate		UKBB		-0.0138013		0.0130489		0.290214		0.0529796		0.0139632		1.48x10-04		4.8x10-4		3.5x10-8
rs55720396		0.142753		Basal metabolic rate		UKBB		0.00491968		0.0047443		0.299752		-0.0191942		0.00507194		1.54x10-04		5.2x10-4		3.5x10-8
rs11129110		0.307311		Basal metabolic rate		UKBB		-0.00012353		0.00345855		0.971508		0.0142245		0.00370533		1.24x10-04		4.6x10-3		3.5x10-8
rs12998431		0.332347		Basal metabolic rate		UKBB		-0.00896929		0.00338234		0.00800703		0.00470277		0.00361701		0.193541		5.8x10-3		3.5x10-8
rs140397820		0.025214		Basal metabolic rate		UKBB		0.0167085		0.0106425		0.116421		-0.034465		0.011365		0.00242543		1.0x10-3		3.4x10-9
rs185152744		0.00133861		Basal metabolic rate		UKBB		-0.156891		0.047829		0.00103731		0.0332996		0.0494802		0.500956		5.7x10-3		3.4x10-8
rs142680521		0.00277286		Basal metabolic rate		UKBB		-0.0355358		0.0325983		0.275665		0.121055		0.0350092		0.000544752		1.1x10-3		3.4x10-8
rs117868954		0.00770538		Basal metabolic rate		UKBB		-0.0384124		0.0189884		0.043081		0.063446		0.0206565		0.00213034		2.8x10-4		3.4x10-8
rs77498588		0.0138998		Basal metabolic rate		UKBB		0.0291087		0.0135953		0.0322684		-0.0360563		0.0147176		0.0142912		1.1x10-3		3.4x10-8
rs7893388		0.218398		Basal metabolic rate		UKBB		0.00111047		0.0038598		0.773576		-0.0155133		0.00411739		1.65x10-04		3.2x10-3		3.4x10-8
rs75683816		0.00957958		Basal metabolic rate		UKBB		-0.00143072		0.0161611		0.929457		0.0681695		0.017499		9.80x10-05		3.5x10-3		3.3x10-9
rs76025393		0.0067305		Basal metabolic rate		UKBB		0.0609989		0.0202588		0.00260445		-0.0497274		0.0217423		0.0221899		1.9x10-4		3.3x10-8
rs62157492		0.011196		Basal metabolic rate		UKBB		-0.0446068		0.0156103		0.00427007		0.0296106		0.016395		0.0709081		1.0x10-3		3.3x10-8
rs140346759		0.0127673		Basal metabolic rate		UKBB		0.0559466		0.0144196		1.05x10-04		-0.0355945		0.015573		0.0222754		1.6x10-5		3.3x10-8
rs76113178		0.0516286		Basal metabolic rate		UKBB		0.0116689		0.00726686		0.108327		-0.0266691		0.00776089		0.000589762		3.1x10-4		3.3x10-8
rs12402922		0.474894		Basal metabolic rate		UKBB		0.00872283		0.00324932		0.00726425		-0.00489131		0.00348518		0.160481		4.3x10-3		3.3x10-8
rs141121042		0.00174952		Basal metabolic rate		UKBB		-0.0710093		0.0412375		0.0850787		0.121691		0.0442698		0.00598119		1.4x10-3		3.2x10-9
rs186818787		0.00425572		Basal metabolic rate		UKBB		0.0639899		0.024595		0.00927579		-0.0456294		0.026977		0.0907585		2.7x10-3		3.2x10-9
rs140630429		0.00501402		Basal metabolic rate		UKBB		0.0697746		0.0230284		0.00244641		-0.0681501		0.0251022		0.00663011		5.1x10-5		3.2x10-9
rs10845987		0.431322		Basal metabolic rate		UKBB		-0.0011081		0.00320801		0.729782		0.0118571		0.00343676		0.000560591		5.8x10-3		3.2x10-9
rs112463761		0.0186433		Basal metabolic rate		UKBB		-0.0140275		0.0118274		0.235617		0.0376512		0.0127563		0.00316201		3.0x10-3		3.2x10-8
rs117664822		0.0417363		Basal metabolic rate		UKBB		-0.0223479		0.00791929		0.00477363		0.0175503		0.00849961		0.0389403		5.9x10-4		3.2x10-8
rs558996037		0.00112454		Basal metabolic rate		UKBB		-0.154649		0.0520527		0.00296866		0.114795		0.055659		0.0391647		4.1x10-4		3.2x10-11
rs189957063		0.00417632		Basal metabolic rate		UKBB		-0.0424524		0.0253278		0.0937167		0.06514		0.0270263		0.0159431		3.7x10-3		3.2x10-10
rs73577068		0.0087484		Basal metabolic rate		UKBB		-0.0630078		0.0173393		2.79x10-04		0.0391513		0.0183065		0.0324649		5.1x10-5		3.1x10-9
rs61750467		0.00956906		Basal metabolic rate		UKBB		0.0651302		0.0165995		8.73x10-05		-0.0485067		0.0175586		0.00573554		2.6x10-6		3.1x10-9
rs37980		0.0257593		Basal metabolic rate		UKBB		-0.0188574		0.0101006		0.0619079		0.0232506		0.0108148		0.0315651		4.4x10-3		3.1x10-8
rs187491818		0.00212306		Basal metabolic rate		UKBB		-0.0560287		0.0354222		0.113711		0.133661		0.038037		4.42x10-04		2.6x10-4		3.0x10-9
rs10199852		0.255567		Basal metabolic rate		UKBB		-0.0120421		0.00365633		0.000989731		0.00679441		0.00390781		0.0820937		4.3x10-4		3.0x10-9
rs187671369		0.00111203		Basal metabolic rate		UKBB		0.0838534		0.0536767		0.118244		-0.170884		0.0546245		0.00175831		8.8x10-4		3.0x10-8
rs17726577		0.073179		Basal metabolic rate		UKBB		-0.00479402		0.00617619		0.437626		0.0289673		0.00655114		9.80x10-06		1.8x10-4		3.0x10-8
rs1862848		0.362797		Basal metabolic rate		UKBB		-0.0102076		0.00331698		0.00208853		0.00372138		0.00354546		0.293895		4.1x10-3		3.0x10-8
rs2760214		0.487386		Basal metabolic rate		UKBB		-0.00639076		0.0031825		0.0446349		0.0095621		0.00341731		0.00514043		6.4x10-4		3.0x10-8
rs2317920		0.238212		Basal metabolic rate		UKBB		0.00744146		0.00402071		0.0642025		-0.0128		0.00429872		0.00290518		5.8x10-4		3.0x10-10
rs1530677		0.463092		Basal metabolic rate		UKBB		-0.0105558		0.00319306		0.000947079		0.00593546		0.00342058		0.0827036		4.2x10-4		3.0x10-10
rs187114870		0.00113475		Basal metabolic rate		UKBB		0.230593		0.0502001		4.36x10-06		-0.137438		0.0526944		0.00910274		4.3x10-7		2.9x10-9
rs566843780		0.00319043		Basal metabolic rate		UKBB		0.0747585		0.0309482		0.0157103		-0.10023		0.0327334		0.00219897		1.0x10-4		2.9x10-9
rs143218327		0.00341909		Basal metabolic rate		UKBB		0.0558574		0.027836		0.0447873		-0.0761689		0.0298553		0.010734		1.2x10-3		2.9x10-9
rs149343071		0.0107068		Basal metabolic rate		UKBB		-0.0308108		0.0166764		0.0646656		0.0349374		0.0177215		0.0486715		6.9x10-3		2.9x10-9
rs11724816		0.202131		Basal metabolic rate		UKBB		-0.0106129		0.00397378		0.00756927		0.00644973		0.00424839		0.128976		3.4x10-3		2.9x10-9
rs186342948		0.00163559		Basal metabolic rate		UKBB		-0.133039		0.0428303		0.00189542		0.109336		0.0463921		0.0184357		1.2x10-4		2.9x10-8
rs113292408		0.0126167		Basal metabolic rate		UKBB		-0.0211555		0.0144907		0.144311		0.03941		0.0153432		0.0102132		4.1x10-3		2.9x10-8
rs1914620		0.186587		Basal metabolic rate		UKBB		0.0114929		0.00419235		0.00611818		-0.0128336		0.00449741		0.00432379		7.6x10-5		2.9x10-8
rs6557687		0.333756		Basal metabolic rate		UKBB		-0.00924615		0.00339611		0.00647824		0.00470194		0.00361885		0.193846		4.9x10-3		2.9x10-8
rs7765522		0.351981		Basal metabolic rate		UKBB		-0.00754026		0.00339058		0.0261575		0.0072821		0.00363223		0.0449801		2.9x10-3		2.9x10-8
rs183780508		0.00136513		Basal metabolic rate		UKBB		0.0940023		0.0455744		0.0391508		-0.131642		0.0496578		0.00802631		8.1x10-4		2.8x10-8
rs539481699		0.00143075		Basal metabolic rate		UKBB		-0.148889		0.0439539		0.000705736		0.122326		0.0467785		0.00892346		2.4x10-5		2.8x10-8
rs533409902		0.00441136		Basal metabolic rate		UKBB		-0.0281242		0.0248115		0.257001		0.0619798		0.0272699		0.0230377		1.5x10-2		2.8x10-8
rs73133232		0.00830798		Basal metabolic rate		UKBB		-0.00744211		0.0183975		0.685833		0.0748999		0.0196629		1.39x10-04		2.2x10-3		2.8x10-8
rs4074054		0.37659		Basal metabolic rate		UKBB		0.00877135		0.003512		0.0125068		-0.0116066		0.00376146		0.00203134		7.5x10-5		2.8x10-8
rs4711689		0.421843		Basal metabolic rate		UKBB		-0.011915		0.00324466		2.41x10-04		0.00458204		0.00347152		0.186872		5.2x10-4		2.8x10-8
rs150846022		0.0155922		Basal metabolic rate		UKBB		-0.0342282		0.0138121		0.0132082		0.0286877		0.0149498		0.054994		2.0x10-3		2.8x10-12
rs117724356		0.00376655		Basal metabolic rate		UKBB		-0.0667099		0.0278401		0.0165677		0.0737963		0.0293534		0.0119359		5.1x10-4		2.8x10-10
rs10792029		0.0348118		Basal metabolic rate		UKBB		0.024898		0.00863988		0.00395509		-0.0227481		0.00928248		0.0142607		1.7x10-4		2.8x10-10
rs17078492		0.0499162		Basal metabolic rate		UKBB		0.0240035		0.00732614		0.00105152		-0.00511911		0.00784771		0.514204		6.7x10-3		2.7x10-9
rs2245612		0.00827744		Basal metabolic rate		UKBB		-0.0215269		0.0183042		0.239572		0.0650534		0.0199632		0.00111962		1.4x10-3		2.7x10-8
rs143933747		0.0133229		Basal metabolic rate		UKBB		0.0287782		0.0148339		0.0523778		-0.0408123		0.0157932		0.00976219		1.3x10-3		2.7x10-8
rs117356203		0.0292484		Basal metabolic rate		UKBB		-0.0188798		0.00943292		0.0453423		0.030249		0.0101199		0.00279885		3.8x10-4		2.7x10-8
rs4707878		0.14769		Basal metabolic rate		UKBB		0.00828194		0.00453675		0.0679239		-0.0159453		0.00483065		0.000964063		2.6x10-4		2.7x10-8
rs11683590		0.444402		Basal metabolic rate		UKBB		-0.010126		0.00320591		0.0015858		0.00101275		0.00343928		0.768402		1.8x10-2		2.7x10-8
rs529294154		0.00263873		Basal metabolic rate		UKBB		0.0837359		0.0327167		0.0104853		-0.132932		0.036446		2.65x10-04		9.7x10-6		2.6x10-9
rs575273909		0.00422361		Basal metabolic rate		UKBB		-0.0663522		0.0256615		0.00971964		0.082153		0.0276135		0.00292933		8.2x10-5		2.6x10-9
rs574549674		0.0119956		Basal metabolic rate		UKBB		0.0488923		0.0166574		0.00333401		-0.0409848		0.0173849		0.0183995		1.9x10-4		2.6x10-9
rs74841994		0.0266213		Basal metabolic rate		UKBB		0.030017		0.00999481		0.00267143		-0.0194355		0.0106928		0.0691224		7.3x10-4		2.6x10-9
rs185935893		0.00166618		Basal metabolic rate		UKBB		0.0211819		0.0427035		0.619878		-0.159735		0.0450945		3.97x10-04		3.6x10-3		2.6x10-8
rs191847126		0.00189794		Basal metabolic rate		UKBB		0.0869693		0.0387188		0.0246938		-0.0656934		0.0405099		0.104877		6.4x10-3		2.6x10-8
rs73429635		0.00374995		Basal metabolic rate		UKBB		0.0491421		0.0281723		0.0811018		-0.0575072		0.0298523		0.0540576		9.4x10-3		2.6x10-8
rs187565006		0.00413148		Basal metabolic rate		UKBB		0.0777428		0.0260357		0.00282685		-0.0447426		0.0284342		0.115594		1.5x10-3		2.6x10-8
rs138389795		0.00438198		Basal metabolic rate		UKBB		0.119928		0.0265589		6.32x10-06		-0.0294911		0.0282743		0.296933		1.2x10-4		2.6x10-8
rs138477427		0.00445596		Basal metabolic rate		UKBB		-0.0708192		0.0248308		0.004344		0.0598275		0.0270712		0.0271059		3.8x10-4		2.6x10-8
rs78528063		0.00931439		Basal metabolic rate		UKBB		-0.0429639		0.0168028		0.01056		0.0279553		0.0179229		0.118821		3.9x10-3		2.6x10-8
rs141178116		0.00987099		Basal metabolic rate		UKBB		-0.0636971		0.017155		2.05x10-04		0.015703		0.018075		0.384975		1.4x10-3		2.6x10-8
rs11103725		0.0350717		Basal metabolic rate		UKBB		-0.0263507		0.00866706		0.00236354		0.0129907		0.00933976		0.164257		2.0x10-3		2.6x10-8
rs536778829		0.00527059		Basal metabolic rate		UKBB		-0.0253794		0.0231075		0.272066		0.0919226		0.0251485		2.57x10-04		5.9x10-4		2.6x10-11
rs141283288		0.00288481		Basal metabolic rate		UKBB		-0.0956835		0.031513		0.00239516		0.0787036		0.033706		0.0195444		1.6x10-4		2.6x10-10
rs6012206		0.0972879		Basal metabolic rate		UKBB		0.0159457		0.00543315		0.00333696		-0.00845673		0.00580243		0.144995		2.1x10-3		2.6x10-10
rs577008579		0.00141552		Basal metabolic rate		UKBB		-0.130138		0.04633		0.00497112		0.0850967		0.0503937		0.0912906		1.7x10-3		2.5x10-9
rs6888156		0.0626545		Basal metabolic rate		UKBB		0.0105044		0.00662964		0.113091		-0.0189752		0.0070988		0.0075182		2.4x10-3		2.5x10-9
rs544347775		0.00148828		Basal metabolic rate		UKBB		-0.103333		0.0451414		0.0220744		0.115596		0.0467342		0.0133816		7.5x10-4		2.5x10-8
rs536890904		0.0061436		Basal metabolic rate		UKBB		0.0564561		0.0219067		0.00996353		-0.0428421		0.0233706		0.0667803		1.9x10-3		2.5x10-8
rs140020429		0.00856604		Basal metabolic rate		UKBB		0.0313527		0.0181942		0.0848499		-0.0485599		0.0195478		0.0129867		2.8x10-3		2.5x10-8
rs528324513		0.0984846		Basal metabolic rate		UKBB		0.0236901		0.00535859		9.83x10-06		-0.00997009		0.00573246		0.0819956		1.8x10-5		2.5x10-8
rs115229322		0.233244		Basal metabolic rate		UKBB		0.0103231		0.00380839		0.00671651		-0.00661405		0.00407062		0.104201		2.4x10-3		2.5x10-8
rs73126123		0.0703195		Basal metabolic rate		UKBB		0.0204677		0.00618875		0.000942375		-0.0113884		0.00665683		0.0871217		4.6x10-4		2.5x10-10
rs199672051		0.00239458		Basal metabolic rate		UKBB		-0.0718693		0.0344112		0.0367503		0.071917		0.037088		0.0524918		4.5x10-3		2.4x10-9
rs185320353		0.0077739		Basal metabolic rate		UKBB		0.0475305		0.0190647		0.0126634		-0.0619252		0.0203606		0.00235498		8.7x10-5		2.4x10-13
rs74707273		0.00668127		Basal metabolic rate		UKBB		0.0233859		0.0208494		0.262008		-0.0963122		0.0220715		1.28x10-05		8.1x10-5		2.3x10-9
rs148446756		0.0258871		Basal metabolic rate		UKBB		-0.0259725		0.0100617		0.00984278		0.017673		0.0108098		0.102073		3.1x10-3		2.3x10-9
rs71394283		0.249215		Basal metabolic rate		UKBB		-0.0109563		0.00369057		0.00299066		0.00813272		0.00395277		0.0396426		4.2x10-4		2.3x10-9
rs12927142		0.314646		Basal metabolic rate		UKBB		0.00575582		0.00346487		0.0966762		-0.0110255		0.00371087		0.00296736		9.5x10-4		2.3x10-9
rs535287302		0.0012788		Basal metabolic rate		UKBB		-0.142151		0.0477589		0.00291667		0.0872017		0.0513352		0.0893825		1.1x10-3		2.3x10-8
rs187662437		0.00163611		Basal metabolic rate		UKBB		-0.123475		0.0445434		0.00557154		0.0503358		0.045896		0.272759		6.6x10-3		2.3x10-8
rs111901196		0.00188408		Basal metabolic rate		UKBB		0.0975753		0.0379195		0.0100763		-0.133943		0.0414097		0.0012185		3.7x10-5		2.3x10-8
rs142359138		0.00445731		Basal metabolic rate		UKBB		0.0797611		0.024207		0.000984542		-0.0436594		0.0263856		0.0979936		5.7x10-4		2.3x10-8
rs183662449		0.00516146		Basal metabolic rate		UKBB		0.0814771		0.0235777		0.000549012		-0.0269221		0.0247952		0.277579		1.5x10-3		2.3x10-8
rs146221846		0.0089785		Basal metabolic rate		UKBB		0.0515416		0.0170781		0.00254486		-0.0201336		0.0183177		0.271712		4.2x10-3		2.3x10-8
rs13301964		0.0204218		Basal metabolic rate		UKBB		-0.0387573		0.0124144		0.00179674		0.0199474		0.013268		0.132732		1.2x10-3		2.3x10-8
rs117248097		0.0638273		Basal metabolic rate		UKBB		0.00764651		0.00665069		0.250256		-0.0220119		0.00712692		0.00201164		2.3x10-3		2.3x10-8
rs62289657		0.108351		Basal metabolic rate		UKBB		0.0120613		0.00520579		0.0205106		-0.0110157		0.00558603		0.0486098		2.5x10-3		2.3x10-8
rs12517545		0.171697		Basal metabolic rate		UKBB		0.00709175		0.00420977		0.0920691		-0.0068727		0.00453285		0.129471		2.4x10-2		2.3x10-8
rs560757165		0.00357731		Basal metabolic rate		UKBB		0.0860202		0.0279676		0.00210032		-0.0583102		0.0303419		0.0546363		4.7x10-4		2.2x10-9
rs188570466		0.00365263		Basal metabolic rate		UKBB		-0.0459002		0.0269715		0.0887935		0.0936248		0.0293127		0.00140344		4.6x10-4		2.2x10-9
rs182952050		0.00475106		Basal metabolic rate		UKBB		0.0597552		0.0246504		0.015347		-0.0554979		0.0264034		0.0355617		1.4x10-3		2.2x10-9
rs17195449		0.0640875		Basal metabolic rate		UKBB		0.00817804		0.00663918		0.218031		-0.0198167		0.00711086		0.00532341		4.0x10-3		2.2x10-8
rs10968784		0.130016		Basal metabolic rate		UKBB		-0.0062352		0.00475182		0.189464		0.00846002		0.00506818		0.0950712		3.4x10-2		2.2x10-8
rs7607879		0.180211		Basal metabolic rate		UKBB		-0.00700254		0.004172		0.0932587		0.0101098		0.00445225		0.0231656		5.0x10-3		2.2x10-8
rs1328105		0.354274		Basal metabolic rate		UKBB		0.00915177		0.00333075		0.00600283		-0.00504105		0.00356728		0.157618		3.6x10-3		2.2x10-8
rs13256044		0.469571		Basal metabolic rate		UKBB		0.0050508		0.0032092		0.115524		-0.0126824		0.00343627		2.24x10-04		1.6x10-4		2.2x10-8
rs10071518		0.306349		Basal metabolic rate		UKBB		-0.0161804		0.00345088		2.75x10-06		0.00368179		0.00369709		0.319319		8.6x10-5		2.2x10-13
rs541948440		0.00263151		Basal metabolic rate		UKBB		0.104084		0.03383		0.00209347		-0.066167		0.0366527		0.071039		6.4x10-4		2.2x10-11
rs547509192		0.00203746		Basal metabolic rate		UKBB		-0.0995986		0.0392949		0.0112569		0.104143		0.0411789		0.0114386		3.4x10-4		2.2x10-10
rs55751780		0.00134877		Basal metabolic rate		UKBB		-0.10377		0.0461306		0.0244824		0.144759		0.0511366		0.00464332		3.1x10-4		2.1x10-9
rs2025952		0.421456		Basal metabolic rate		UKBB		-0.0139398		0.00324725		1.77x10-05		0.00416864		0.00347782		0.230672		1.4x10-4		2.1x10-9
rs187737664		0.00105611		Basal metabolic rate		UKBB		-0.143058		0.0497623		0.00404287		0.115156		0.0549689		0.0361785		5.0x10-4		2.1x10-8
rs138214132		0.00253441		Basal metabolic rate		UKBB		-0.0840414		0.032861		0.0105442		0.0970727		0.0345759		0.00499293		1.5x10-4		2.1x10-8
rs4274755		0.00684898		Basal metabolic rate		UKBB		-0.0116301		0.0200527		0.561933		0.0779192		0.0218879		3.71x10-04		2.6x10-3		2.1x10-8
rs9877900		0.0273353		Basal metabolic rate		UKBB		-0.019334		0.00985697		0.0498278		0.0229235		0.0107337		0.0327091		3.7x10-3		2.1x10-8
rs76539673		0.0512305		Basal metabolic rate		UKBB		-0.0237601		0.0071876		0.000947547		0.00824409		0.0077388		0.286745		2.4x10-3		2.1x10-8
rs11592618		0.251314		Basal metabolic rate		UKBB		0.00103757		0.00368393		0.778214		-0.0140041		0.0039514		3.94x10-04		5.4x10-3		2.1x10-8
rs1023617		0.305299		Basal metabolic rate		UKBB		-0.00896089		0.00346711		0.00975162		-0.0214261		0.00369912		6.96x10-09		1.4x10-2		2.1x10-8
rs9587050		0.300638		Basal metabolic rate		UKBB		-0.0100642		0.00348219		0.00385053		0.00704152		0.00372677		0.0588341		8.0x10-4		2.1x10-12
rs114884914		0.00169553		Basal metabolic rate		UKBB		-0.0899299		0.0427294		0.0353239		0.104916		0.0434809		0.0158262		1.4x10-3		2.0x10-9
rs577051847		0.0115311		Basal metabolic rate		UKBB		-0.0219415		0.0160853		0.172545		0.0495826		0.0174677		0.00453272		2.6x10-3		2.0x10-9
rs61839512		0.0167443		Basal metabolic rate		UKBB		-0.00791382		0.0124843		0.526145		0.0448735		0.0135769		0.000949485		4.2x10-3		2.0x10-9
rs16830688		0.0516425		Basal metabolic rate		UKBB		-0.0127993		0.00717174		0.0743139		0.0130285		0.0077094		0.0910405		1.4x10-2		2.0x10-9
rs2423383		0.0969581		Basal metabolic rate		UKBB		-0.0136517		0.00545143		0.0122725		0.014205		0.00584262		0.0150471		4.9x10-4		2.0x10-9
rs2456253		0.496782		Basal metabolic rate		UKBB		0.00684235		0.00319037		0.0319788		-0.00771869		0.0034183		0.0239441		1.8x10-3		2.0x10-9
rs139943697		0.00982216		Basal metabolic rate		UKBB		-0.0293403		0.0175642		0.0948293		0.0503743		0.0182714		0.00583411		1.7x10-3		2.0x10-8
rs298207		0.10499		Basal metabolic rate		UKBB		0.0282693		0.00517699		4.75x10-08		0.00269498		0.00556049		0.627914		7.6x10-4		2.0x10-8
rs286009		0.220713		Basal metabolic rate		UKBB		-0.0116549		0.00392018		0.00294895		0.0102124		0.00419354		0.0148815		1.4x10-4		2.0x10-8
rs213426		0.295451		Basal metabolic rate		UKBB		-0.0057075		0.003522		0.105121		0.00780588		0.00378196		0.0390216		8.9x10-3		2.0x10-8
rs144850832		0.0122749		Basal metabolic rate		UKBB		-0.0260621		0.0151883		0.086177		0.0646154		0.0161652		6.41x10-05		4.4x10-5		2.0x10-10
rs75215311		0.0234134		Basal metabolic rate		UKBB		-0.0222887		0.0105137		0.0340096		0.0282483		0.0112978		0.0124087		1.1x10-3		2.0x10-10
rs144936097		0.00998556		Basal metabolic rate		UKBB		0.0202445		0.0162477		0.212767		-0.0533239		0.017571		0.00240757		2.1x10-3		1.9x10-9
rs78778116		0.0236305		Basal metabolic rate		UKBB		-0.0240863		0.0108191		0.0259964		0.0300346		0.011639		0.00986639		6.6x10-4		1.9x10-9
rs393552		0.276923		Basal metabolic rate		UKBB		-0.000685103		0.00356573		0.847636		-0.0151799		0.00382171		7.13x10-05		2.7x10-3		1.9x10-9
rs180890361		0.00193887		Basal metabolic rate		UKBB		-0.121903		0.0381718		0.00140558		0.0599603		0.0408967		0.142611		1.2x10-3		1.9x10-8
rs148756948		0.00291657		Basal metabolic rate		UKBB		0.000242161		0.0318642		0.993936		-0.146098		0.0346077		2.43x10-05		1.9x10-3		1.9x10-8
rs117188356		0.0505017		Basal metabolic rate		UKBB		0.0165559		0.00745993		0.0264668		-0.0154224		0.00791173		0.0512602		3.3x10-3		1.9x10-8
rs72728278		0.11346		Basal metabolic rate		UKBB		0.00798127		0.0050143		0.111454		-0.0214521		0.00537055		6.49x10-05		6.2x10-5		1.9x10-14
rs531650973		0.00151663		Basal metabolic rate		UKBB		-0.114162		0.043688		0.00897284		0.0883483		0.0472726		0.0616368		1.7x10-3		1.8x10-9
rs185420216		0.00837277		Basal metabolic rate		UKBB		-0.0529103		0.0188828		0.00507865		0.0481443		0.0200138		0.0161489		2.4x10-4		1.8x10-9
rs67384681		0.401656		Basal metabolic rate		UKBB		-0.00955865		0.00324179		0.00319285		0.00787972		0.00347944		0.0235352		2.5x10-4		1.8x10-9
rs7245988		0.101066		Basal metabolic rate		UKBB		-0.0102082		0.00526241		0.0524022		0.0178495		0.00564415		0.00156464		2.8x10-4		1.8x10-8
rs534493891		0.00216785		Basal metabolic rate		UKBB		0.0643058		0.0356924		0.0715995		-0.120692		0.038843		0.00188913		4.5x10-4		1.8x10-10
rs73270368		0.0816267		Basal metabolic rate		UKBB		-0.010718		0.0058472		0.0668027		0.0172051		0.00624095		0.00583751		1.1x10-3		1.8x10-10
rs8042740		0.0905098		Basal metabolic rate		UKBB		-0.0079757		0.0056603		0.158819		-0.0319981		0.00603987		1.17x10-07		3.7x10-3		1.7x10-9
rs1421126		0.392067		Basal metabolic rate		UKBB		0.00353668		0.00326244		0.278339		-0.011373		0.00348542		0.00110248		1.8x10-3		1.7x10-9
rs149670185		0.0130417		Basal metabolic rate		UKBB		-0.0250918		0.0150882		0.0963116		0.0396299		0.016173		0.014272		3.4x10-3		1.7x10-8
rs116996003		0.00739803		Basal metabolic rate		UKBB		-0.0454864		0.0205051		0.0265357		0.0528346		0.0216311		0.0145856		9.7x10-4		1.7x10-10
rs147819272		0.00393191		Basal metabolic rate		UKBB		0.0575805		0.0263689		0.0289891		-0.056735		0.0283064		0.0450379		3.1x10-3		1.6x10-9
rs13207330		0.0916271		Basal metabolic rate		UKBB		-0.0124409		0.00553044		0.0244793		0.0153895		0.00590398		0.00914441		5.8x10-4		1.6x10-9
rs116256715		0.00289842		Basal metabolic rate		UKBB		-0.0555749		0.0310549		0.0735243		0.0919171		0.0323188		0.00445458		1.0x10-3		1.6x10-8
rs182687738		0.00301158		Basal metabolic rate		UKBB		-0.0318051		0.0301201		0.290996		0.113216		0.0326062		0.000516303		1.1x10-3		1.6x10-8
rs567781084		0.00405497		Basal metabolic rate		UKBB		0.041145		0.0259645		0.113045		-0.0586297		0.0284046		0.0390109		9.5x10-3		1.6x10-8
rs117555418		0.0330949		Basal metabolic rate		UKBB		0.00852556		0.009373		0.363042		-0.0334651		0.00996883		0.000788171		2.1x10-3		1.6x10-8
rs7613759		0.299407		Basal metabolic rate		UKBB		0.00697373		0.00352341		0.0477885		-0.00586462		0.0037635		0.119167		1.3x10-2		1.6x10-8
rs189185520		0.00228527		Basal metabolic rate		UKBB		0.131704		0.0357841		2.33x10-04		-0.0890809		0.036906		0.0157916		1.7x10-5		1.6x10-12
rs117237456		0.0156954		Basal metabolic rate		UKBB		-0.0393346		0.0128394		0.00218735		0.0259648		0.0136681		0.0574794		5.0x10-4		1.6x10-11
rs11119889		0.021789		Basal metabolic rate		UKBB		0.0243291		0.0108724		0.0252429		-0.0300111		0.0116671		0.0101037		6.6x10-4		1.6x10-11
rs17768398		0.26926		Basal metabolic rate		UKBB		0.0151469		0.00360294		2.62x10-05		-0.000209073		0.00386396		0.956849		3.7x10-3		1.6x10-11
rs142410819		0.00402791		Basal metabolic rate		UKBB		0.0590109		0.0271512		0.02975		-0.0644821		0.0287726		0.0250212		1.8x10-3		1.6x10-10
rs11079679		0.317282		Basal metabolic rate		UKBB		0.00518157		0.00343958		0.131952		-0.0107282		0.00367453		0.0035052		1.6x10-3		1.6x10-10
rs571580134		0.00248778		Basal metabolic rate		UKBB		-0.104481		0.0359056		0.00361616		0.0543752		0.0376173		0.148324		2.3x10-3		1.5x10-9
rs78448174		0.00439309		Basal metabolic rate		UKBB		-0.0475024		0.0245892		0.0533806		0.0465538		0.0270415		0.0851498		1.0x10-2		1.5x10-9
rs72690677		0.046315		Basal metabolic rate		UKBB		0.0384176		0.00789949		1.16x10-06		-0.00347146		0.00834945		0.677578		2.7x10-4		1.5x10-9
rs78624589		0.0589797		Basal metabolic rate		UKBB		0.0172876		0.00674899		0.0104227		-0.0126448		0.00724912		0.0811048		2.5x10-3		1.5x10-9
rs13276668		0.228319		Basal metabolic rate		UKBB		-0.0159994		0.00379222		2.45x10-05		0.00396878		0.00406112		0.328441		3.3x10-4		1.5x10-9
rs7756033		0.324793		Basal metabolic rate		UKBB		-0.00431111		0.00341611		0.206953		0.00752734		0.00365767		0.0395958		1.8x10-2		1.5x10-9
rs550836345		0.0012462		Basal metabolic rate		UKBB		-0.0548183		0.0474038		0.247514		0.149565		0.0527934		0.00461142		4.0x10-3		1.5x10-8
rs188822511		0.00279807		Basal metabolic rate		UKBB		0.108753		0.0312358		4.98x10-04		-0.053657		0.0330157		0.104123		3.5x10-4		1.5x10-8
rs141130797		0.00542979		Basal metabolic rate		UKBB		0.0381441		0.0235712		0.105611		-0.0643633		0.0252331		0.01075		3.0x10-3		1.5x10-8
rs79567391		0.0445896		Basal metabolic rate		UKBB		-0.0166717		0.00772386		0.0308926		0.0120551		0.00828562		0.145688		1.1x10-2		1.5x10-8
rs3815192		0.0521687		Basal metabolic rate		UKBB		0.0151904		0.00710905		0.0326175		-0.0160761		0.00765847		0.0358072		2.8x10-3		1.5x10-8
rs469772		0.195879		Basal metabolic rate		UKBB		0.0169246		0.0040008		2.33x10-05		0.000747828		0.00430408		0.862063		5.9x10-3		1.5x10-8
rs149344040		0.00492174		Basal metabolic rate		UKBB		0.0786813		0.0226502		0.00051334		-0.0458107		0.0246751		0.0633763		2.0x10-4		1.5x10-10
rs7323096		0.0522551		Basal metabolic rate		UKBB		0.0153181		0.00738429		0.0380416		-0.0154048		0.00788725		0.0508065		4.5x10-3		1.5x10-10
rs544324002		0.00900226		Basal metabolic rate		UKBB		-0.0286393		0.018283		0.117246		0.0621299		0.0193868		0.001352		6.6x10-4		1.4x10-9
rs72690041		0.0237447		Basal metabolic rate		UKBB		-0.0211403		0.0108067		0.0504407		0.0223353		0.0114254		0.050599		5.7x10-3		1.4x10-9
rs341078		0.424962		Basal metabolic rate		UKBB		0.00839424		0.00324872		0.00977075		-0.0105667		0.00348705		0.00244381		6.9x10-5		1.4x10-9
rs72771762		0.00128348		Basal metabolic rate		UKBB		0.0726178		0.04708		0.12297		-0.135334		0.0517109		0.00886838		2.9x10-3		1.4x10-8
rs151206519		0.00140951		Basal metabolic rate		UKBB		-0.177381		0.0455811		9.96x10-05		0.105815		0.0487363		0.0299193		2.2x10-5		1.4x10-8
rs111895243		0.00803797		Basal metabolic rate		UKBB		-0.0705427		0.0186357		1.54x10-04		0.0178498		0.0198761		0.369158		1.2x10-3		1.4x10-8
rs114192718		0.0738355		Basal metabolic rate		UKBB		-0.00267781		0.00616764		0.664164		-0.0312603		0.00662717		2.40x10-06		1.6x10-3		1.4x10-8
rs72805905		0.115826		Basal metabolic rate		UKBB		0.0131829		0.00501559		0.00857989		-0.0149777		0.0053569		0.0051751		1.2x10-4		1.4x10-8
rs3931790		0.195198		Basal metabolic rate		UKBB		0.00730007		0.00401298		0.0688951		-0.00774006		0.00429326		0.0714149		1.0x10-2		1.4x10-8
rs9997451		0.198528		Basal metabolic rate		UKBB		0.0116504		0.0040951		0.0044422		-0.00846034		0.00438506		0.0536884		8.0x10-4		1.4x10-8
rs12922377		0.324138		Basal metabolic rate		UKBB		0.010464		0.00340282		0.00210457		-0.00653712		0.00365901		0.074007		6.5x10-4		1.4x10-8
rs114277321		0.0345437		Basal metabolic rate		UKBB		-0.0364232		0.00915157		6.89x10-05		0.0177831		0.00976389		0.0685618		5.1x10-5		1.4x10-10
rs117180087		0.004855		Basal metabolic rate		UKBB		-0.0631968		0.0247576		0.0106924		0.0547801		0.0262178		0.0366712		1.1x10-3		1.3x10-9
rs565792346		0.00101035		Basal metabolic rate		UKBB		0.127168		0.0529225		0.0162662		-0.0955282		0.0570457		0.0940164		4.2x10-3		1.3x10-8
rs534343275		0.00184167		Basal metabolic rate		UKBB		0.0816674		0.0387042		0.0348561		-0.0993794		0.0433321		0.0218243		1.8x10-3		1.3x10-8
rs184283850		0.00227371		Basal metabolic rate		UKBB		-0.0890884		0.0351217		0.0111955		0.0508445		0.0367728		0.166769		5.9x10-3		1.3x10-8
rs76078015		0.00298827		Basal metabolic rate		UKBB		-0.0921912		0.0321235		0.00410646		0.0868667		0.0338796		0.0103489		1.3x10-4		1.3x10-8
rs115619891		0.00326492		Basal metabolic rate		UKBB		0.0624041		0.0279833		0.0257456		-0.0723912		0.0307747		0.0186592		1.2x10-3		1.3x10-8
rs183154733		0.00464982		Basal metabolic rate		UKBB		0.0205146		0.0246745		0.405745		-0.0818701		0.027047		0.00247069		5.2x10-3		1.3x10-8
rs111499240		0.005707		Basal metabolic rate		UKBB		0.0511688		0.0238075		0.0316143		-0.0522394		0.0248932		0.0358591		2.7x10-3		1.3x10-8
rs572467229		0.00590112		Basal metabolic rate		UKBB		0.0478353		0.022735		0.0353763		-0.0610374		0.0245715		0.01299		1.1x10-3		1.3x10-8
rs12139404		0.0236087		Basal metabolic rate		UKBB		0.0217577		0.0104892		0.0380536		-0.0233656		0.0112336		0.0375284		3.3x10-3		1.3x10-8
rs28370660		0.0289158		Basal metabolic rate		UKBB		0.0245641		0.00962396		0.0106995		-0.0155352		0.0103973		0.135138		4.6x10-3		1.3x10-8
rs13287585		0.0873762		Basal metabolic rate		UKBB		-0.00972426		0.00568482		0.087163		0.0163974		0.00606555		0.00686472		1.7x10-3		1.3x10-8
rs11760466		0.486889		Basal metabolic rate		UKBB		0.0107382		0.00319191		0.000767816		-0.00643572		0.00341226		0.0592892		2.4x10-4		1.3x10-8
rs150611687		0.00108863		Basal metabolic rate		UKBB		-0.115437		0.0530335		0.0295062		0.146135		0.0559922		0.00905709		6.9x10-4		1.2x10-9
rs557739044		0.00149826		Basal metabolic rate		UKBB		-0.146588		0.04281		0.000616864		0.0867208		0.0457599		0.0580771		2.0x10-4		1.2x10-9
rs75614058		0.00635943		Basal metabolic rate		UKBB		0.069751		0.022097		0.00159656		-0.0158089		0.0233124		0.497688		7.7x10-3		1.2x10-9
rs143737247		0.0113699		Basal metabolic rate		UKBB		0.0276735		0.0156822		0.0776261		-0.0558577		0.016694		0.000820103		2.7x10-4		1.2x10-9
rs4395846		0.0561927		Basal metabolic rate		UKBB		0.020175		0.00692258		0.00356446		-0.0129559		0.00740657		0.0802515		1.1x10-3		1.2x10-9
rs549601385		0.00337795		Basal metabolic rate		UKBB		0.0749363		0.0288195		0.00931779		-0.0909636		0.0317332		0.00415073		1.1x10-4		1.2x10-8
rs539758545		0.00397423		Basal metabolic rate		UKBB		-0.072276		0.0269105		0.0072365		0.0503462		0.0282913		0.0751489		1.7x10-3		1.2x10-8
rs117967806		0.0125108		Basal metabolic rate		UKBB		-0.0402867		0.0146818		0.00607051		0.0251524		0.0158698		0.112987		2.5x10-3		1.2x10-8
rs183199732		0.0323171		Basal metabolic rate		UKBB		-0.0192827		0.00912229		0.0345338		0.0240043		0.00973954		0.0137169		1.2x10-3		1.2x10-8
rs338584		0.228523		Basal metabolic rate		UKBB		0.010124		0.00379397		0.00762084		-0.00837175		0.00408367		0.0403606		9.1x10-4		1.2x10-8
rs1901392		0.111901		Basal metabolic rate		UKBB		0.006884		0.00505117		0.172931		-0.0142705		0.00541891		0.00845273		4.3x10-3		1.2x10-13
rs143694048		0.0365757		Basal metabolic rate		UKBB		0.0255366		0.00868156		0.00326692		-0.0285138		0.00932019		0.00221843		2.2x10-5		1.2x10-10
rs1336780		0.268697		Basal metabolic rate		UKBB		-0.0406236		0.00359648		1.41x10-29		-0.0221292		0.00384039		8.32x10-09		4.4x10-4		1.2x10-10
rs6872607		0.270805		Basal metabolic rate		UKBB		-0.00708841		0.00358579		0.0480652		0.0127358		0.00384163		0.000915962		1.6x10-4		1.2x10-10
rs117489610		0.0145296		Basal metabolic rate		UKBB		-0.0485857		0.0130518		1.97x10-04		0.0361973		0.0142208		0.010917		1.1x10-5		1.1x10-9
rs74357439		0.0213541		Basal metabolic rate		UKBB		-0.0264175		0.0119394		0.0269237		0.048459		0.0129151		1.75x10-04		2.1x10-5		1.1x10-9
rs12193920		0.0936406		Basal metabolic rate		UKBB		0.0101362		0.00560504		0.0705436		-0.0150879		0.00597318		0.0115398		2.1x10-3		1.1x10-9
rs6133538		0.122349		Basal metabolic rate		UKBB		-0.0167877		0.00494342		0.000684012		0.00910057		0.00529049		0.0854024		3.5x10-4		1.1x10-9
rs4693278		0.170508		Basal metabolic rate		UKBB		-0.00379143		0.00421491		0.368372		0.0176728		0.0045341		9.71x10-05		5.3x10-4		1.1x10-9
rs550712659		0.00114		Basal metabolic rate		UKBB		0.136956		0.0492003		0.00537579		-0.105848		0.0533091		0.0470852		8.2x10-4		1.1x10-8
rs4701069		0.0022354		Basal metabolic rate		UKBB		0.106786		0.036262		0.00323144		-0.0606029		0.0376211		0.107209		1.4x10-3		1.1x10-8
rs140960708		0.00878119		Basal metabolic rate		UKBB		0.0770412		0.0185915		3.42x10-05		-0.00491047		0.0200437		0.806466		2.7x10-3		1.1x10-8
rs150493001		0.019522		Basal metabolic rate		UKBB		-0.0272878		0.0128306		0.0334396		0.0319952		0.0135146		0.0179121		1.5x10-3		1.1x10-8
rs72803484		0.189538		Basal metabolic rate		UKBB		-0.00903435		0.00407929		0.0267829		0.014594		0.00438294		0.000869515		7.9x10-5		1.1x10-8
rs117011037		0.00110157		Basal metabolic rate		UKBB		-0.138039		0.0534008		0.0097397		0.134346		0.0556905		0.0158506		4.2x10-4		1.1x10-11
rs192855329		0.00363597		Basal metabolic rate		UKBB		-0.0244907		0.0268264		0.361279		0.102566		0.0287573		3.62x10-04		1.2x10-3		1.1x10-11
rs73337892		0.166915		Basal metabolic rate		UKBB		0.00289733		0.00427854		0.498294		0.0210418		0.00456644		4.07x10-06		3.7x10-3		1.1x10-11
rs189067746		0.000930438		Basal metabolic rate		UKBB		-0.0918321		0.0534237		0.085627		0.189129		0.0587172		0.00127766		4.0x10-4		1.1x10-10
rs55939912		0.0282474		Basal metabolic rate		UKBB		-0.0249674		0.00966323		0.00977384		0.0251463		0.0102626		0.0142758		3.8x10-4		1.1x10-10
rs12889861		0.313381		Basal metabolic rate		UKBB		-0.00199726		0.00346273		0.564085		0.016248		0.00371173		1.20x10-05		3.3x10-4		1.1x10-10
rs577456967		0.00136136		Basal metabolic rate		UKBB		-0.115377		0.0453849		0.0110167		0.0937996		0.048796		0.054572		1.7x10-3		1.0x10-9
rs150095935		0.00172813		Basal metabolic rate		UKBB		-0.134678		0.0417656		0.00126161		0.103578		0.0446092		0.0202401		9.7x10-5		1.0x10-9
rs78619346		0.0503577		Basal metabolic rate		UKBB		0.0215743		0.00726937		0.00299943		-0.0135962		0.00779138		0.0809812		9.7x10-4		1.0x10-9
rs147744141		0.00127135		Basal metabolic rate		UKBB		-0.12622		0.0483935		0.00910272		0.13695		0.0520066		0.00845642		2.1x10-4		1.0x10-8
rs186882142		0.00337205		Basal metabolic rate		UKBB		-0.0813543		0.0290972		0.0051752		0.0406018		0.0309387		0.189411		4.1x10-3		1.0x10-8
rs189355059		0.0143186		Basal metabolic rate		UKBB		-0.0437609		0.0145662		0.00266254		0.0336137		0.015491		0.0300167		2.7x10-4		1.0x10-8
rs117794899		0.0438468		Basal metabolic rate		UKBB		0.0147092		0.00802517		0.0668206		-0.0218607		0.00857773		0.0108183		1.9x10-3		1.0x10-8
rs148721133		0.0447233		Basal metabolic rate		UKBB		0.014568		0.00817913		0.0748942		-0.0146423		0.00868795		0.0919207		1.4x10-2		1.0x10-8
rs182531158		0.00238981		Basal metabolic rate		UKBB		-0.096444		0.036062		0.00748704		0.114523		0.0377571		0.00242041		5.3x10-5		1.0x10-11
rs190930150		0.00265665		Basal metabolic rate		UKBB		-0.110037		0.0342489		0.00131434		0.0386309		0.035123		0.271387		2.4x10-3		1.0x10-10
rs11675136		0.0502026		Body fat percentage		UKBB		0.0214684		0.00734264		0.00345826		-0.0188607		0.00785986		0.0164133		1.8x10-4		9.8x10-10
rs560431412		0.0166164		Body fat percentage		UKBB		0.0200169		0.0135956		0.140938		-0.0390109		0.0143349		0.0065013		2.8x10-3		9.0x10-9
rs186090837		0.00145413		Body fat percentage		UKBB		0.133742		0.0449353		0.00291757		-0.0357577		0.0465876		0.442763		8.8x10-3		8.7x10-9
rs183368551		0.00142612		Body fat percentage		UKBB		0.129949		0.0451644		0.00401213		-0.0513016		0.0465461		0.27039		5.2x10-3		8.4x10-9
rs9520610		0.24919		Body fat percentage		UKBB		-0.00533782		0.00368308		0.14726		0.00852105		0.00394817		0.0309117		1.0x10-2		8.4x10-9
rs111539211		0.0344176		Body fat percentage		UKBB		-0.0202265		0.00868283		0.0198343		0.0276474		0.00940653		0.00329138		1.8x10-4		8.4x10-11
rs17401213		0.0860071		Body fat percentage		UKBB		-0.0106632		0.00565983		0.0595644		0.0169926		0.0061063		0.00538977		8.9x10-4		8.2x10-9
rs4246800		0.388353		Body fat percentage		UKBB		-0.0108813		0.00329456		0.000957369		0.00558925		0.00352714		0.11305		6.4x10-4		8.1x10-10
rs6697404		0.0479012		Body fat percentage		UKBB		-0.0265207		0.00754167		4.37x10-04		0.0139653		0.00801881		0.081585		2.4x10-4		7.6x10-9
rs2926183		0.132934		Body fat percentage		UKBB		0.0168867		0.00468455		3.13x10-04		-0.00585672		0.00504733		0.245904		9.6x10-4		7.3x10-9
rs35407087		0.10402		Body fat percentage		UKBB		-0.0177381		0.00552863		0.00133492		0.0046508		0.00596821		0.435826		5.9x10-3		7.0x10-9
rs933664		0.340932		Body fat percentage		UKBB		0.0101986		0.00337856		0.00253959		-0.00543857		0.00363308		0.134406		1.6x10-3		6.5x10-9
rs59338038		0.147503		Body fat percentage		UKBB		0.00653115		0.00452883		0.149268		-0.0174635		0.00486318		3.30x10-04		3.1x10-4		6.3x10-9
rs4298007		0.406037		Body fat percentage		UKBB		-0.00554128		0.00326117		0.0892892		0.00868508		0.00350024		0.0130922		2.9x10-3		6.0x10-11
rs9756477		0.160667		Body fat percentage		UKBB		-0.00778383		0.00435588		0.073944		0.0101064		0.00466886		0.0304164		5.1x10-3		6.0x10-10
rs13284436		0.200079		Body fat percentage		UKBB		0.0107848		0.0039915		0.00689401		-0.012637		0.00428753		0.00320521		6.4x10-5		5.9x10-13
rs73239239		0.182831		Body fat percentage		UKBB		-0.0128487		0.00413179		0.00187298		0.00935145		0.00443043		0.0347966		2.5x10-4		5.7x10-11
rs9450849		0.142254		Body fat percentage		UKBB		0.00899902		0.0045753		0.0491998		-0.0127945		0.00491498		0.0092377		1.2x10-3		5.6x10-10
rs16937773		0.227171		Body fat percentage		UKBB		0.00965816		0.00382253		0.0115167		-0.00662038		0.00410718		0.106985		3.7x10-3		5.5x10-10
rs199678232		0.175693		Body fat percentage		UKBB		-0.00940668		0.00436975		0.0313449		0.0113052		0.00469873		0.0161287		1.2x10-3		5.3x10-10
rs142096719		0.00181499		Body fat percentage		UKBB		-0.0853663		0.0404967		0.035034		0.10919		0.0428212		0.0107759		9.6x10-4		5.2x10-9
rs142540846		0.00178252		Body fat percentage		UKBB		-0.097102		0.0402446		0.0158316		0.132908		0.0419179		0.00152113		7.6x10-5		5.0x10-9
rs190453903		0.00105821		Body fat percentage		UKBB		-0.207621		0.0513833		5.33x10-05		0.141159		0.0550846		0.0103908		3.7x10-6		4.9x10-9
rs17575462		0.0424058		Body fat percentage		UKBB		-0.0228132		0.00793474		0.00403942		0.0188198		0.0085651		0.0280025		3.6x10-4		4.9x10-9
rs542220999		0.00129308		Body fat percentage		UKBB		-0.097623		0.0468559		0.0372097		0.0962288		0.0486862		0.0480985		4.1x10-3		4.9x10-8
rs61932605		0.00115214		Body fat percentage		UKBB		-0.0911229		0.0453195		0.044361		0.187875		0.0519855		3.02x10-04		5.2x10-5		4.9x10-11
rs7843593		0.287128		Body fat percentage		UKBB		-0.00883066		0.00353541		0.0124983		0.00513247		0.00378904		0.175561		7.1x10-3		4.9x10-10
rs7752292		0.372917		Body fat percentage		UKBB		0.0101425		0.00329948		0.00211267		-0.00535865		0.00353696		0.129764		1.4x10-3		4.8x10-9
rs191948995		0.00288235		Body fat percentage		UKBB		0.0223535		0.0326893		0.494092		-0.14225		0.0343411		3.44x10-05		5.2x10-4		4.8x10-8
rs143379455		0.00961095		Body fat percentage		UKBB		0.0339599		0.0171492		0.0476756		-0.0619107		0.0182867		0.000710488		1.3x10-4		4.7x10-8
rs185550190		0.0145829		Body fat percentage		UKBB		0.0175567		0.0134631		0.192215		-0.0450059		0.014527		0.00194803		1.6x10-3		4.7x10-8
rs3776753		0.130259		Body fat percentage		UKBB		0.00333709		0.00473469		0.480924		-0.0132503		0.0050805		0.00910648		1.7x10-2		4.7x10-8
rs559998504		0.00138309		Body fat percentage		UKBB		-0.132393		0.0442405		0.00276663		0.0653696		0.0465646		0.160366		2.1x10-3		4.6x10-8
rs2166956		0.367585		Body fat percentage		UKBB		-0.0050167		0.00330681		0.129248		0.00768093		0.00355604		0.0307768		8.9x10-3		4.6x10-8
rs7152548		0.08276		Body fat percentage		UKBB		-0.00705586		0.00577886		0.222096		0.0212309		0.00624258		0.000671597		8.8x10-4		4.5x10-9
rs188959865		0.00327965		Body fat percentage		UKBB		0.0894216		0.0295848		0.00250682		-0.0573237		0.0322331		0.0753381		8.0x10-4		4.4x10-9
rs7491878		0.0796603		Body fat percentage		UKBB		0.0185357		0.00629013		0.00321135		-0.0182313		0.00670836		0.00657451		6.4x10-5		4.3x10-9
rs143529700		0.015722		Body fat percentage		UKBB		0.0399195		0.0127825		0.00179064		-0.0111065		0.0138315		0.421984		6.7x10-3		4.3x10-8
rs16965871		0.0200931		Body fat percentage		UKBB		0.0189245		0.0115574		0.101542		-0.0249976		0.0122738		0.0416852		9.2x10-3		4.2x10-9
rs116674970		0.00848448		Body fat percentage		UKBB		-0.0562086		0.0187218		0.00267971		0.0396128		0.0196812		0.0441449		4.2x10-4		4.2x10-11
rs147158675		0.00252677		Body fat percentage		UKBB		-0.0327956		0.0353967		0.354178		0.128751		0.0375672		0.000609931		1.7x10-3		4.1x10-8
rs150299231		0.00943636		Body fat percentage		UKBB		0.0487208		0.0169454		0.00403874		-0.023597		0.018142		0.193367		3.6x10-3		4.0x10-8
rs6852205		0.23627		Body fat percentage		UKBB		0.011715		0.00375171		0.00179297		-0.0016325		0.00403638		0.685885		1.5x10-2		4.0x10-8
rs1932213		0.157736		Body fat percentage		UKBB		0.0117768		0.00439747		0.00740509		-0.00746331		0.00470967		0.113041		2.8x10-3		4.0x10-10
rs184440188		0.00585032		Body fat percentage		UKBB		-0.0288128		0.0215023		0.180252		0.100133		0.0236993		2.39x10-05		5.6x10-5		3.9x10-9
rs543435566		0.00129054		Body fat percentage		UKBB		0.0809422		0.0474193		0.0878336		-0.124574		0.0517531		0.0160814		3.4x10-3		3.9x10-8
rs556105388		0.0013233		Body fat percentage		UKBB		0.177642		0.0479398		2.11x10-04		-0.0619287		0.0500172		0.215664		5.4x10-4		3.9x10-8
rs117558722		0.00532328		Body fat percentage		UKBB		0.0695367		0.0226866		0.00217632		-0.0240024		0.0240773		0.31882		4.7x10-3		3.8x10-9
rs546077329		0.0042077		Body fat percentage		UKBB		-0.05902		0.0255621		0.0209507		0.0483074		0.0275348		0.0793617		4.3x10-3		3.8x10-8
rs537632866		0.00159886		Body fat percentage		UKBB		-0.0818119		0.0450593		0.0694257		0.143578		0.0474119		0.00245966		5.7x10-4		3.7x10-8
rs140929669		0.0230572		Body fat percentage		UKBB		0.0199337		0.011338		0.0787273		-0.0411273		0.0121402		0.000705026		2.4x10-4		3.7x10-8
rs7327170		0.409677		Body fat percentage		UKBB		-0.00507198		0.00325868		0.119603		0.00651095		0.00348877		0.0620068		1.5x10-2		3.7x10-8
rs57953919		0.00143374		Body fat percentage		UKBB		0.0978128		0.0427269		0.0220657		-0.108179		0.0467618		0.020702		1.1x10-3		3.6x10-9
rs2289444		0.0767382		Body fat percentage		UKBB		-0.0156813		0.00603786		0.00940057		0.0103853		0.00647112		0.108525		3.2x10-3		3.6x10-9
rs2324005		0.468566		Body fat percentage		UKBB		0.00689313		0.00321158		0.0318476		-0.00679802		0.00343653		0.0479118		3.6x10-3		3.6x10-8
rs550307164		0.00217965		Body fat percentage		UKBB		0.0772419		0.0357772		0.0308536		-0.0650019		0.039237		0.0975921		7.4x10-3		3.5x10-8
rs12059541		0.112496		Body fat percentage		UKBB		-0.00485346		0.00506019		0.337487		0.0190557		0.00542635		4.45x10-04		1.3x10-3		3.4x10-9
rs1637972		0.0169192		Body fat percentage		UKBB		0.047661		0.0124931		1.36x10-04		-0.0159494		0.0134833		0.23685		5.4x10-4		3.3x10-9
rs10975711		0.0746459		Body fat percentage		UKBB		0.0156581		0.00627388		0.0125696		-0.0182038		0.00671538		0.00671373		2.3x10-4		3.3x10-9
rs9526313		0.328693		Body fat percentage		UKBB		0.0121059		0.0033958		3.64x10-04		-0.00172737		0.00365392		0.636397		5.6x10-3		3.3x10-9
rs594626		0.262647		Body fat percentage		UKBB		-0.00966464		0.00365253		0.00814524		0.0040916		0.00392092		0.296704		1.0x10-2		3.3x10-8
rs956403		0.321568		Body fat percentage		UKBB		-0.0127105		0.00341024		1.94x10-04		6.96774e-05		0.0036615		0.984817		1.1x10-2		3.3x10-8
rs7045368		0.269004		Body fat percentage		UKBB		0.010351		0.00371712		0.00535874		-0.0074777		0.00398306		0.0604686		1.1x10-3		3.2x10-8
rs539162499		0.00169901		Body fat percentage		UKBB		0.140424		0.0412393		0.000661507		-0.0501467		0.0428663		0.242067		1.4x10-3		3.1x10-9
rs147443358		0.00159958		Body fat percentage		UKBB		-0.0727636		0.0407411		0.0741009		0.177774		0.0447871		7.21x10-05		3.5x10-5		3.1x10-8
rs181117832		0.00576339		Body fat percentage		UKBB		-0.0463315		0.0218296		0.033804		0.0432776		0.0236246		0.0669698		5.3x10-3		3.1x10-8
rs187499357		0.00855081		Body fat percentage		UKBB		0.0279122		0.0176796		0.114388		-0.034097		0.0192004		0.0757604		1.8x10-2		3.1x10-8
rs34035933		0.121044		Body fat percentage		UKBB		-0.00282629		0.00489395		0.563598		0.0186447		0.00524913		3.82x10-04		2.8x10-3		3.0x10-8
rs356486		0.261047		Body fat percentage		UKBB		0.0197772		0.003658		6.43x10-08		0.0051552		0.00392751		0.189323		6.4x10-3		2.9x10-8
rs140969158		0.0223847		Body fat percentage		UKBB		-0.0305511		0.0107761		0.00458183		0.0184582		0.0116283		0.112436		2.0x10-3		2.8x10-9
rs137975658		0.019279		Body fat percentage		UKBB		0.0321195		0.011866		0.00679316		-0.0203318		0.0128511		0.113628		2.7x10-3		2.7x10-9
rs10405984		0.192652		Body fat percentage		UKBB		0.0123357		0.00404417		0.00228681		-0.00848544		0.0043331		0.0501984		4.4x10-4		2.7x10-9
rs145169828		0.00249181		Body fat percentage		UKBB		0.10452		0.0361576		0.00384438		-0.0902063		0.0379145		0.0173511		2.0x10-4		2.7x10-8
rs191461757		0.00347176		Body fat percentage		UKBB		0.0192431		0.0275914		0.485533		-0.109594		0.0313319		4.69x10-04		2.0x10-3		2.6x10-9
rs140185004		0.00685284		Body fat percentage		UKBB		-0.0775702		0.0199092		9.77x10-05		0.0579637		0.021898		0.00812221		4.7x10-6		2.6x10-9
rs527619038		0.030762		Body fat percentage		UKBB		0.0203707		0.00955115		0.0329428		-0.0249074		0.0103157		0.0157569		1.3x10-3		2.6x10-8
rs9991486		0.0816509		Body fat percentage		UKBB		0.0109638		0.00585795		0.0612613		-0.0158308		0.0062895		0.0118361		1.8x10-3		2.6x10-8
rs190711348		0.00127773		Body fat percentage		UKBB		0.124543		0.0488291		0.010755		-0.0510153		0.0504696		0.312108		1.2x10-2		2.5x10-8
rs75867331		0.002922		Body fat percentage		UKBB		-0.0962969		0.0301635		0.00141071		0.0435253		0.0327418		0.183734		1.7x10-3		2.5x10-8
rs192410749		0.00498578		Body fat percentage		UKBB		0.0434847		0.0249841		0.081773		-0.081399		0.0267848		0.00237404		6.5x10-4		2.5x10-8
rs11121320		0.283071		Body fat percentage		UKBB		-0.00775048		0.00355705		0.02934		0.00767656		0.00382018		0.0444885		3.1x10-3		2.5x10-8
rs150461419		0.0103559		Body fat percentage		UKBB		-0.0515581		0.0165575		0.00184675		0.0291868		0.0179975		0.104866		9.6x10-4		2.4x10-8
rs60417901		0.0223972		Body fat percentage		UKBB		-0.0408846		0.0116738		4.61x10-04		0.0256071		0.0121626		0.0352586		8.0x10-5		2.4x10-12
rs186900552		0.00670476		Body fat percentage		UKBB		-0.0757091		0.0216153		4.61x10-04		0.015728		0.0232101		0.498004		3.9x10-3		2.3x10-9
rs144079941		0.0026216		Body fat percentage		UKBB		0.0990429		0.0349631		0.00461494		-0.12395		0.0370071		0.00081016		1.2x10-5		2.3x10-8
rs151051959		0.00367709		Body fat percentage		UKBB		0.0654887		0.028088		0.0197253		-0.0689899		0.0303321		0.0229383		1.1x10-3		2.3x10-8
rs1037636		0.127708		Body fat percentage		UKBB		-0.00664336		0.00489001		0.174289		0.0132288		0.00525174		0.0117717		5.6x10-3		2.3x10-8
rs183064931		0.00163396		Body fat percentage		UKBB		-0.0703705		0.042262		0.0958942		0.118513		0.0451822		0.00871669		2.3x10-3		2.2x10-9
rs7699513		0.147675		Body fat percentage		UKBB		0.000905923		0.00453835		0.841782		-0.0192826		0.00484328		6.86x10-05		2.4x10-3		2.2x10-9
rs6923512		0.378231		Body fat percentage		UKBB		-0.00488723		0.00328564		0.136897		0.010682		0.00353115		0.00248612		1.2x10-3		2.2x10-9
rs2705544		0.0314385		Body fat percentage		UKBB		0.0203322		0.00908572		0.0252341		-0.0174795		0.00979114		0.0742249		4.6x10-3		2.1x10-9
rs77828947		0.102394		Body fat percentage		UKBB		0.0174791		0.0052491		0.000868887		-0.00457628		0.00564071		0.417198		4.2x10-3		2.1x10-8
rs185439322		0.00133576		Body fat percentage		UKBB		0.113207		0.0468437		0.0156629		-0.106567		0.0499467		0.0328759		1.3x10-3		2.0x10-9
rs10814678		0.456896		Body fat percentage		UKBB		0.00762643		0.00321962		0.01785		-0.00626534		0.00345812		0.0700223		3.3x10-3		2.0x10-9
rs113017897		0.026866		Body fat percentage		UKBB		-0.0363055		0.00997161		2.72x10-04		0.00347361		0.0107173		0.745852		6.6x10-3		2.0x10-8
rs141069794		0.0808823		Body fat percentage		UKBB		0.00109708		0.00616267		0.858708		-0.0218731		0.00657459		0.000878351		1.1x10-2		2.0x10-8
rs2343526		0.269208		Body fat percentage		UKBB		-0.0105606		0.0035949		0.00330721		0.00668803		0.00385133		0.082468		1.1x10-3		1.9x10-8
rs180743793		0.00134999		Body fat percentage		UKBB		0.0540484		0.043797		0.217179		-0.163481		0.0482382		0.000701557		8.4x10-4		1.8x10-9
rs145853092		0.00116511		Body fat percentage		UKBB		0.111609		0.0484127		0.0211478		-0.125374		0.0514744		0.0148657		8.0x10-4		1.8x10-8
rs55696392		0.0986881		Body fat percentage		UKBB		0.0138398		0.00535585		0.00976529		-0.00707213		0.00574636		0.218431		7.8x10-3		1.8x10-8
rs372730853		0.479027		Body fat percentage		UKBB		-0.00443624		0.00331545		0.180881		0.00916555		0.00354876		0.00980259		5.1x10-3		1.8x10-12
rs73433468		0.00143176		Body fat percentage		UKBB		0.1064		0.0410117		0.00947681		-0.104691		0.0465653		0.0245614		6.7x10-4		1.7x10-9
rs1808821		0.0900289		Body fat percentage		UKBB		-0.0171691		0.00552921		0.00190199		0.0170591		0.00598015		0.00433658		2.6x10-5		1.7x10-9
rs6998210		0.354281		Body fat percentage		UKBB		0.00944708		0.00333837		0.00465753		-0.00698538		0.00357099		0.0504495		7.8x10-4		1.7x10-9
rs9292449		0.133246		Body fat percentage		UKBB		-0.014525		0.00468611		0.00193821		0.0098588		0.0050292		0.049961		3.9x10-4		1.7x10-8
rs188542266		0.00719129		Body fat percentage		UKBB		0.0406061		0.0191501		0.0339725		-0.043024		0.020749		0.0381228		3.1x10-3		1.7x10-10
rs190987720		0.0027252		Body fat percentage		UKBB		-0.0652167		0.0329538		0.0478136		0.124722		0.0355323		4.48x10-04		8.9x10-5		1.6x10-9
rs534485021		0.00222381		Body fat percentage		UKBB		-0.0671786		0.0362372		0.0637611		0.101162		0.0397667		0.0109635		1.8x10-3		1.6x10-8
rs220495		0.0903917		Body fat percentage		UKBB		-0.0173487		0.00563275		0.00207049		0.00460836		0.00604512		0.445866		7.9x10-3		1.6x10-8
rs71655989		0.0733777		Body fat percentage		UKBB		0.01414		0.00646318		0.028687		-0.0116061		0.00696641		0.0957133		6.7x10-3		1.6x10-10
rs183779847		0.00206434		Body fat percentage		UKBB		0.0420553		0.0361434		0.244601		-0.0982724		0.039898		0.0137755		9.1x10-3		1.5x10-8
rs111838758		0.123589		Body fat percentage		UKBB		-0.0147351		0.00484182		0.00234036		0.00551094		0.00520489		0.289693		4.4x10-3		1.5x10-8
rs7281681		0.154727		Body fat percentage		UKBB		0.0138141		0.00441281		0.00174561		-0.00667426		0.00473138		0.158354		1.5x10-3		1.4x10-8
rs3990963		0.453809		Body fat percentage		UKBB		-0.00950372		0.00328469		0.00381208		0.00827142		0.00352981		0.0191152		2.3x10-4		1.4x10-10
rs2045653		0.414195		Body fat percentage		UKBB		0.00865479		0.00324916		0.00772921		-0.00589345		0.00348651		0.0909613		2.3x10-3		1.3x10-9
rs6138987		0.00277948		Body fat percentage		UKBB		0.0716301		0.032024		0.0253029		-0.0516366		0.0331971		0.11984		7.5x10-3		1.3x10-8
rs61757408		0.00329676		Body fat percentage		UKBB		0.0726787		0.0285043		0.010781		-0.0629823		0.0301593		0.0367704		1.1x10-3		1.3x10-8
rs369753782		0.00484157		Body fat percentage		UKBB		0.0509031		0.0242147		0.0355409		-0.0613367		0.0261857		0.0191627		1.6x10-3		1.3x10-8
rs137883361		0.00688336		Body fat percentage		UKBB		0.0190132		0.0197141		0.334823		-0.0600769		0.0210836		0.0043798		6.1x10-3		1.3x10-8
rs78152104		0.0227915		Body fat percentage		UKBB		0.00466517		0.0109884		0.671163		-0.0445211		0.0115802		1.21x10-04		2.1x10-3		1.3x10-8
rs4939770		0.296533		Body fat percentage		UKBB		-0.00504282		0.00348969		0.148441		0.0108944		0.00374817		0.00365442		1.9x10-3		1.3x10-8
rs183689199		0.00244368		Body fat percentage		UKBB		0.152761		0.0346533		1.04x10-05		-0.0139783		0.0357922		0.696137		8.2x10-4		1.3x10-10
rs234418		0.00155		Body fat percentage		UKBB		0.158253		0.0439222		3.15x10-04		-0.0931056		0.0458686		0.0423752		7.6x10-5		1.2x10-8
rs2561113		0.242954		Body fat percentage		UKBB		-0.00352268		0.00372717		0.344592		0.0135804		0.00401225		0.000712638		1.8x10-3		1.2x10-8
rs146346834		0.00124902		Body fat percentage		UKBB		0.0619575		0.0489108		0.205248		-0.141736		0.0524081		0.00684212		4.5x10-3		1.1x10-8
rs79922766		0.0179697		Body fat percentage		UKBB		0.0377437		0.0119434		0.00157669		-0.0254394		0.0128663		0.0480195		3.2x10-4		1.1x10-8
rs34936156		0.209192		Body fat percentage		UKBB		0.00993815		0.00398144		0.0125568		-0.0124064		0.00427261		0.00368816		1.3x10-4		1.1x10-12
rs190243830		0.00191046		Body fat percentage		UKBB		0.0551438		0.0380145		0.146893		-0.108607		0.0417533		0.00929207		3.7x10-3		1.1x10-10
rs60048129		0.467788		Body fat percentage		UKBB		0.0151928		0.00321922		2.37x10-06		-0.00251659		0.00345675		0.466602		1.8x10-4		1.1x10-10
rs2088087		0.147143		Body fat percentage		UKBB		-0.0118967		0.00453041		0.00864086		0.00668897		0.00483278		0.166336		5.0x10-3		1.0x10-8
rs77542940		0.10257		Body fat percentage		UKBB		-0.0113896		0.00530643		0.031844		0.0156777		0.00568709		0.00583901		5.0x10-4		1.0x10-13
rs4773144		0.43306		Diastolic blood pressure		UKBB		0.0231346		0.00331348		2.92x10-12		-0.00547843		0.00357759		0.125693		4.4x10-9		univariate
rs12431029		0.434057		Diastolic blood pressure		UKBB		-0.021729		0.00332183		6.12x10-11		0.00672898		0.0035745		0.059771		5.5x10-9		univariate
rs7989823		0.434142		Diastolic blood pressure		UKBB		0.0255548		0.00346911		1.76x10-13		-0.0029658		0.00374039		0.42783		2.3x10-8		univariate
rs60869796		0.0204146		Diastolic blood pressure		UKBB		0.0272648		0.011779		0.0206307		-0.0259166		0.012675		0.0408856		2.1x10-3		9.9x10-9
rs74533257		0.0593885		Diastolic blood pressure		UKBB		0.00300314		0.00710713		0.672622		0.0273366		0.00763814		3.45x10-04		2.0x10-2		9.9x10-9
rs142106383		0.0112071		Diastolic blood pressure		UKBB		0.0407567		0.016687		0.0145898		-0.0446953		0.0181853		0.0139815		5.4x10-4		9.4x10-9
rs529466155		0.00282686		Diastolic blood pressure		UKBB		-0.133939		0.033746		7.22x10-05		0.0319871		0.0355464		0.368191		7.1x10-4		9.4x10-10
rs186667796		0.0030455		Diastolic blood pressure		UKBB		0.116093		0.029458		8.12x10-05		-0.0767307		0.0329936		0.02004		1.3x10-5		9.3x10-10
rs17743099		0.069095		Diastolic blood pressure		UKBB		0.00881503		0.00649448		0.174684		-0.0174352		0.00700442		0.0128053		6.0x10-3		9.2x10-9
rs146228231		0.0208256		Diastolic blood pressure		UKBB		0.0243154		0.01185		0.0401784		-0.0295353		0.0128406		0.0214407		2.1x10-3		9.2x10-10
rs193126951		0.00356652		Diastolic blood pressure		UKBB		0.0552765		0.0287701		0.054693		-0.10617		0.0308205		0.000571654		1.3x10-4		9.0x10-9
rs7604067		0.290075		Diastolic blood pressure		UKBB		-0.00904231		0.00363532		0.0128709		0.00865812		0.00392336		0.0273288		9.4x10-4		9.0x10-9
rs117216837		0.00515382		Diastolic blood pressure		UKBB		0.0711405		0.0239776		0.00300803		-0.0312662		0.0259422		0.228118		3.7x10-3		8.6x10-9
rs3887339		0.201204		Diastolic blood pressure		UKBB		-0.0133629		0.00411875		0.00117717		0.00802533		0.00445537		0.0716622		4.2x10-4		8.5x10-10
rs143415166		0.0143722		Diastolic blood pressure		UKBB		0.0399628		0.0139152		0.00408098		-0.0356368		0.0150527		0.0179115		2.3x10-4		8.4x10-9
rs144554553		0.00387066		Diastolic blood pressure		UKBB		-0.0773351		0.027976		0.00570442		0.0612267		0.0304094		0.0440728		8.0x10-4		8.4x10-11
rs188299878		0.00143163		Diastolic blood pressure		UKBB		0.117717		0.0457559		0.0100912		-0.18591		0.0505045		2.32x10-04		8.4x10-6		8.3x10-11
rs138293810		0.0217259		Diastolic blood pressure		UKBB		0.0139746		0.0114316		0.221537		-0.0283348		0.0123462		0.0217336		1.2x10-2		8.3x10-10
rs189921555		0.0213111		Diastolic blood pressure		UKBB		0.0316305		0.0114153		0.00559083		-0.0289826		0.0124439		0.0198567		3.3x10-4		8.2x10-11
rs2271751		0.319985		Diastolic blood pressure		UKBB		-0.0196488		0.0035341		2.71x10-08		0.00355084		0.00381221		0.351629		8.1x10-6		8.1x10-9
rs140474789		0.00118053		Diastolic blood pressure		UKBB		0.0237403		0.0488581		0.627036		-0.209882		0.0522132		5.83x10-05		1.1x10-3		8.0x10-9
rs9980151		0.0987804		Diastolic blood pressure		UKBB		0.0362241		0.00567306		1.71x10-10		0.00263074		0.00607001		0.664725		5.3x10-5		7.9x10-10
rs199499727		0.0933447		Diastolic blood pressure		UKBB		-0.00869631		0.00583553		0.136164		0.0175292		0.00627309		0.00520114		2.2x10-3		7.8x10-9
rs2660072		0.027031		Diastolic blood pressure		UKBB		0.0106409		0.0101227		0.293169		-0.0417725		0.0109497		1.36x10-04		4.4x10-4		7.6x10-9
rs551674685		0.00136275		Diastolic blood pressure		UKBB		-0.11088		0.0500871		0.0268482		0.121472		0.053443		0.0230319		1.5x10-3		7.6x10-12
rs7251363		0.361563		Diastolic blood pressure		UKBB		-0.00300764		0.00344402		0.382504		0.0139004		0.00370662		1.77x10-04		8.3x10-4		7.6x10-12
rs144803522		0.0109704		Diastolic blood pressure		UKBB		0.0349073		0.0158092		0.0272428		-0.0513483		0.0173948		0.00315843		2.4x10-4		7.3x10-9
rs2383565		0.402438		Diastolic blood pressure		UKBB		0.00376497		0.00343809		0.273485		-0.0126468		0.00370664		0.000645197		1.2x10-3		7.3x10-9
rs7948893		0.3259		Diastolic blood pressure		UKBB		-0.00644896		0.0035125		0.0663592		0.00748817		0.00379401		0.0484197		7.0x10-3		7.2x10-9
rs183292139		0.00583753		Diastolic blood pressure		UKBB		0.0649504		0.0221296		0.00333594		-0.0513825		0.0238504		0.0312134		3.5x10-4		7.1x10-9
rs79408408		0.0135317		Diastolic blood pressure		UKBB		-0.0277009		0.014372		0.0539288		0.0519805		0.01554		0.000823135		1.7x10-4		6.8x10-14
rs538430909		0.00199454		Diastolic blood pressure		UKBB		0.0802298		0.0393628		0.0415297		-0.0906378		0.0438989		0.0389534		3.8x10-3		6.6x10-9
rs554232384		0.0121684		Diastolic blood pressure		UKBB		-0.0610044		0.0158678		1.21x10-04		0.0226964		0.0168127		0.177033		2.9x10-4		6.6x10-9
rs74927881		0.0151117		Diastolic blood pressure		UKBB		-0.0462734		0.0136379		0.000691452		0.0275432		0.0146553		0.0601903		2.3x10-4		6.6x10-9
rs12186098		0.0460564		Diastolic blood pressure		UKBB		0.0268702		0.00787813		0.000648006		-0.00989529		0.00847597		0.24303		1.5x10-3		6.5x10-11
rs1479896		0.151963		Diastolic blood pressure		UKBB		-0.0121843		0.0045812		0.00782319		0.0110703		0.00493782		0.0249662		5.6x10-4		6.4x10-9
rs17147430		0.102719		Diastolic blood pressure		UKBB		-0.0066978		0.00543341		0.217687		0.0141808		0.00586117		0.015545		9.0x10-3		6.3x10-9
rs569298562		0.00469519		Diastolic blood pressure		UKBB		-0.0472054		0.0258844		0.0681991		0.0738055		0.0283263		0.00917371		1.6x10-3		6.1x10-9
rs113163956		0.0187993		Diastolic blood pressure		UKBB		-0.0150215		0.0119132		0.207343		0.0433155		0.013106		0.000949904		9.9x10-4		6.0x10-9
rs2684891		0.015074		Diastolic blood pressure		UKBB		0.0224376		0.0135595		0.0979753		-0.0289997		0.0145755		0.0466343		9.8x10-3		5.9x10-9
rs192209426		0.00543856		Diastolic blood pressure		UKBB		0.057735		0.0234945		0.0139963		-0.0312979		0.0255876		0.221269		1.0x10-2		5.8x10-9
rs117662433		0.0350597		Diastolic blood pressure		UKBB		-0.0361737		0.00909358		6.95x10-05		0.0201561		0.00990208		0.0417975		2.8x10-5		5.8x10-10
rs10828307		0.225063		Diastolic blood pressure		UKBB		0.0139842		0.00401609		4.98x10-04		-0.00650468		0.00430611		0.1309		5.0x10-4		5.5x10-9
rs1546081		0.245897		Diastolic blood pressure		UKBB		-0.00593892		0.0038354		0.121516		0.0100107		0.00412423		0.015213		4.6x10-3		5.5x10-10
rs189162840		0.0019302		Diastolic blood pressure		UKBB		-0.0753814		0.0384131		0.0497185		0.117788		0.0415692		0.00460407		6.4x10-4		5.4x10-9
rs137888097		0.0121094		Diastolic blood pressure		UKBB		-0.0405236		0.0154201		0.00859037		0.0236961		0.0171228		0.166394		5.3x10-3		5.4x10-9
rs607692		0.452516		Diastolic blood pressure		UKBB		0.00758511		0.00331004		0.0219332		-0.0072734		0.00355719		0.0408856		2.2x10-3		5.4x10-10
rs189268462		0.0028892		Diastolic blood pressure		UKBB		-0.0491581		0.0303349		0.105124		0.117614		0.0339947		0.000540764		2.5x10-4		5.3x10-12
rs6751269		0.198318		Diastolic blood pressure		UKBB		-0.00875787		0.00422163		0.038032		0.0079882		0.00454069		0.0785375		6.9x10-3		5.3x10-11
rs185942181		0.00486857		Diastolic blood pressure		UKBB		-0.0819162		0.0255576		0.0013501		0.0265026		0.0273376		0.33232		3.8x10-3		5.2x10-9
rs116946295		0.0396089		Diastolic blood pressure		UKBB		0.0152631		0.00850006		0.0725532		-0.0235909		0.00910623		0.00958069		1.8x10-3		5.2x10-9
rs13408425		0.0672153		Diastolic blood pressure		UKBB		-0.0188433		0.00665508		0.00463465		0.018031		0.00710964		0.0112093		1.5x10-4		5.1x10-13
rs6708323		0.2614		Diastolic blood pressure		UKBB		-0.00895058		0.00379906		0.018474		0.00800804		0.00408255		0.0498191		2.4x10-3		5.0x10-10
rs567303297		0.00353077		Diastolic blood pressure		UKBB		0.0739601		0.0293014		0.0116		-0.0698806		0.0310881		0.0245886		7.6x10-4		4.9x10-9
rs554964082		0.00112874		Diastolic blood pressure		UKBB		-0.107632		0.0495212		0.0297467		0.148003		0.0572123		0.00968476		7.3x10-4		4.9x10-8
rs75413806		0.00651568		Diastolic blood pressure		UKBB		0.0345503		0.0202674		0.0882488		-0.0732417		0.0222872		0.00101546		3.5x10-4		4.9x10-8
rs147131635		0.00685599		Diastolic blood pressure		UKBB		0.0555574		0.0209772		0.00808645		-0.0377932		0.0226265		0.0948603		2.5x10-3		4.9x10-8
rs28652572		0.0490315		Diastolic blood pressure		UKBB		-0.0197892		0.00763825		0.009576		0.016935		0.00823398		0.0397151		1.1x10-3		4.9x10-12
rs8094539		0.0314851		Diastolic blood pressure		UKBB		-0.0262803		0.00953531		0.00584997		0.0231858		0.0102452		0.023632		4.1x10-4		4.8x10-8
rs112226021		0.0159447		Diastolic blood pressure		UKBB		-0.0413072		0.0142279		0.00369339		0.02648		0.015563		0.0888558		1.3x10-3		4.7x10-9
rs72714907		0.192945		Diastolic blood pressure		UKBB		0.00526293		0.00427407		0.218189		-0.0148056		0.00460606		0.00130756		1.4x10-3		4.7x10-8
rs10067949		0.388274		Diastolic blood pressure		UKBB		-0.00602189		0.00337929		0.0747508		0.00940452		0.00363265		0.00962968		1.9x10-3		4.6x10-9
rs79780963		0.0771128		Diastolic blood pressure		UKBB		-0.0576393		0.00619557		1.38x10-20		-0.0140501		0.00663822		0.0342995		1.6x10-6		4.6x10-8
rs640119		0.142359		Diastolic blood pressure		UKBB		0.0175215		0.00472696		2.10x10-04		-0.00335058		0.00510265		0.511417		2.7x10-3		4.6x10-8
rs701808		0.466184		Diastolic blood pressure		UKBB		0.0121224		0.00331023		2.50x10-04		7.69615e-05		0.00356165		0.98276		1.3x10-2		4.6x10-8
rs10514875		0.0837042		Diastolic blood pressure		UKBB		-0.00914519		0.00596637		0.12533		0.0141381		0.00644265		0.0282039		8.0x10-3		4.5x10-9
rs571043285		0.00128996		Diastolic blood pressure		UKBB		0.123879		0.049701		0.0126862		-0.128015		0.0517115		0.0133037		4.4x10-4		4.5x10-8
rs141795050		0.00204375		Diastolic blood pressure		UKBB		-0.0541643		0.0389181		0.163999		0.118568		0.0407307		0.00360311		2.2x10-3		4.5x10-8
rs115759453		0.015022		Diastolic blood pressure		UKBB		-0.0290377		0.0134375		0.0307012		0.0255751		0.0145897		0.0796111		5.9x10-3		4.5x10-8
rs344922		0.478211		Diastolic blood pressure		UKBB		0.00242466		0.00333483		0.467183		-0.0107947		0.00358614		0.00261188		6.9x10-3		4.5x10-8
rs884864		0.220514		Diastolic blood pressure		UKBB		0.00979432		0.0039732		0.0136987		-0.00630376		0.00429483		0.142172		5.9x10-3		4.5x10-13
rs185523454		0.00627334		Diastolic blood pressure		UKBB		0.0555282		0.0222892		0.0127301		-0.0649974		0.023982		0.00672382		2.3x10-4		4.4x10-8
rs117010593		0.0170033		Diastolic blood pressure		UKBB		0.0302528		0.0137136		0.0273829		-0.0335661		0.0146662		0.0220995		1.5x10-3		4.4x10-8
rs6824683		0.2857		Diastolic blood pressure		UKBB		0.00586148		0.00370147		0.113296		-0.0102598		0.00400421		0.0104007		3.1x10-3		4.4x10-11
rs116873905		0.0275958		Diastolic blood pressure		UKBB		-0.0261508		0.0104679		0.0124841		0.0302892		0.0112357		0.0070227		2.4x10-4		4.4x10-10
rs117142316		0.00673036		Diastolic blood pressure		UKBB		-0.0491888		0.0220083		0.0254175		0.0532047		0.0230895		0.0212082		1.3x10-3		4.3x10-8
rs342748		0.403802		Diastolic blood pressure		UKBB		-0.0127569		0.00339753		1.74x10-04		0.00480079		0.00366945		0.190769		4.5x10-4		4.3x10-8
rs533257666		0.00315386		Diastolic blood pressure		UKBB		0.0894717		0.0310782		0.00399086		-0.0340159		0.0329905		0.302504		6.4x10-3		4.2x10-8
rs7307876		0.103581		Diastolic blood pressure		UKBB		0.00696766		0.00539403		0.196451		-0.0168579		0.00580273		0.003671		2.6x10-3		4.2x10-8
rs75924373		0.00577474		Diastolic blood pressure		UKBB		-0.0518546		0.0239738		0.0305448		0.0567268		0.0259321		0.0287063		2.1x10-3		4.2x10-12
rs182064055		0.00336949		Diastolic blood pressure		UKBB		-0.066677		0.0295856		0.0242164		0.0907034		0.0324066		0.00512809		3.4x10-4		4.1x10-9
rs6914973		0.436229		Diastolic blood pressure		UKBB		0.00761542		0.00332173		0.0218719		-0.00373258		0.00358021		0.297155		2.0x10-2		4.1x10-9
rs117071418		0.00325686		Diastolic blood pressure		UKBB		0.0601687		0.033242		0.0702941		-0.096195		0.0338673		0.00450693		9.8x10-4		4.1x10-8
rs76875728		0.00356118		Diastolic blood pressure		UKBB		0.0325074		0.0296341		0.27266		-0.0989783		0.0320116		0.00198884		2.6x10-3		4.1x10-8
rs112247864		0.0226122		Diastolic blood pressure		UKBB		-0.0204911		0.0111272		0.0655455		0.0255408		0.0119107		0.0320052		4.7x10-3		4.1x10-8
rs149367713		0.0675198		Diastolic blood pressure		UKBB		-0.0184096		0.00657401		0.00510503		0.0102256		0.007087		0.149059		3.1x10-3		4.1x10-8
rs2867544		0.13201		Diastolic blood pressure		UKBB		0.0122913		0.00492033		0.0124881		-0.0088928		0.00533965		0.0958296		3.5x10-3		4.1x10-8
rs2748097		0.00637715		Diastolic blood pressure		UKBB		0.0191481		0.0215676		0.374638		-0.0704593		0.0228527		0.00204831		4.4x10-3		4.0x10-9
rs201289		0.0475419		Diastolic blood pressure		UKBB		0.0128207		0.00783455		0.101751		-0.0109068		0.00844097		0.196317		3.9x10-2		4.0x10-8
rs192720105		0.00183663		Diastolic blood pressure		UKBB		0.0958906		0.0403546		0.0174931		-0.0795013		0.0431469		0.0653929		3.0x10-3		3.9x10-8
rs565602248		0.00279582		Diastolic blood pressure		UKBB		-0.079016		0.0330742		0.0168927		0.0812624		0.0362787		0.0250957		1.1x10-3		3.9x10-8
rs375113947		0.0029891		Diastolic blood pressure		UKBB		-0.0399242		0.0302585		0.187026		0.0933762		0.0342526		0.00640931		3.5x10-3		3.9x10-8
rs187308170		0.00430781		Diastolic blood pressure		UKBB		0.0476691		0.0263774		0.070734		-0.0727397		0.0283762		0.010366		1.9x10-3		3.9x10-8
rs67605982		0.0437928		Diastolic blood pressure		UKBB		0.0195888		0.00826741		0.0178182		-0.0230287		0.00889114		0.00959657		4.5x10-4		3.9x10-11
rs138902854		0.00598227		Diastolic blood pressure		UKBB		-0.0560379		0.0232191		0.0158037		0.0328597		0.0249769		0.188309		9.1x10-3		3.9x10-10
rs549444007		0.00289199		Diastolic blood pressure		UKBB		0.0252687		0.0353428		0.474634		-0.117519		0.0361349		0.00114526		4.7x10-3		3.8x10-8
rs145278503		0.0378143		Diastolic blood pressure		UKBB		-0.0287574		0.00908137		0.00154239		0.0229826		0.00974547		0.0183609		1.0x10-4		3.8x10-8
rs298376		0.419169		Diastolic blood pressure		UKBB		-0.00328161		0.00334127		0.326029		0.0105067		0.00359637		0.00348446		5.0x10-3		3.8x10-8
rs187323223		0.00390683		Diastolic blood pressure		UKBB		0.0881388		0.0275604		0.00138398		-0.0222156		0.0300169		0.459238		6.8x10-3		3.7x10-9
rs60337852		0.00141223		Diastolic blood pressure		UKBB		-0.0936644		0.0472908		0.0476369		0.0959007		0.0512571		0.0613507		6.6x10-3		3.7x10-8
rs183854811		0.00306695		Diastolic blood pressure		UKBB		-0.122266		0.031022		8.11x10-05		0.0424593		0.0343522		0.216462		3.7x10-4		3.6x10-8
rs143566625		0.00588515		Diastolic blood pressure		UKBB		-0.048711		0.0219972		0.0268011		0.0525707		0.0236436		0.026186		1.7x10-3		3.6x10-8
rs62298209		0.302903		Diastolic blood pressure		UKBB		-0.00959755		0.00358562		0.00743629		0.0143007		0.00385433		2.07x10-04		5.6x10-6		3.6x10-8
rs74339011		0.00761825		Diastolic blood pressure		UKBB		0.0465363		0.0199558		0.0197034		-0.038175		0.0210159		0.0692985		3.5x10-3		3.5x10-9
rs188919002		0.00139658		Diastolic blood pressure		UKBB		0.155106		0.0449178		0.000554284		-0.0868682		0.0510629		0.0889076		3.7x10-4		3.5x10-8
rs568393155		0.00379924		Diastolic blood pressure		UKBB		-0.0566024		0.0291337		0.0520359		0.0917629		0.0317842		0.00388913		5.8x10-4		3.5x10-8
rs7161826		0.0502613		Diastolic blood pressure		UKBB		-0.0213784		0.0077128		0.00557505		0.0139334		0.00838081		0.0964083		1.9x10-3		3.5x10-8
rs1134690		0.182797		Diastolic blood pressure		UKBB		0.0166396		0.00437641		1.44x10-04		-0.00326667		0.00472011		0.488891		2.0x10-3		3.5x10-8
rs577102644		0.00185697		Diastolic blood pressure		UKBB		-0.094988		0.0391425		0.0152369		0.0828744		0.0432747		0.0554843		2.3x10-3		3.4x10-9
rs7903146		0.290829		Diastolic blood pressure		UKBB		-0.000763565		0.00362831		0.833319		-0.0172586		0.00389901		9.59x10-06		2.0x10-3		3.4x10-9
rs144368716		0.00745854		Diastolic blood pressure		UKBB		0.0510219		0.0211732		0.0159648		-0.0324948		0.0226096		0.15066		7.0x10-3		3.4x10-8
rs142820376		0.0107387		Diastolic blood pressure		UKBB		-0.0249984		0.016292		0.124934		0.0443986		0.0177		0.0121293		3.9x10-3		3.4x10-8
rs1345555		0.117588		Diastolic blood pressure		UKBB		0.00895758		0.00510894		0.0795497		-0.00958918		0.00552088		0.082408		1.4x10-2		3.4x10-8
rs77773695		0.00143325		Diastolic blood pressure		UKBB		-0.103466		0.0483452		0.032344		0.166133		0.0510228		0.00112993		1.3x10-4		3.4x10-11
rs534489533		0.0014584		Diastolic blood pressure		UKBB		-0.0609976		0.0463653		0.188314		0.113204		0.0504249		0.0247687		1.1x10-2		3.3x10-8
rs181089590		0.00450952		Diastolic blood pressure		UKBB		0.0676024		0.0266173		0.0110927		-0.0537779		0.0281492		0.0560758		1.7x10-3		3.3x10-8
rs16985677		0.159664		Diastolic blood pressure		UKBB		-0.0237819		0.00451063		1.35x10-07		-0.00310774		0.00484564		0.521298		1.8x10-3		3.3x10-8
rs566139671		0.00238449		Diastolic blood pressure		UKBB		-0.0536903		0.0362109		0.138152		0.127822		0.0398253		0.0013296		7.5x10-4		3.2x10-8
rs74897850		0.0240958		Diastolic blood pressure		UKBB		-0.0244634		0.010837		0.0239843		0.0375447		0.0116323		0.00124847		9.6x10-5		3.2x10-8
rs2649134		0.0331664		Diastolic blood pressure		UKBB		0.0143187		0.00933878		0.125215		-0.0322468		0.0101332		0.00146147		7.3x10-4		3.2x10-8
rs186969109		0.00379682		Diastolic blood pressure		UKBB		0.0532545		0.0276755		0.0543257		-0.0932009		0.0301216		0.00197409		3.4x10-4		3.2x10-10
rs145359993		0.00886115		Diastolic blood pressure		UKBB		-0.0503905		0.0190221		0.00807256		0.0435601		0.0211032		0.0390055		9.4x10-4		3.1x10-9
rs554306185		0.00886119		Diastolic blood pressure		UKBB		-0.0503783		0.0190221		0.00808788		0.0435665		0.0211031		0.0389756		9.4x10-4		3.1x10-9
rs11612409		0.0702124		Diastolic blood pressure		UKBB		0.0281108		0.00655592		1.81x10-05		-0.00584063		0.00708212		0.409543		4.3x10-4		3.1x10-9
rs34909326		0.230415		Diastolic blood pressure		UKBB		-0.0202338		0.00393414		2.70x10-07		0.000819387		0.00423443		0.846563		2.7x10-4		3.0x10-11
rs80215414		0.00636999		Diastolic blood pressure		UKBB		-0.062105		0.0228863		0.00665552		0.0440592		0.024174		0.0683683		1.4x10-3		2.9x10-9
rs35849583		0.0378261		Diastolic blood pressure		UKBB		0.0192779		0.00866991		0.0261802		-0.0139691		0.00937803		0.136343		9.2x10-3		2.9x10-8
rs7093720		0.311598		Diastolic blood pressure		UKBB		-0.0076466		0.0035922		0.0332833		0.0075342		0.00387141		0.0516429		4.0x10-3		2.9x10-8
rs576744466		0.00475189		Diastolic blood pressure		UKBB		-0.0353212		0.0262248		0.178026		0.0920764		0.0284599		0.00121537		1.0x10-3		2.8x10-9
rs57440656		0.0227844		Diastolic blood pressure		UKBB		-0.0201464		0.0114068		0.077369		0.0304414		0.0123447		0.0136663		2.6x10-3		2.8x10-9
rs112514356		0.00740849		Diastolic blood pressure		UKBB		0.0381288		0.0202094		0.0592043		-0.0512177		0.0215675		0.0175616		2.5x10-3		2.8x10-8
rs3098306		0.417629		Diastolic blood pressure		UKBB		-0.0046762		0.00334976		0.162722		0.0106547		0.00360149		0.00309263		1.8x10-3		2.8x10-8
rs78239607		0.0359612		Diastolic blood pressure		UKBB		-0.0202841		0.00887601		0.0222982		0.0225352		0.00954743		0.0182591		1.0x10-3		2.8x10-11
rs7896811		0.14292		Diastolic blood pressure		UKBB		-0.0118875		0.00470944		0.0115972		0.00846733		0.00508643		0.0959765		3.3x10-3		2.8x10-11
rs58297819		0.205567		Diastolic blood pressure		UKBB		-0.0110422		0.00413043		0.00750965		0.00531091		0.00444482		0.232145		7.0x10-3		2.8x10-10
rs73147605		0.0305812		Diastolic blood pressure		UKBB		-0.0221537		0.00965978		0.0218261		0.022529		0.0103065		0.0288247		1.6x10-3		2.7x10-9
rs114370782		0.0366917		Diastolic blood pressure		UKBB		0.0246972		0.00866515		0.00437006		-0.0096625		0.00943437		0.305751		7.3x10-3		2.7x10-9
rs560607223		0.00130512		Diastolic blood pressure		UKBB		0.0809112		0.0498707		0.104715		-0.16243		0.0550217		0.00315667		1.0x10-3		2.7x10-8
rs143249626		0.00505513		Diastolic blood pressure		UKBB		0.0503274		0.0244601		0.0396369		-0.0624236		0.0261331		0.0169104		1.6x10-3		2.7x10-8
rs7838511		0.238254		Diastolic blood pressure		UKBB		0.0140809		0.00387624		2.81x10-04		-0.00827968		0.00418528		0.0478985		8.9x10-5		2.7x10-8
rs436753		0.142065		Diastolic blood pressure		UKBB		0.00589885		0.00472423		0.211799		-0.0161336		0.00508939		0.00152439		1.5x10-3		2.7x10-10
rs4750246		0.111262		Diastolic blood pressure		UKBB		0.00933669		0.00526617		0.0762375		-0.0100033		0.00566915		0.077648		1.2x10-2		2.6x10-9
rs191418945		0.00266564		Diastolic blood pressure		UKBB		-0.0321495		0.0355796		0.366212		0.121734		0.0376145		0.00121092		3.0x10-3		2.6x10-8
rs147228961		0.0199204		Diastolic blood pressure		UKBB		-0.0164398		0.0123355		0.182625		0.0326161		0.0130595		0.0125081		6.3x10-3		2.6x10-8
rs540813332		0.00559413		Diastolic blood pressure		UKBB		-0.0609559		0.0244121		0.0125272		0.073644		0.0257715		0.00426954		1.5x10-4		2.6x10-11
rs181247156		0.00170654		Diastolic blood pressure		UKBB		0.101559		0.0397845		0.0106892		-0.0565462		0.0440037		0.198783		7.7x10-3		2.5x10-8
rs4978608		0.0664667		Diastolic blood pressure		UKBB		-0.0155173		0.00664631		0.0195593		0.0129609		0.00713829		0.0694211		3.5x10-3		2.5x10-8
rs10894195		0.37851		Diastolic blood pressure		UKBB		0.00463191		0.00338809		0.17159		0.0167266		0.0036559		4.76x10-06		1.5x10-2		2.5x10-8
rs76752100		0.0754605		Diastolic blood pressure		UKBB		-0.0605783		0.00628176		5.30x10-22		-0.0115044		0.00673477		0.0875992		9.9x10-8		2.5x10-10
rs559943329		0.00139933		Diastolic blood pressure		UKBB		0.169587		0.0452098		1.76x10-04		-0.100023		0.0495802		0.0436559		5.9x10-5		2.4x10-9
rs577580009		0.00292007		Diastolic blood pressure		UKBB		-0.0757052		0.0319878		0.0179489		0.0857095		0.0350118		0.0143655		6.7x10-4		2.4x10-8
rs191370797		0.00494262		Diastolic blood pressure		UKBB		-0.0852245		0.0256089		0.000875132		0.0694086		0.0272999		0.0110088		3.6x10-5		2.4x10-8
rs55923147		0.0864951		Diastolic blood pressure		UKBB		-0.0101386		0.0059121		0.0863676		0.0124369		0.00638161		0.0513138		9.5x10-3		2.4x10-8
rs4255563		0.434141		Diastolic blood pressure		UKBB		0.0123417		0.00332912		2.10x10-04		-0.00580275		0.0035885		0.105871		2.1x10-4		2.4x10-8
rs180875420		0.00119731		Diastolic blood pressure		UKBB		0.169581		0.0496208		0.000632034		-0.0966255		0.0551351		0.079686		3.3x10-4		2.3x10-9
rs193063207		0.00435137		Diastolic blood pressure		UKBB		0.0596627		0.0255263		0.0194246		-0.0605541		0.0281777		0.0316355		1.6x10-3		2.3x10-9
rs78764602		0.0306606		Diastolic blood pressure		UKBB		-0.0289608		0.00961093		0.00258444		0.0129623		0.0102837		0.207504		2.9x10-3		2.3x10-8
rs12600720		0.31753		Diastolic blood pressure		UKBB		0.00423736		0.00357123		0.235416		-0.0137688		0.00385516		3.55x10-04		6.1x10-4		2.3x10-8
rs7336846		0.0161854		Diastolic blood pressure		UKBB		0.0294658		0.0133544		0.0273539		-0.026781		0.0144681		0.0641668		4.3x10-3		2.2x10-8
rs28689477		0.0316179		Diastolic blood pressure		UKBB		0.0266588		0.00941764		0.00464468		-0.0224003		0.0102052		0.0281661		4.1x10-4		2.2x10-8
rs35203021		0.0512659		Diastolic blood pressure		UKBB		0.0117192		0.00774963		0.130479		-0.025863		0.00831393		0.00186614		9.4x10-4		2.2x10-8
rs17768946		0.162995		Diastolic blood pressure		UKBB		0.0083965		0.00444097		0.0586675		-0.0145162		0.0047968		0.0024767		4.6x10-4		2.2x10-8
rs2809603		0.216953		Diastolic blood pressure		UKBB		0.00650933		0.00404099		0.10722		-0.0107262		0.0043692		0.0140917		3.8x10-3		2.2x10-8
rs248970		0.455244		Diastolic blood pressure		UKBB		0.0107851		0.0033112		0.0011255		-0.010355		0.00356968		0.00372227		1.4x10-5		2.2x10-8
rs79993293		0.00382854		Diastolic blood pressure		UKBB		0.0640548		0.0288187		0.0262384		-0.0707214		0.0304511		0.0202097		1.3x10-3		2.1x10-9
rs182904604		0.00102227		Diastolic blood pressure		UKBB		-0.105744		0.0551855		0.0553478		0.148095		0.0594132		0.0126811		1.7x10-3		2.1x10-8
rs113780005		0.00356374		Diastolic blood pressure		UKBB		-0.107025		0.0282743		1.54x10-04		0.0430766		0.0307277		0.160953		3.3x10-4		2.1x10-8
rs1817411		0.267109		Diastolic blood pressure		UKBB		-0.0119805		0.00373554		0.00134079		0.00700231		0.00402188		0.081676		5.4x10-4		2.1x10-8
rs117920357		0.0138232		Diastolic blood pressure		UKBB		0.0485597		0.0144577		0.000783148		-0.0289544		0.015549		0.0625849		2.6x10-4		2.1x10-10
rs9677395		0.0800082		Diastolic blood pressure		UKBB		-0.0138518		0.00614269		0.0241343		0.0213018		0.00657083		0.00118774		9.3x10-5		2.1x10-10
rs183777912		0.00109205		Diastolic blood pressure		UKBB		-0.12011		0.050639		0.0176986		0.149312		0.0580333		0.0100866		4.7x10-4		2.0x10-9
rs182110728		0.00497849		Diastolic blood pressure		UKBB		0.0792817		0.0233457		0.000683963		-0.0629971		0.0260802		0.0157143		4.8x10-5		2.0x10-8
rs145093035		0.00296445		Diastolic blood pressure		UKBB		-0.0536252		0.0310214		0.0838729		0.106786		0.0335872		0.00147621		4.5x10-4		1.9x10-9
rs190718007		0.00322525		Diastolic blood pressure		UKBB		-0.11091		0.0317313		4.74x10-04		0.0751279		0.0332795		0.0239793		5.2x10-5		1.9x10-9
rs62536743		0.199921		Diastolic blood pressure		UKBB		-0.0141976		0.00414128		0.000607472		0.00769194		0.00447828		0.0858701		3.3x10-4		1.9x10-9
rs763227		0.211859		Diastolic blood pressure		UKBB		-0.00300351		0.00405364		0.45873		0.0157042		0.00437125		3.27x10-04		1.7x10-3		1.9x10-9
rs373839677		0.00444446		Diastolic blood pressure		UKBB		-0.0602404		0.0248781		0.0154609		0.0486894		0.0275324		0.0769896		3.3x10-3		1.9x10-8
rs372025261		0.00782479		Diastolic blood pressure		UKBB		0.0658529		0.019514		0.000739275		-0.0187758		0.0209786		0.37079		3.1x10-3		1.9x10-8
rs75510204		0.0120459		Diastolic blood pressure		UKBB		0.0429977		0.0162926		0.00831353		-0.0439408		0.0173102		0.0111358		2.5x10-4		1.8x10-9
rs74939452		0.0304526		Diastolic blood pressure		UKBB		0.0392404		0.00963007		4.61x10-05		-0.0117073		0.0104886		0.264343		3.5x10-4		1.8x10-9
rs12418637		0.0660138		Diastolic blood pressure		UKBB		0.0325969		0.00664033		9.17x10-07		-0.00190497		0.00716327		0.790288		4.1x10-4		1.8x10-9
rs147536525		0.0114418		Diastolic blood pressure		UKBB		-0.013415		0.0165799		0.418453		0.0441359		0.0176486		0.0123916		1.7x10-2		1.8x10-8
rs10131981		0.346474		Diastolic blood pressure		UKBB		0.00279067		0.00347777		0.422305		-0.0105573		0.0037477		0.00484807		9.0x10-3		1.8x10-8
rs9702304		0.402194		Diastolic blood pressure		UKBB		0.00892702		0.00336871		0.00805036		-0.0104065		0.00363235		0.00417146		9.5x10-5		1.8x10-8
rs191198308		0.00566615		Diastolic blood pressure		UKBB		0.0618052		0.0231718		0.00764806		-0.0618876		0.0247273		0.0123224		2.6x10-4		1.8x10-10
rs538985615		0.00321564		Diastolic blood pressure		UKBB		0.107075		0.0288574		2.07x10-04		-0.0679519		0.0322409		0.0350644		5.2x10-5		1.7x10-9
rs184561989		0.00180374		Diastolic blood pressure		UKBB		0.0829872		0.0411142		0.0435454		-0.0980554		0.0444078		0.0272411		2.8x10-3		1.7x10-8
rs192358866		0.00252361		Diastolic blood pressure		UKBB		0.158428		0.0359932		1.08x10-05		-0.0607538		0.0378737		0.108691		2.7x10-5		1.7x10-8
rs117474977		0.00652896		Diastolic blood pressure		UKBB		-0.0656059		0.021233		0.00200312		0.0159781		0.0228049		0.483527		8.8x10-3		1.7x10-8
rs556111230		0.00188699		Diastolic blood pressure		UKBB		-0.0821991		0.0409266		0.0445968		0.182535		0.0445031		4.10x10-05		1.2x10-5		1.7x10-11
rs563326619		0.00109866		Diastolic blood pressure		UKBB		0.106413		0.0557586		0.0563344		-0.109246		0.0596427		0.0670029		8.3x10-3		1.6x10-8
rs556174084		0.00134016		Diastolic blood pressure		UKBB		0.0777521		0.0459769		0.0908169		-0.0929595		0.0521069		0.0744233		1.4x10-2		1.6x10-8
rs79971726		0.00225464		Diastolic blood pressure		UKBB		0.0616142		0.0404962		0.12814		-0.0949251		0.0424561		0.0253635		7.6x10-3		1.6x10-8
rs150712380		0.00271643		Diastolic blood pressure		UKBB		-0.0881654		0.0353378		0.0125989		0.0965299		0.0381483		0.0113946		3.8x10-4		1.6x10-8
rs62062617		0.0564807		Diastolic blood pressure		UKBB		-0.0248474		0.00724852		0.000608342		0.00393749		0.00785021		0.615965		7.1x10-3		1.5x10-9
rs384756		0.21612		Diastolic blood pressure		UKBB		0.00859477		0.00400313		0.0317934		-0.0162532		0.00432511		1.71x10-04		2.5x10-5		1.5x10-9
rs847138		0.357778		Diastolic blood pressure		UKBB		-0.00757608		0.00344088		0.0276815		0.00701237		0.00370152		0.0581664		3.9x10-3		1.5x10-12
rs17402740		0.24461		Diastolic blood pressure		UKBB		-0.0101783		0.00389476		0.00896686		0.00778741		0.00419759		0.0635681		1.7x10-3		1.5x10-10
rs929617		0.177744		Diastolic blood pressure		UKBB		0.0132147		0.00437721		0.00253673		-0.00796		0.00469293		0.089856		9.7x10-4		1.4x10-9
rs192925308		0.00139316		Diastolic blood pressure		UKBB		-0.0747721		0.0487016		0.124709		0.151827		0.0530115		0.00418331		1.6x10-3		1.4x10-8
rs12100581		0.00149297		Diastolic blood pressure		UKBB		0.0527587		0.0440513		0.231048		-0.173784		0.0501086		0.000524202		6.9x10-4		1.4x10-8
rs72878723		0.0072755		Diastolic blood pressure		UKBB		-0.0390491		0.0198363		0.0490037		0.0351757		0.0209085		0.0925001		1.0x10-2		1.4x10-8
rs147669752		0.0189153		Diastolic blood pressure		UKBB		-0.017769		0.0124633		0.153954		0.0319003		0.0134236		0.0174819		6.7x10-3		1.4x10-8
rs74363365		0.0220646		Diastolic blood pressure		UKBB		0.0219806		0.0110917		0.0475116		-0.0239034		0.0120445		0.0471913		5.1x10-3		1.4x10-8
rs115929714		0.0520808		Diastolic blood pressure		UKBB		-0.0306714		0.00741735		3.55x10-05		0.00990645		0.00800484		0.215882		2.0x10-4		1.4x10-8
rs11934907		0.367037		Diastolic blood pressure		UKBB		0.00731132		0.00343057		0.0330719		-0.00835765		0.00370231		0.0239837		1.9x10-3		1.4x10-8
rs6913256		0.469884		Diastolic blood pressure		UKBB		-0.00592389		0.00329421		0.0721354		0.00769549		0.00356141		0.0307122		5.0x10-3		1.4x10-8
rs303781		0.175984		Diastolic blood pressure		UKBB		0.00987129		0.00435689		0.0234724		-0.0146059		0.00468935		0.00184165		1.3x10-4		1.4x10-10
rs180997174		0.00429565		Diastolic blood pressure		UKBB		0.0263276		0.0256778		0.305219		-0.0865927		0.0279122		0.00192041		2.9x10-3		1.3x10-9
rs576964402		0.00115115		Diastolic blood pressure		UKBB		-0.0363115		0.0518137		0.483423		0.161687		0.0542078		0.0028574		8.3x10-3		1.3x10-8
rs138908633		0.107886		Diastolic blood pressure		UKBB		-0.00798455		0.0053217		0.133519		0.0128248		0.00575858		0.0259438		8.0x10-3		1.3x10-8
rs9618937		0.322619		Diastolic blood pressure		UKBB		0.00281233		0.00353307		0.426032		-0.0135608		0.00380113		3.60x10-04		1.6x10-3		1.3x10-8
rs184897445		0.00210432		Diastolic blood pressure		UKBB		0.168563		0.0375129		7.01x10-06		-0.0808353		0.0409388		0.0483222		7.1x10-6		1.3x10-10
rs3803225		0.0975404		Diastolic blood pressure		UKBB		-0.016461		0.00556148		0.0030786		0.00893493		0.0059842		0.135417		1.9x10-3		1.3x10-10
rs550820679		0.00157591		Diastolic blood pressure		UKBB		0.147933		0.043197		0.000615788		-0.0884203		0.0462286		0.0557915		1.9x10-4		1.2x10-9
rs145963489		0.0057919		Diastolic blood pressure		UKBB		-0.0512085		0.022934		0.0255591		0.0558974		0.0244899		0.0224634		1.4x10-3		1.2x10-9
rs117956909		0.0150961		Diastolic blood pressure		UKBB		-0.040388		0.0146295		0.00576791		0.021685		0.0157144		0.167606		3.8x10-3		1.2x10-9
rs186444939		0.0399673		Diastolic blood pressure		UKBB		-0.0147394		0.00866509		0.088942		0.0352074		0.00933207		1.62x10-04		8.8x10-5		1.2x10-9
rs542847978		0.00133826		Diastolic blood pressure		UKBB		0.16288		0.0475222		0.00060939		-0.108071		0.0520805		0.0379809		1.2x10-4		1.2x10-8
rs187741312		0.00361857		Diastolic blood pressure		UKBB		0.0521059		0.0285958		0.0684335		-0.0993627		0.0305682		0.00115215		3.0x10-4		1.2x10-8
rs4374643		0.302885		Diastolic blood pressure		UKBB		-0.00217444		0.0035996		0.545793		0.0141481		0.00388618		2.72x10-04		2.1x10-3		1.2x10-8
rs55650608		0.280757		Diastolic blood pressure		UKBB		-0.011283		0.00366087		0.00205612		0.00963748		0.00395788		0.0148926		1.0x10-4		1.2x10-13
rs182458013		0.00136693		Diastolic blood pressure		UKBB		0.111976		0.0454269		0.0137038		-0.0805034		0.0512203		0.11602		4.9x10-3		1.1x10-8
rs140596930		0.0530209		Diastolic blood pressure		UKBB		0.0201319		0.00750524		0.00731075		-0.0209744		0.00808312		0.00946439		1.9x10-4		1.1x10-8
rs339068		0.447027		Diastolic blood pressure		UKBB		0.00964118		0.00332126		0.00369811		-0.0028869		0.00357906		0.419893		1.0x10-2		1.1x10-8
rs117796		0.481933		Diastolic blood pressure		UKBB		-0.0056998		0.0032919		0.083371		0.00967066		0.00355535		0.00652826		1.5x10-3		1.1x10-8
rs192176764		0.00431488		Diastolic blood pressure		UKBB		-0.0556136		0.0273871		0.0422922		0.066269		0.0289462		0.0220583		2.2x10-3		1.0x10-9
rs114618873		0.00592043		Diastolic blood pressure		UKBB		0.0333746		0.022576		0.139323		-0.0974286		0.024644		7.71x10-05		9.1x10-5		1.0x10-8
rs116768826		0.0111972		FEV1		UKBB		0.0216124		0.0141144		0.125715		-0.0419058		0.0159641		0.00866596		2.9x10-3		9.9x10-9
rs143063880		0.01245		FEV1		UKBB		-0.0350843		0.0132493		0.00809729		0.0329142		0.014773		0.0258825		6.1x10-4		9.5x10-9
rs554030887		0.00115143		FEV1		UKBB		0.0910026		0.0458149		0.0470004		-0.155719		0.0502899		0.00195901		2.9x10-4		9.3x10-9
rs12597022		0.28988		FEV1		UKBB		-0.0132232		0.00321626		3.94x10-05		0.000912369		0.00359541		0.799682		3.4x10-3		9.2x10-9
rs138788678		0.016026		FEV1		UKBB		0.0087079		0.0118536		0.462571		-0.0386169		0.0133766		0.00389107		8.1x10-3		8.9x10-9
rs191727141		0.00186487		FEV1		UKBB		-0.105799		0.0352616		0.00269664		0.031612		0.0393029		0.421216		9.3x10-3		8.8x10-10
rs4863386		0.418082		FEV1		UKBB		0.00919522		0.00295423		0.00185501		-0.00844792		0.0033141		0.0108015		7.1x10-5		8.7x10-9
rs17195552		0.0724753		FEV1		UKBB		-0.00893206		0.00564653		0.113682		0.0143004		0.00639965		0.0254478		6.5x10-3		8.6x10-9
rs6063047		0.253113		FEV1		UKBB		-0.00630254		0.00336485		0.0610626		0.0157427		0.00376455		2.89x10-05		1.3x10-5		8.6x10-9
rs138768929		0.0467663		FEV1		UKBB		0.0189204		0.00708012		0.00753325		-0.0112412		0.00796639		0.158223		4.7x10-3		8.6x10-10
rs116579435		0.00379721		FEV1		UKBB		-0.0766965		0.025787		0.00293761		0.0761281		0.0286367		0.0078519		7.3x10-5		8.4x10-9
rs34217289		0.00860196		FEV1		UKBB		-0.0230245		0.0161522		0.154022		0.0603315		0.0178681		0.000734375		5.4x10-4		8.4x10-9
rs541443309		0.00638989		FEV1		UKBB		-0.0645537		0.0192943		0.000820791		0.0596951		0.0216738		0.00588334		1.9x10-5		8.4x10-11
rs79093525		0.00113723		FEV1		UKBB		0.041979		0.045577		0.357022		-0.205536		0.0512751		6.11x10-05		3.1x10-4		8.3x10-9
rs17615250		0.324754		FEV1		UKBB		-0.014504		0.00320152		5.89x10-06		-0.000386102		0.00358043		0.914125		3.3x10-3		8.2x10-9
rs4362173		0.338148		FEV1		UKBB		0.00539176		0.00308287		0.0803024		-0.00887185		0.00344989		0.0101229		2.0x10-3		8.2x10-10
rs565800298		0.00143081		FEV1		UKBB		0.0894568		0.0398307		0.0247101		-0.147569		0.045466		0.00117192		8.8x10-5		8.1x10-10
rs568809363		0.00132542		FEV1		UKBB		-0.128599		0.0416316		0.00200874		0.128844		0.047708		0.00692068		4.8x10-5		7.9x10-14
rs185817265		0.00217614		FEV1		UKBB		-0.0982478		0.0336391		0.00349349		0.106998		0.0398754		0.00729059		8.3x10-5		7.7x10-9
rs118055596		0.00679147		FEV1		UKBB		0.0384766		0.0179344		0.0319215		-0.0618308		0.0200464		0.00204005		1.9x10-4		7.7x10-10
rs35949119		0.113605		FEV1		UKBB		0.00564983		0.0046375		0.223115		-0.015165		0.0052136		0.00362957		2.9x10-3		7.5x10-9
rs626267		0.218264		FEV1		UKBB		-0.0118459		0.00351158		0.000742709		0.00559913		0.00394627		0.155947		9.6x10-4		7.5x10-9
rs191176747		0.0028705		FEV1		UKBB		-0.0446639		0.0292934		0.127333		0.0832019		0.0341247		0.0147629		4.5x10-3		7.4x10-9
rs188350019		0.00455714		FEV1		UKBB		-0.0389062		0.0224615		0.0832532		0.0628617		0.0248901		0.011552		2.4x10-3		7.3x10-9
rs181675770		0.00493736		FEV1		UKBB		-0.0876454		0.0223183		8.60x10-05		0.0159111		0.0267902		0.552571		3.0x10-3		7.3x10-9
rs80070968		0.0211305		FEV1		UKBB		-0.0284063		0.0111153		0.0106014		0.0295482		0.0125731		0.0187686		5.5x10-4		7.3x10-11
rs576574272		0.00199785		FEV1		UKBB		-0.00107874		0.0339843		0.974678		-0.172927		0.0389465		9.00x10-06		8.9x10-4		7.2x10-10
rs540366910		0.00204878		FEV1		UKBB		-0.0451408		0.0347563		0.19402		0.146216		0.0402369		2.79x10-04		3.2x10-4		7.1x10-9
rs150790059		0.022512		FEV1		UKBB		-0.0198288		0.0102555		0.0531774		0.0303275		0.01137		0.0076467		1.1x10-3		6.9x10-9
rs190630287		0.00202866		FEV1		UKBB		0.10324		0.0344733		0.00274688		-0.101379		0.0396027		0.0104713		9.7x10-5		6.8x10-9
rs1527575		0.356182		FEV1		UKBB		0.00108537		0.00304569		0.72157		-0.00959186		0.00342464		0.00509766		2.0x10-2		6.7x10-9
rs577880641		0.00212463		FEV1		UKBB		0.0156101		0.0338721		0.644904		-0.154838		0.0388672		6.79x10-05		9.5x10-4		6.4x10-9
rs191997240		0.0116821		FEV1		UKBB		-0.0293002		0.0138914		0.034926		0.0504273		0.0154551		0.00110331		1.2x10-4		6.4x10-11
rs34299432		0.114432		FEV1		UKBB		-0.00734749		0.00458903		0.109357		0.0134326		0.0051761		0.0094565		2.7x10-3		6.3x10-9
rs183787932		0.00486228		FEV1		UKBB		0.0350232		0.0219165		0.110038		-0.0862333		0.0254138		0.000691056		3.0x10-4		6.3x10-10
rs4380233		0.0939122		FEV1		UKBB		0.0099532		0.00503573		0.0480982		-0.0202861		0.00564372		3.25x10-04		6.4x10-5		6.1x10-9
rs115597118		0.0411107		FEV1		UKBB		-0.0234869		0.00737472		0.00144886		0.0111235		0.00829772		0.180069		1.8x10-3		6.0x10-10
rs7759677		0.361793		FEV1		UKBB		-0.00704115		0.00304185		0.0206272		-0.0196416		0.00340974		8.41x10-09		5.8x10-3		6.0x10-10
rs6811766		0.100066		FEV1		UKBB		0.00525611		0.00486153		0.279626		-0.0180361		0.00544537		0.000925888		1.4x10-3		5.9x10-10
rs13109719		0.0011684		FEV1		UKBB		0.067113		0.0434141		0.122136		-0.183795		0.0515295		3.61x10-04		2.0x10-4		5.8x10-9
rs139411753		0.00669283		FEV1		UKBB		-0.0595235		0.0183811		0.00120268		0.0348352		0.0201564		0.083946		5.4x10-4		5.7x10-9
rs546078261		0.00841862		FEV1		UKBB		0.0194207		0.0162056		0.230767		-0.0574215		0.0180627		0.00147812		1.5x10-3		5.7x10-9
rs147924481		0.00405223		FEV1		UKBB		0.0662383		0.0237195		0.0052297		-0.0728679		0.0266992		0.00634924		9.8x10-5		5.6x10-11
rs73467483		0.0553042		FEV1		UKBB		-0.0141773		0.00637217		0.0260906		0.0179716		0.00717249		0.0122243		8.1x10-4		5.4x10-9
rs146615464		0.00204237		FEV1		UKBB		-0.0766956		0.0350687		0.0287431		0.0869569		0.0397522		0.0287094		2.0x10-3		5.4x10-11
rs138993210		0.00363671		FEV1		UKBB		-0.0413986		0.0270393		0.125758		0.0642052		0.0290766		0.0272361		7.8x10-3		5.3x10-9
rs143639347		0.00856105		FEV1		UKBB		0.0218643		0.0162517		0.178513		-0.0526672		0.01822		0.00384526		2.3x10-3		5.3x10-9
rs7484949		0.246154		FEV1		UKBB		-0.00630204		0.00340015		0.0638184		0.00996954		0.00381092		0.00889637		1.4x10-3		5.2x10-9
rs183746285		0.00375582		FEV1		UKBB		0.0609211		0.0250031		0.0148292		-0.043977		0.0280044		0.116333		5.2x10-3		5.1x10-9
rs34134222		0.140226		FEV1		UKBB		-0.0100109		0.00420468		0.0172711		0.0115377		0.00472403		0.0145931		6.6x10-4		5.1x10-9
rs3104406		0.370227		FEV1		UKBB		-0.0124103		0.00306453		5.13x10-05		0.00118236		0.00343572		0.730744		3.2x10-3		5.0x10-9
rs550159626		0.00269256		FEV1		UKBB		0.0348545		0.0287973		0.22615		-0.0772347		0.0327234		0.018265		1.0x10-2		5.0x10-8
rs539504544		0.00122432		FEV1		UKBB		-0.155623		0.0445205		4.73x10-04		0.0861561		0.047812		0.071551		2.1x10-4		4.9x10-9
rs180823853		0.0016144		FEV1		UKBB		-0.0735119		0.0395873		0.0633186		0.113938		0.045031		0.0114001		1.8x10-3		4.9x10-9
rs189555899		0.00165306		FEV1		UKBB		0.0741934		0.0362998		0.040964		-0.0919903		0.0403692		0.022685		2.2x10-3		4.9x10-8
rs183799337		0.00452927		FEV1		UKBB		-0.0350236		0.0236346		0.138374		0.067944		0.0266399		0.0107591		3.8x10-3		4.9x10-8
rs17645731		0.140969		FEV1		UKBB		0.00118213		0.00418527		0.777599		-0.0195003		0.00469937		3.33x10-05		1.0x10-3		4.8x10-9
rs4615145		0.207894		FEV1		UKBB		-0.00973893		0.00361393		0.00704315		0.00462526		0.00405171		0.25364		8.2x10-3		4.8x10-8
rs155904		0.497106		FEV1		UKBB		0.00940614		0.00292817		0.00131703		-0.00236389		0.00328011		0.471111		7.4x10-3		4.8x10-8
rs10164895		0.138641		FEV1		UKBB		-0.0135826		0.00435379		0.00181058		-0.0335271		0.00488769		6.94x10-12		2.3x10-3		4.7x10-9
rs150990374		0.0073018		FEV1		UKBB		-0.0467126		0.0171441		0.00643643		0.0285488		0.0193809		0.140744		3.6x10-3		4.7x10-8
rs11646186		0.0272327		FEV1		UKBB		-0.0149646		0.00925151		0.105765		0.0337623		0.0102988		0.00104472		4.3x10-4		4.7x10-8
rs11921820		0.143519		FEV1		UKBB		-0.00112526		0.00420252		0.788885		0.0187266		0.00470864		6.98x10-05		1.7x10-3		4.7x10-11
rs186641432		0.00122171		FEV1		UKBB		0.0447151		0.0436899		0.306089		-0.130297		0.0464316		0.00501354		6.0x10-3		4.6x10-9
rs2835800		0.159947		FEV1		UKBB		0.00370093		0.00402042		0.357296		-0.0115958		0.0045146		0.0102149		1.1x10-2		4.6x10-8
rs1363556		0.431771		FEV1		UKBB		0.00345219		0.0029638		0.244107		-0.0106251		0.00331251		0.00133896		1.5x10-3		4.6x10-8
rs7936168		0.436859		FEV1		UKBB		0.00251778		0.00293728		0.391348		-0.00958154		0.00329391		0.00362796		6.1x10-3		4.6x10-8
rs547766916		0.0019098		FEV1		UKBB		0.0385774		0.0359267		0.282922		-0.123304		0.0400805		0.00209543		2.6x10-3		4.5x10-8
rs35356		0.416481		FEV1		UKBB		0.00218337		0.00295499		0.459983		-0.00999828		0.00332286		0.00262203		6.2x10-3		4.4x10-8
rs17581781		0.195201		FEV1		UKBB		-0.00119787		0.00367748		0.744629		0.0166062		0.00411994		5.56x10-05		1.3x10-3		4.4x10-11
rs1960000		0.278328		FEV1		UKBB		0.0149978		0.00325036		3.95x10-06		-0.00352279		0.00365012		0.334488		1.5x10-4		4.4x10-10
rs2765991		0.45296		FEV1		UKBB		-0.0073333		0.00296017		0.0132381		0.00582325		0.00332056		0.0794843		3.1x10-3		4.3x10-9
rs77360149		0.00345394		FEV1		UKBB		0.0250136		0.0256804		0.330041		-0.0899316		0.0281842		0.00141882		2.6x10-3		4.3x10-8
rs113269109		0.0194447		FEV1		UKBB		-0.0222818		0.0110733		0.0441991		0.0318633		0.0125176		0.010914		1.2x10-3		4.3x10-8
rs116023115		0.0022161		FEV1		UKBB		-0.0289204		0.0344089		0.400634		0.109296		0.0388826		0.00494044		7.8x10-3		4.2x10-8
rs838853		0.143095		FEV1		UKBB		0.012545		0.00421853		0.00294203		-0.00354328		0.00474135		0.454874		1.1x10-2		4.2x10-10
rs628962		0.432972		FEV1		UKBB		-0.00548672		0.00294527		0.0624789		0.00671643		0.0033		0.0418244		5.8x10-3		4.2x10-10
rs62453057		0.174803		FEV1		UKBB		0.00154129		0.00384758		0.688725		-0.016088		0.00430608		1.87x10-04		2.3x10-3		4.1x10-9
rs16946715		0.0808472		FEV1		UKBB		0.0123266		0.005344		0.0210773		-0.0118859		0.00600351		0.047725		2.6x10-3		4.1x10-8
rs74918386		0.0282189		FEV1		UKBB		-0.0247013		0.00881266		0.00506451		0.0175323		0.00990685		0.0767762		1.4x10-3		4.1x10-10
rs1560092		0.479769		FEV1		UKBB		-0.00774768		0.00307691		0.011803		0.00505549		0.00345021		0.142849		5.6x10-3		4.0x10-9
rs75485873		0.00944878		FEV1		UKBB		0.0411157		0.0153807		0.00751362		-0.0290007		0.0172241		0.0922362		2.4x10-3		4.0x10-8
rs10408880		0.0486851		FEV1		UKBB		-0.0180439		0.00678283		0.00780923		0.0132869		0.00762252		0.0813168		2.1x10-3		4.0x10-8
rs75606954		0.0508923		FEV1		UKBB		0.0136379		0.00662747		0.0396118		-0.018358		0.00749917		0.0143663		1.4x10-3		4.0x10-8
rs562361805		0.00291685		FEV1		UKBB		0.0687534		0.0285859		0.0161666		-0.0568657		0.0305806		0.0629534		2.7x10-3		4.0x10-10
rs12407501		0.043559		FEV1		UKBB		-0.00465778		0.00717284		0.516105		-0.0377001		0.00799052		2.38x10-06		2.1x10-3		4.0x10-10
rs184252610		0.00255759		FEV1		UKBB		0.0480377		0.0311073		0.122527		-0.110766		0.0362214		0.00222846		8.8x10-4		3.9x10-9
rs150742826		0.0135649		FEV1		UKBB		-0.0104474		0.0130618		0.423805		0.0498334		0.0148016		0.000760747		2.3x10-3		3.9x10-9
rs142658283		0.0113309		FEV1		UKBB		0.0283401		0.0142902		0.047349		-0.0426465		0.016039		0.00783963		9.5x10-4		3.9x10-8
rs117478414		0.0194184		FEV1		UKBB		0.000662578		0.010539		0.949871		0.0451		0.0118019		1.33x10-04		5.0x10-3		3.9x10-8
rs113989005		0.0199593		FEV1		UKBB		-0.0207251		0.0105161		0.048748		0.025041		0.0120118		0.0370974		4.1x10-3		3.9x10-8
rs7359196		0.471185		FEV1		UKBB		-0.00362438		0.00292016		0.214549		0.00621607		0.00327923		0.058016		2.5x10-2		3.9x10-8
rs8078078		0.349147		FEV1		UKBB		0.0112671		0.00306768		2.40x10-04		-0.00260096		0.00343724		0.449231		2.6x10-3		3.9x10-13
rs552094787		0.0330398		FEV1		UKBB		0.0345123		0.00817406		2.42x10-05		-0.00750111		0.00926385		0.418103		6.7x10-4		3.8x10-8
rs473367		0.0510163		FEV1		UKBB		-0.0113271		0.00664612		0.0883239		0.018751		0.00748381		0.0122274		2.7x10-3		3.8x10-10
rs11227678		0.0871253		FEV1		UKBB		0.0144382		0.00517325		0.00525604		-0.00488119		0.0058078		0.400655		1.3x10-2		3.7x10-9
rs144435386		0.00309427		FEV1		UKBB		0.0892803		0.0281056		0.00149036		-0.0442482		0.032529		0.173747		1.9x10-3		3.7x10-8
rs17303202		0.335464		FEV1		UKBB		0.005197		0.0031201		0.0957847		-0.0121037		0.0034926		0.000529324		2.2x10-4		3.7x10-8
rs7760450		0.377204		FEV1		UKBB		0.00365875		0.00304005		0.228777		-0.0135189		0.00341776		7.64x10-05		1.7x10-4		3.7x10-8
rs11241159		0.319641		FEV1		UKBB		-0.0063343		0.00313249		0.0431646		0.00937078		0.00350729		0.00754539		8.4x10-4		3.6x10-9
rs532531373		0.00117246		FEV1		UKBB		-0.0477821		0.0470224		0.309557		0.199612		0.0513723		1.02x10-04		3.8x10-4		3.6x10-8
rs181506706		0.00242284		FEV1		UKBB		0.0988905		0.031074		0.00146074		-0.0414899		0.0343175		0.226664		2.4x10-3		3.6x10-8
rs9479794		0.00398548		FEV1		UKBB		0.0412641		0.0238242		0.0832706		-0.064195		0.0265457		0.0155951		3.1x10-3		3.6x10-8
rs17787210		0.0566196		FEV1		UKBB		0.0145399		0.00639235		0.0229329		-0.0188665		0.00715358		0.00835641		5.0x10-4		3.6x10-8
rs79624529		0.0673747		FEV1		UKBB		-0.000422446		0.00580401		0.941977		-0.0245633		0.0065311		1.69x10-04		5.7x10-3		3.6x10-10
rs555103406		0.0011153		FEV1		UKBB		0.0743952		0.0466203		0.110542		-0.180358		0.0515377		4.66x10-04		2.5x10-4		3.5x10-9
rs184738068		0.00311026		FEV1		UKBB		0.0669857		0.0266864		0.0120702		-0.0765738		0.0312476		0.0142648		4.8x10-4		3.5x10-8
rs2089274		0.103334		FEV1		UKBB		0.0011418		0.00486543		0.814461		-0.0210942		0.00549107		1.22x10-04		2.4x10-3		3.5x10-12
rs60447179		0.296114		FEV1		UKBB		0.00691766		0.00333108		0.0378303		-0.0119099		0.00375228		0.00150356		1.8x10-4		3.4x10-8
rs112170921		0.353406		FEV1		UKBB		0.0112105		0.00305646		2.45x10-04		-0.00542014		0.00343358		0.114437		3.0x10-4		3.3x10-9
rs532110522		0.00188116		FEV1		UKBB		0.106843		0.0373994		0.00427994		-0.103871		0.0405825		0.0104829		1.3x10-4		3.3x10-8
rs75922536		0.0171271		FEV1		UKBB		0.0295407		0.0116598		0.0112923		-0.0252156		0.0132728		0.0574615		1.9x10-3		3.3x10-8
rs12284538		0.215516		FEV1		UKBB		0.00672561		0.00354236		0.0576157		-0.00688099		0.00396566		0.0827177		1.1x10-2		3.3x10-8
rs141241371		0.0081155		FEV1		UKBB		-0.0532537		0.0166625		0.0013936		0.0283624		0.0190089		0.135684		1.2x10-3		3.2x10-8
rs56308740		0.131424		FEV1		UKBB		0.0154662		0.00432763		3.52x10-04		-0.0181103		0.00482408		1.74x10-04		2.2x10-7		3.2x10-8
rs7287927		0.407671		FEV1		UKBB		0.00959373		0.00296589		0.00121797		-0.00931187		0.00332546		0.00510807		2.2x10-5		3.2x10-8
rs6745548		0.316285		FEV1		UKBB		-0.00349406		0.00313889		0.265644		0.0102946		0.00351655		0.00341786		3.4x10-3		3.1x10-9
rs191066352		0.00690986		FEV1		UKBB		0.0309968		0.0180213		0.0854318		-0.0702543		0.0198908		4.13x10-04		1.6x10-4		3.1x10-8
rs190457914		0.011509		FEV1		UKBB		-0.0303695		0.0141076		0.0313434		0.0412798		0.0156652		0.00841167		6.8x10-4		3.1x10-8
rs9554927		0.157245		FEV1		UKBB		0.0079721		0.00400286		0.0464165		-0.00577786		0.00449095		0.198251		2.2x10-2		3.1x10-8
rs1492837		0.279059		FEV1		UKBB		0.0108037		0.00325855		0.000914991		-0.00622016		0.00364363		0.0877996		5.0x10-4		3.0x10-9
rs540912024		0.00211639		FEV1		UKBB		0.041111		0.0342873		0.230523		-0.0941481		0.0383541		0.014101		8.6x10-3		3.0x10-8
rs17671295		0.0885107		FEV1		UKBB		0.00649538		0.00516702		0.208724		-0.0127917		0.00578848		0.0271172		1.3x10-2		3.0x10-8
rs12957814		0.390993		FEV1		UKBB		0.00283265		0.00298936		0.343345		-0.0115021		0.00335609		0.000609897		1.4x10-3		3.0x10-8
rs187205199		0.00331243		FEV1		UKBB		0.0899432		0.0267042		0.000756969		-0.0347352		0.0309872		0.26231		2.3x10-3		2.9x10-9
rs181325755		0.00446664		FEV1		UKBB		0.0603234		0.0240412		0.0121024		-0.0336044		0.027218		0.216967		9.7x10-3		2.9x10-9
rs1546669		0.0307635		FEV1		UKBB		0.0330291		0.00846297		9.51x10-05		-0.00400675		0.00949339		0.672984		3.6x10-3		2.9x10-9
rs62108464		0.057765		FEV1		UKBB		-0.00989195		0.00644081		0.124583		0.0202004		0.00725167		0.00534322		1.9x10-3		2.9x10-9
rs62156531		0.00125825		FEV1		UKBB		-0.0952423		0.0434592		0.0284144		0.0983535		0.0479241		0.0401444		2.8x10-3		2.9x10-8
rs188925392		0.00758762		FEV1		UKBB		0.0518823		0.0168904		0.00212871		-0.0183519		0.019463		0.345727		6.4x10-3		2.9x10-8
rs116761859		0.0453371		FEV1		UKBB		0.0166888		0.0070411		0.0177799		-0.0127636		0.00792986		0.107495		5.5x10-3		2.9x10-8
rs112653255		0.148407		FEV1		UKBB		-0.00976653		0.0040949		0.0170781		0.00768908		0.00460828		0.0952112		4.6x10-3		2.9x10-8
rs45590038		0.0473062		FEV1		UKBB		0.0213552		0.00686992		0.00188064		-0.0167865		0.00770817		0.0294261		2.2x10-4		2.9x10-12
rs181569052		0.00225171		FEV1		UKBB		-0.0574376		0.0326015		0.078103		0.0954279		0.038157		0.012388		2.3x10-3		2.8x10-8
rs117200502		0.0381317		FEV1		UKBB		0.0192119		0.0076517		0.0120466		-0.0101271		0.00862841		0.240519		1.1x10-2		2.8x10-8
rs149919516		0.00113		FEV1		UKBB		-0.103847		0.0466699		0.0260731		0.0949345		0.0524866		0.0704941		4.7x10-3		2.7x10-9
rs35735083		0.0113232		FEV1		UKBB		0.0240641		0.0148161		0.104339		-0.0442122		0.0164986		0.00736852		2.1x10-3		2.7x10-9
rs188785116		0.00442915		FEV1		UKBB		0.0481953		0.022369		0.0311981		-0.0627631		0.0256055		0.0142409		1.1x10-3		2.7x10-8
rs185430119		0.00919451		FEV1		UKBB		-0.0369724		0.0164643		0.0247302		0.0486091		0.0183126		0.00794565		5.1x10-4		2.7x10-8
rs73929303		0.0590748		FEV1		UKBB		-0.00964989		0.00618999		0.11901		0.0168898		0.00690635		0.0144646		4.2x10-3		2.7x10-8
rs10977425		0.429838		FEV1		UKBB		-0.00235582		0.00301429		0.43448		0.00946284		0.00338672		0.00520509		9.1x10-3		2.7x10-8
rs117324353		0.00735803		FEV1		UKBB		-0.0361679		0.0183891		0.0492068		0.0565089		0.0209725		0.00705167		8.9x10-4		2.6x10-9
rs141127092		0.00490656		FEV1		UKBB		0.0302168		0.0220389		0.170357		-0.0531543		0.0240264		0.0269452		1.1x10-2		2.6x10-8
rs61879677		0.00597104		FEV1		UKBB		-0.0290117		0.0194785		0.136378		0.0701385		0.0217878		0.00128591		6.9x10-4		2.6x10-8
rs117115630		0.0460982		FEV1		UKBB		0.0139243		0.00696294		0.0455264		-0.0168568		0.00774381		0.0294961		3.1x10-3		2.6x10-8
rs9274745		0.49472		FEV1		UKBB		-0.0199596		0.00292311		8.63x10-12		-0.00457059		0.00327636		0.163012		4.6x10-4		2.6x10-10
rs113736162		0.00173245		FEV1		UKBB		-0.0787632		0.0355307		0.0266403		0.145503		0.0412081		4.14x10-04		3.8x10-5		2.5x10-9
rs190957458		0.00407714		FEV1		UKBB		-0.0537146		0.0233644		0.0215065		0.0438756		0.0266661		0.0998951		5.9x10-3		2.5x10-8
rs189263473		0.0055873		FEV1		UKBB		0.0265191		0.0204159		0.193964		-0.0702083		0.0228075		0.00208227		1.6x10-3		2.5x10-8
rs11201632		0.00786365		FEV1		UKBB		0.0234621		0.018102		0.194941		-0.0437037		0.0204148		0.0322924		1.4x10-2		2.5x10-8
rs117073714		0.0125343		FEV1		UKBB		0.0316126		0.013865		0.0226066		-0.0535074		0.0159721		0.000808132		5.7x10-5		2.5x10-8
rs6693103		0.162595		FEV1		UKBB		0.00326464		0.00411032		0.427048		-0.0151373		0.00462579		0.00106672		2.9x10-3		2.5x10-8
rs5839962		0.112547		FEV1		UKBB		-0.0117893		0.00474417		0.0129556		0.0186595		0.00532801		4.62x10-04		2.0x10-5		2.5x10-11
rs374073552		0.00507325		FEV1		UKBB		0.0217796		0.0226558		0.33639		-0.0883805		0.0256718		0.000576061		1.3x10-3		2.5x10-10
rs188443499		0.00526087		FEV1		UKBB		-0.0635832		0.021517		0.00312686		0.0398		0.0237152		0.0933004		1.2x10-3		2.5x10-10
rs146519027		0.0020644		FEV1		UKBB		0.0898988		0.035161		0.0105655		-0.0691731		0.0387849		0.0745062		2.4x10-3		2.4x10-9
rs182408469		0.00199006		FEV1		UKBB		0.0477249		0.0340201		0.160665		-0.0833827		0.0381753		0.0289486		1.0x10-2		2.4x10-8
rs184340746		0.00992439		FEV1		UKBB		-0.0228296		0.0156266		0.144032		0.0476333		0.0173241		0.00596875		2.5x10-3		2.4x10-8
rs59849151		0.116113		FEV1		UKBB		-0.011165		0.00468894		0.01726		0.0085629		0.00526926		0.10415		5.2x10-3		2.4x10-8
rs7935900		0.364088		FEV1		UKBB		0.00533812		0.00307394		0.0824644		-0.0120831		0.00346092		4.81x10-04		1.7x10-4		2.4x10-8
rs117229724		0.00744827		FEV1		UKBB		-0.0517255		0.0173913		0.00293771		0.0467157		0.0197843		0.0182146		1.9x10-4		2.4x10-11
rs283447		0.172277		FEV1		UKBB		0.0134892		0.00387226		4.95x10-04		-0.0071421		0.00436762		0.102001		4.1x10-4		2.3x10-9
rs10936158		0.474219		FEV1		UKBB		-0.00381446		0.00291782		0.191113		-0.0166764		0.00327582		3.57x10-07		3.4x10-3		2.3x10-9
rs141137273		0.0117418		FEV1		UKBB		0.0342848		0.0145822		0.0187168		-0.030998		0.0161378		0.0547551		2.7x10-3		2.3x10-8
rs114466312		0.017079		FEV1		UKBB		-0.042205		0.0112408		1.74x10-04		0.00667615		0.0125502		0.594759		3.7x10-3		2.3x10-8
rs115689650		0.00260657		FEV1		UKBB		0.0567323		0.0290357		0.0507173		-0.0789903		0.0312165		0.0113942		1.5x10-3		2.3x10-12
rs147689184		0.00589811		FEV1		UKBB		0.0455938		0.0198982		0.0219443		-0.0870972		0.0227535		1.29x10-04		1.1x10-5		2.3x10-10
rs551414258		0.00124152		FEV1		UKBB		0.0515171		0.0447003		0.249117		-0.139716		0.0501756		0.0053611		4.4x10-3		2.2x10-8
rs61741253		0.00246827		FEV1		UKBB		-0.0331843		0.0292569		0.256697		0.0925297		0.0344328		0.00720505		5.4x10-3		2.2x10-8
rs28746955		0.213403		FEV1		UKBB		-0.0163001		0.00368308		9.62x10-06		0.00819043		0.00411352		0.0464714		9.2x10-6		2.2x10-8
rs1934113		0.413689		FEV1		UKBB		-0.00389577		0.0029737		0.190173		0.0102892		0.00334313		0.00208624		1.5x10-3		2.2x10-8
rs77154762		0.0784832		FEV1		UKBB		0.00872075		0.00542276		0.107799		-0.0198713		0.00606467		0.00105103		4.4x10-4		2.2x10-12
rs4590915		0.330927		FEV1		UKBB		0.0113608		0.00310239		2.50x10-04		-0.00896718		0.00348772		0.0101393		1.3x10-5		2.2x10-10
rs565012775		0.00444116		FEV1		UKBB		-0.0412987		0.0223716		0.0648895		0.0651168		0.0247923		0.00862781		1.4x10-3		2.1x10-9
rs9817939		0.469378		FEV1		UKBB		-0.00816881		0.00295506		0.00570423		0.00697775		0.00331628		0.0353724		6.5x10-4		2.1x10-9
rs185406173		0.00645994		FEV1		UKBB		-0.0466383		0.0199219		0.01923		0.0277823		0.0236621		0.240346		1.6x10-2		2.1x10-8
rs542579287		0.00652013		FEV1		UKBB		-0.0278654		0.0190498		0.143533		0.0554352		0.0215285		0.010026		3.8x10-3		2.1x10-8
rs113817053		0.0138554		FEV1		UKBB		-0.0283858		0.0127521		0.0260176		0.0403001		0.0143055		0.00484659		3.4x10-4		2.0x10-9
rs112107979		0.00716328		FEV1		UKBB		-0.0445414		0.0179674		0.0131754		0.0434958		0.0199327		0.0291016		1.0x10-3		2.0x10-8
rs71472632		0.020048		FEV1		UKBB		0.0149373		0.0104377		0.152406		-0.0264308		0.0116219		0.0229542		8.1x10-3		2.0x10-8
rs112067225		0.105641		FEV1		UKBB		0.00966225		0.00485815		0.0467165		-0.016634		0.00547256		0.00236984		3.3x10-4		2.0x10-11
rs74811254		0.0213879		FEV1		UKBB		0.0194048		0.010021		0.0528193		-0.0296942		0.0112295		0.00818665		1.1x10-3		1.9x10-9
rs138260146		0.00188202		FEV1		UKBB		-0.0736587		0.0355545		0.0382938		0.100184		0.04052		0.0134203		1.3x10-3		1.9x10-8
rs184363246		0.00559433		FEV1		UKBB		0.036852		0.021329		0.0840276		-0.0900257		0.0234786		1.26x10-04		6.3x10-5		1.9x10-8
rs11209530		0.370966		FEV1		UKBB		0.00941074		0.00303807		0.00195119		-0.00427558		0.00341197		0.210167		2.7x10-3		1.9x10-8
rs554190366		0.00147808		FEV1		UKBB		-0.0987997		0.0399385		0.0133695		0.156886		0.0454295		0.000553739		2.4x10-5		1.8x10-9
rs117577581		0.0116747		FEV1		UKBB		0.0109506		0.0147402		0.45754		-0.0524259		0.0165035		0.00149012		4.2x10-3		1.8x10-9
rs565661904		0.0063385		FEV1		UKBB		-0.0640121		0.0192003		0.000856535		0.0419485		0.0216029		0.0521632		2.5x10-4		1.8x10-8
rs78207946		0.0143906		FEV1		UKBB		0.0195998		0.0123496		0.112498		-0.0288115		0.0137274		0.0358336		8.7x10-3		1.8x10-8
rs17183233		0.0457649		FEV1		UKBB		-0.0140556		0.00719429		0.0507367		0.0215645		0.00805232		0.00740611		9.7x10-4		1.8x10-8
rs138317769		0.00449867		FEV1		UKBB		0.061236		0.0232414		0.00841976		-0.0511294		0.0263766		0.0525714		1.4x10-3		1.8x10-10
rs183255723		0.00117921		FEV1		UKBB		-0.0608745		0.0457544		0.183367		0.149759		0.0514212		0.00358711		2.2x10-3		1.7x10-9
rs75274833		0.00163583		FEV1		UKBB		0.161676		0.0376774		1.78x10-05		-0.0863874		0.0407754		0.0341245		7.9x10-6		1.7x10-9
rs139297420		0.00219039		FEV1		UKBB		-0.0937561		0.0337816		0.0055146		0.0719762		0.0369068		0.0511527		9.2x10-4		1.7x10-9
rs76669836		0.0736587		FEV1		UKBB		-0.0118601		0.00557345		0.0333409		0.0173557		0.0061952		0.00508748		4.6x10-4		1.7x10-9
rs140571862		0.0215067		FEV1		UKBB		-0.0291649		0.0102985		0.00462682		0.0242058		0.0115005		0.0353132		5.5x10-4		1.7x10-8
rs138366600		0.025402		FEV1		UKBB		0.0336504		0.0095112		4.03x10-04		-0.00985784		0.0106465		0.354488		2.3x10-3		1.7x10-8
rs2191998		0.0893912		FEV1		UKBB		-0.0121965		0.00510757		0.0169446		0.0117481		0.00577243		0.0418306		1.9x10-3		1.7x10-8
rs35679875		0.107504		FEV1		UKBB		-0.00775659		0.00484205		0.109175		0.0182264		0.00543592		0.000799713		3.6x10-4		1.7x10-8
rs6945758		0.225269		FEV1		UKBB		-0.00991202		0.00350378		0.00467063		0.00946055		0.0039393		0.0163256		2.4x10-4		1.7x10-11
rs544203886		0.0127604		FEV1		UKBB		-0.0295748		0.0141659		0.0368216		0.0415124		0.0157128		0.00824388		7.8x10-4		1.6x10-9
rs140852334		0.0151391		FEV1		UKBB		-0.0486705		0.0124381		9.12x10-05		0.0168461		0.0142165		0.236029		5.2x10-4		1.6x10-9
rs56263527		0.0185218		FEV1		UKBB		-0.0191996		0.0108517		0.0768502		0.0360944		0.0121864		0.00305825		7.0x10-4		1.6x10-9
rs529538360		0.00182254		FEV1		UKBB		0.0928263		0.0363741		0.0107118		-0.0764823		0.0409885		0.0620509		2.0x10-3		1.6x10-8
rs113269108		0.00760186		FEV1		UKBB		0.00782897		0.0167603		0.64042		-0.0522323		0.0187617		0.00537024		1.7x10-2		1.6x10-8
rs4262735		0.149676		FEV1		UKBB		0.00579511		0.00411178		0.158721		-0.0111474		0.00462467		0.0159351		6.2x10-3		1.6x10-8
rs190574375		0.00906596		FEV1		UKBB		0.0564481		0.016903		0.000839396		-0.0263664		0.0187597		0.159881		1.0x10-3		1.6x10-10
rs578071980		0.001981		FEV1		UKBB		0.0569902		0.0361605		0.11502		-0.0819895		0.0401643		0.0412178		1.0x10-2		1.5x10-8
rs537321615		0.00364543		FEV1		UKBB		0.0809703		0.0262359		0.00202731		-0.0635242		0.0299365		0.0338422		2.8x10-4		1.5x10-8
rs115107143		0.0063996		FEV1		UKBB		-0.0764648		0.0191885		6.75x10-05		0.011068		0.0216861		0.609792		2.5x10-3		1.5x10-8
rs10035025		0.40765		FEV1		UKBB		0.00527348		0.00299238		0.0780201		-0.0122192		0.00335637		2.72x10-04		1.0x10-4		1.5x10-8
rs7738189		0.465066		FEV1		UKBB		-0.00701819		0.00292746		0.0165144		0.00708982		0.00327162		0.0302311		1.3x10-3		1.5x10-11
rs370832304		0.00158603		FEV1		UKBB		0.026751		0.0382503		0.484324		-0.159021		0.0439893		3.00x10-04		1.4x10-3		1.4x10-8
rs72997615		0.0642448		FEV1		UKBB		-0.00906161		0.00606886		0.135405		0.0218468		0.00680181		0.00131881		7.0x10-4		1.4x10-8
rs12403164		0.0784345		FEV1		UKBB		-0.0129571		0.0054198		0.0168175		0.0111932		0.0060763		0.0654605		3.0x10-3		1.4x10-8
rs545528961		0.00463546		FEV1		UKBB		0.0540986		0.021792		0.0130476		-0.0548044		0.0249151		0.0278333		1.0x10-3		1.3x10-9
rs192239233		0.00142552		FEV1		UKBB		0.110311		0.0419439		0.00854013		-0.0684019		0.0463957		0.140399		4.3x10-3		1.3x10-8
rs548705614		0.00816513		FEV1		UKBB		0.0148704		0.0179173		0.40657		-0.0651713		0.0201176		0.00119759		3.0x10-3		1.3x10-8
rs76652768		0.139134		FEV1		UKBB		0.021396		0.0042069		3.66x10-07		-0.0126841		0.00474042		0.00745731		7.6x10-8		1.3x10-8
rs6579945		0.347037		FEV1		UKBB		-0.00886238		0.00306752		0.00386386		0.0108591		0.00345019		0.00164769		1.9x10-5		1.3x10-8
rs55740279		0.479514		FEV1		UKBB		0.00382783		0.0029183		0.189635		-0.0115917		0.00327641		4.03x10-04		4.4x10-4		1.3x10-8
rs550637801		0.00217938		FEV1		UKBB		-0.0444743		0.0329076		0.176541		0.0896328		0.0359304		0.0126102		5.9x10-3		1.3x10-10
rs187401123		0.00425536		FEV1		UKBB		0.0836871		0.0244353		0.000615286		-0.034753		0.0277239		0.210012		1.4x10-3		1.3x10-10
rs141029155		0.00133513		FEV1		UKBB		-0.0475127		0.0423445		0.261842		0.155651		0.0504074		0.00201645		2.0x10-3		1.2x10-9
rs377022391		0.00239835		FEV1		UKBB		0.0722259		0.0308277		0.0191361		-0.0749147		0.0342484		0.0287154		1.4x10-3		1.2x10-8
rs139116791		0.00758524		FEV1		UKBB		-0.0531799		0.0181205		0.00333821		0.0362731		0.0204743		0.076457		1.1x10-3		1.2x10-8
rs11588143		0.0853579		FEV1		UKBB		-0.0106604		0.00522668		0.041391		0.0100706		0.00587456		0.0864811		8.4x10-3		1.2x10-8
rs7624961		0.185434		FEV1		UKBB		0.00928457		0.00376267		0.013605		-0.00504388		0.00420046		0.229834		1.1x10-2		1.2x10-8
rs512808		0.305119		FEV1		UKBB		0.00700645		0.00317965		0.0275587		-0.00439511		0.00357133		0.21845		1.7x10-2		1.2x10-8
rs10229324		0.46012		FEV1		UKBB		0.00767125		0.00295159		0.00934971		-0.00462706		0.0033032		0.161282		5.5x10-3		1.2x10-8
rs190696683		0.001228		FEV1		UKBB		0.065796		0.0431887		0.127647		-0.0976158		0.0461547		0.034434		9.7x10-3		1.1x10-8
rs183936624		0.00404926		FEV1		UKBB		0.0886906		0.024274		2.59x10-04		-0.0153732		0.0264551		0.561171		3.8x10-3		1.1x10-8
rs571725867		0.00731071		FEV1		UKBB		0.0591028		0.0176828		0.000830782		-0.0244599		0.0200197		0.22179		1.8x10-3		1.1x10-8
rs1351929		0.0729091		FEV1		UKBB		0.0147052		0.00561539		0.00882658		-0.00820237		0.00627657		0.191275		6.5x10-3		1.1x10-8
rs76562795		0.173534		FEV1		UKBB		0.0127432		0.00386883		0.000988606		-0.00828361		0.00435498		0.0571597		3.1x10-4		1.1x10-8
rs10979766		0.178132		FEV1		UKBB		-0.00521921		0.00397109		0.188747		0.012015		0.0044471		0.00689829		3.8x10-3		1.1x10-8
rs78098328		0.0352114		FEV1		UKBB		-0.0127006		0.00789642		0.107748		0.0334761		0.00879599		1.41x10-04		9.4x10-5		1.1x10-10
rs150243150		0.00287087		FEV1		UKBB		0.052648		0.028706		0.0666493		-0.0790845		0.0321269		0.0138318		2.2x10-3		1.0x10-9
rs147038650		0.00512121		FEV1		UKBB		-0.0422842		0.0218275		0.0527225		0.120637		0.0241522		5.89x10-07		5.6x10-7		1.0x10-9
rs116939458		0.0365562		FEV1		UKBB		0.0113217		0.0077517		0.144143		-0.0255447		0.00869074		0.00329003		1.5x10-3		1.0x10-8
rs538427232		0.144796		FEV1		UKBB		-0.00928462		0.00426451		0.0294681		0.00965802		0.00478294		0.0434616		3.1x10-3		1.0x10-8
rs7203528		0.205116		FVC		UKBB		-0.00703626		0.00372994		0.0592391		0.00960445		0.00416697		0.0211734		2.9x10-3		9.8x10-10
rs6722476		0.0535651		FVC		UKBB		-0.012923		0.00665051		0.0519981		0.0277417		0.00738848		1.74x10-04		4.3x10-5		9.7x10-11
rs115288943		0.00722364		FVC		UKBB		0.0379452		0.0184883		0.040133		-0.0462882		0.021185		0.0288942		2.7x10-3		9.5x10-10
rs34111364		0.00128346		FVC		UKBB		-0.105151		0.044044		0.0169689		0.130999		0.050667		0.00972534		4.4x10-4		9.2x10-9
rs12600487		0.338512		FVC		UKBB		0.00618646		0.00316667		0.0507483		-0.00754484		0.00354614		0.0333703		3.9x10-3		9.0x10-9
rs17515089		0.0616348		FVC		UKBB		-0.00212784		0.00629251		0.735247		0.0236716		0.00695152		0.000661241		5.9x10-3		8.9x10-10
rs6137297		0.333232		FVC		UKBB		-0.00610544		0.00319201		0.0557847		-0.0227487		0.0035712		1.90x10-10		5.1x10-4		8.9x10-10
rs75297273		0.0230029		FVC		UKBB		0.0218746		0.0100165		0.0289746		-0.0322649		0.0112484		0.00412614		3.3x10-4		8.7x10-11
rs10187700		0.110853		FVC		UKBB		0.0117083		0.00480308		0.0147832		-0.0146784		0.00535221		0.00609815		2.4x10-4		8.5x10-9
rs13262834		0.022933		FVC		UKBB		-0.0351645		0.0102066		0.00057061		0.0168579		0.0113752		0.138348		6.6x10-4		8.4x10-10
rs145320516		0.00867105		FVC		UKBB		0.0440203		0.0170541		0.00984588		-0.0569923		0.019279		0.00311509		8.7x10-5		8.2x10-9
rs62096541		0.0061026		FVC		UKBB		0.023018		0.0205276		0.262153		-0.0910697		0.0226623		5.86x10-05		1.9x10-4		8.0x10-9
rs149596515		0.00256899		FVC		UKBB		0.0511444		0.030895		0.0978398		-0.0765987		0.0340759		0.024585		5.5x10-3		7.9x10-9
rs143430139		0.00241079		FVC		UKBB		0.0568489		0.0315771		0.0718117		-0.0803457		0.035391		0.0231951		3.8x10-3		7.8x10-12
rs114327268		0.00880398		FVC		UKBB		-0.0319423		0.0172094		0.0634409		0.0513602		0.0192526		0.00763815		1.3x10-3		7.7x10-9
rs12643829		0.231002		FVC		UKBB		-0.0076157		0.00360262		0.0345223		0.00714224		0.00402059		0.0756662		6.3x10-3		7.7x10-9
rs560534647		0.00175923		FVC		UKBB		0.119564		0.0394938		0.00246692		-0.0833031		0.0446326		0.0619849		6.6x10-4		7.6x10-9
rs537058915		0.00279851		FVC		UKBB		-0.0720605		0.0303262		0.0174942		0.100046		0.0347817		0.00402308		1.9x10-4		7.3x10-11
rs139233760		0.00869735		FVC		UKBB		-0.0347245		0.0167779		0.0384861		0.044293		0.01877		0.018287		1.7x10-3		7.1x10-10
rs191762873		0.00824472		FVC		UKBB		0.0487357		0.0172381		0.00469604		-0.0365741		0.0192057		0.0568683		9.5x10-4		6.8x10-9
rs911566		0.168864		FVC		UKBB		-0.0049478		0.00399633		0.215686		0.0130359		0.00445756		0.00345113		2.7x10-3		6.7x10-9
rs7213433		0.357584		FVC		UKBB		0.00420013		0.00312202		0.178522		-0.0101984		0.00349717		0.00354394		2.1x10-3		6.7x10-10
rs147030572		0.00719936		FVC		UKBB		0.0448176		0.0185337		0.0155998		-0.0705414		0.0206665		0.000641947		3.2x10-5		6.6x10-10
rs146519502		0.0280772		FVC		UKBB		0.0310662		0.00937499		0.00092077		-0.0140245		0.0105135		0.18222		1.4x10-3		6.5x10-9
rs73449296		0.00525347		FVC		UKBB		-0.0148258		0.0208525		0.477095		0.102257		0.0235652		1.43x10-05		2.0x10-4		6.3x10-9
rs192422516		0.00514932		FVC		UKBB		0.0245826		0.0221396		0.266853		-0.088896		0.0248952		3.56x10-04		6.6x10-4		6.3x10-11
rs12932186		0.406505		FVC		UKBB		-0.00123117		0.00305008		0.686469		-0.0135846		0.00341684		7.02x10-05		7.0x10-3		5.6x10-9
rs6778436		0.0102043		FVC		UKBB		0.0169909		0.0152737		0.265956		-0.0503797		0.0172844		0.00356032		3.5x10-3		5.5x10-11
rs189906057		0.00262812		FVC		UKBB		-0.0444919		0.0307839		0.148376		0.103773		0.0333319		0.00185033		1.1x10-3		4.9x10-9
rs10012986		0.156315		FVC		UKBB		0.00807979		0.00412662		0.0502355		-0.0144965		0.00460608		0.0016484		2.6x10-4		4.9x10-10
rs189348469		0.0070293		FVC		UKBB		0.0566859		0.0180626		0.00169959		-0.0301119		0.0204346		0.140598		1.5x10-3		4.8x10-8
rs185626789		0.00721424		FVC		UKBB		-0.0437306		0.0188875		0.0205967		0.0345994		0.0213866		0.105706		6.0x10-3		4.7x10-10
rs187346337		0.0056879		FVC		UKBB		0.0197842		0.0203302		0.330484		-0.0704705		0.0235733		0.00279549		3.7x10-3		4.6x10-9
rs75379958		0.0112261		FVC		UKBB		-0.0211881		0.0142951		0.13829		0.0504723		0.016301		0.00196014		9.5x10-4		4.4x10-9
rs148827772		0.0227611		FVC		UKBB		0.0187303		0.0106463		0.0785224		-0.0423174		0.0118827		3.69x10-04		1.3x10-4		4.4x10-8
rs4263998		0.0691723		FVC		UKBB		-0.0141371		0.00623353		0.0233354		0.0124389		0.00697069		0.0743512		4.5x10-3		4.4x10-8
rs184590652		0.00235593		FVC		UKBB		0.0641925		0.0343184		0.0614164		-0.130119		0.0366519		3.85x10-04		1.1x10-4		4.3x10-9
rs528745984		0.00266457		FVC		UKBB		0.109209		0.0310253		4.32x10-04		-0.0488988		0.0335773		0.14531		5.4x10-4		4.3x10-9
rs188241992		0.00416953		FVC		UKBB		0.0496093		0.0242825		0.0410533		-0.0542067		0.0277231		0.0505508		4.8x10-3		4.3x10-9
rs2089499		0.197055		FVC		UKBB		-0.00271642		0.00377665		0.471978		0.0127377		0.00422511		0.00257227		6.4x10-3		4.2x10-8
rs143878805		0.00349053		FVC		UKBB		-0.103118		0.0269836		1.33x10-04		0.0610041		0.0299556		0.0417033		4.7x10-5		4.1x10-8
rs143440229		0.0105024		FVC		UKBB		-0.013504		0.0154224		0.381246		0.0726689		0.0174448		3.11x10-05		2.1x10-4		4.1x10-8
rs143181114		0.0329827		FVC		UKBB		-0.0207982		0.00872415		0.0171274		0.0209379		0.0099303		0.0349909		1.6x10-3		4.1x10-8
rs181188139		0.00189079		FVC		UKBB		-0.0812677		0.0375379		0.0303929		0.117098		0.0419792		0.00528096		4.3x10-4		4.0x10-8
rs183962422		0.00444462		FVC		UKBB		0.0516784		0.0239542		0.0309773		-0.0518834		0.0268823		0.0536059		4.0x10-3		4.0x10-8
rs76807684		0.0317263		FVC		UKBB		0.00798262		0.00856429		0.351295		-0.0304235		0.00953636		0.00142174		2.7x10-3		3.9x10-9
rs141480016		0.00316411		FVC		UKBB		-0.0852667		0.0281834		0.00248323		0.0240198		0.031212		0.441556		9.4x10-3		3.9x10-8
rs113735003		0.0118952		FVC		UKBB		-0.0363359		0.0140044		0.00947045		0.0376913		0.0157802		0.0169174		4.5x10-4		3.9x10-8
rs12653972		0.499279		FVC		UKBB		0.00759091		0.00300659		0.0115788		-0.0075934		0.00336918		0.0242111		7.7x10-4		3.9x10-8
rs79255670		0.017037		FVC		UKBB		-0.0612351		0.0115753		1.22x10-07		0.0144785		0.0131668		0.271499		1.6x10-5		3.8x10-8
rs563795102		0.00545907		FVC		UKBB		0.0454473		0.0214677		0.0342607		-0.0356906		0.024175		0.139854		1.2x10-2		3.7x10-8
rs145775428		0.00771812		FVC		UKBB		-0.043156		0.0188948		0.0223718		0.0262935		0.0211028		0.212775		1.4x10-2		3.6x10-8
rs78456515		0.0280531		FVC		UKBB		-0.0175177		0.00908438		0.0538149		0.021925		0.010061		0.0293177		3.6x10-3		3.5x10-9
rs72863039		0.0611466		FVC		UKBB		0.0218983		0.00680231		0.00128552		-0.0266944		0.00756402		4.17x10-04		1.8x10-6		3.5x10-9
rs112067332		0.00841597		FVC		UKBB		-0.0403194		0.0167256		0.0159253		0.0234784		0.0184675		0.203612		1.0x10-2		3.4x10-9
rs77763178		0.197175		FVC		UKBB		0.00460824		0.00382528		0.228329		-0.00948679		0.00425576		0.0258043		1.4x10-2		3.4x10-8
rs181826256		0.00408504		FVC		UKBB		0.0228532		0.0246476		0.353826		-0.0974188		0.0271628		3.35x10-04		1.0x10-3		3.2x10-8
rs74468721		0.00874737		FVC		UKBB		-0.0447742		0.0162391		0.00583082		0.0402588		0.0180882		0.0260361		4.7x10-4		3.1x10-8
rs143469334		0.00893875		FVC		UKBB		-0.0470463		0.0166575		0.00473843		0.0321688		0.0184049		0.0804932		1.4x10-3		3.1x10-8
rs140452877		0.0017694		FVC		UKBB		-0.107328		0.038455		0.00525527		0.124252		0.0454023		0.00620701		9.9x10-5		3.0x10-9
rs114567070		0.00266707		FVC		UKBB		0.04565		0.029671		0.123918		-0.0984466		0.0332307		0.00305184		1.2x10-3		3.0x10-9
rs118066925		0.00271075		FVC		UKBB		-0.0694262		0.0303978		0.0223772		0.0637874		0.0333701		0.0559403		3.2x10-3		3.0x10-8
rs112266632		0.0105722		FVC		UKBB		-0.0201981		0.015712		0.198611		0.0439065		0.0176298		0.0127585		6.6x10-3		3.0x10-8
rs181417456		0.00222305		FVC		UKBB		0.0775441		0.0334028		0.0202619		-0.0756603		0.0365554		0.0384783		2.0x10-3		3.0x10-10
rs189803957		0.00634284		FVC		UKBB		0.0197807		0.01938		0.307409		-0.0770357		0.0215425		3.49x10-04		8.3x10-4		3.0x10-10
rs6542836		0.0105525		FVC		UKBB		0.0228176		0.0151948		0.133182		-0.093963		0.0170728		3.73x10-08		3.2x10-7		3.0x10-10
rs137950415		0.00315564		FVC		UKBB		0.0215348		0.0286621		0.452452		-0.0954729		0.0323044		0.00312296		6.7x10-3		2.9x10-8
rs564693721		0.00365102		FVC		UKBB		-0.0524494		0.0267814		0.0501814		0.0609114		0.0298105		0.041026		4.7x10-3		2.9x10-8
rs6485409		0.0656436		FVC		UKBB		-0.0143619		0.0060762		0.0180979		0.0135685		0.00674945		0.0444009		2.1x10-3		2.7x10-8
rs1954491		0.229604		FVC		UKBB		0.0117948		0.00358645		0.00100662		-0.00509297		0.00399804		0.202713		1.7x10-3		2.7x10-8
rs75190710		0.0297874		FVC		UKBB		-0.0197146		0.00898911		0.0282967		0.0252077		0.00998147		0.0115562		8.2x10-4		2.7x10-11
rs554100935		0.00174244		FVC		UKBB		0.0839785		0.038057		0.0273397		-0.0869727		0.0421143		0.0389097		2.6x10-3		2.6x10-8
rs34691640		0.0928358		FVC		UKBB		0.00156555		0.00518467		0.762684		-0.0164872		0.00584127		0.00476508		2.1x10-2		2.6x10-8
rs117146448		0.0255397		FVC		UKBB		0.0224094		0.00955986		0.0190733		-0.0295566		0.0107036		0.00575669		2.9x10-4		2.5x10-9
rs191068457		0.00545143		FVC		UKBB		-0.0272049		0.021978		0.215784		0.078126		0.0242493		0.00127424		1.3x10-3		2.5x10-8
rs8031463		0.0443566		FVC		UKBB		-0.0147119		0.00733555		0.0449043		-0.0432617		0.00822683		1.45x10-07		9.6x10-3		2.5x10-8
rs186923040		0.00553637		FVC		UKBB		-0.069001		0.0214302		0.00128305		0.0567317		0.0232198		0.0145568		6.9x10-5		2.5x10-10
rs186490636		0.00515485		FVC		UKBB		-0.0377431		0.0230867		0.102084		0.0770177		0.0253773		0.00240654		8.2x10-4		2.3x10-9
rs115871095		0.00850016		FVC		UKBB		-0.0434911		0.0174517		0.0127003		0.0432975		0.0195137		0.0264996		9.2x10-4		2.3x10-9
rs182094241		0.00237388		FVC		UKBB		0.0438826		0.0322327		0.173379		-0.131339		0.0352727		1.97x10-04		2.5x10-4		2.3x10-8
rs62130702		0.00246661		FVC		UKBB		0.0686411		0.032445		0.0343789		-0.107522		0.0368039		0.00348433		3.3x10-4		2.3x10-8
rs144126495		0.00194963		FVC		UKBB		0.0997622		0.0363505		0.00606179		-0.079441		0.0430377		0.0649167		1.5x10-3		2.2x10-8
rs139013158		0.00348176		FVC		UKBB		0.088706		0.0263341		0.00075599		-0.0539276		0.0291275		0.0641088		2.8x10-4		2.2x10-8
rs2280786		0.0272546		FVC		UKBB		-0.0106242		0.00919658		0.247998		0.0230568		0.010341		0.0257716		1.5x10-2		2.2x10-8
rs118111002		0.0234984		FVC		UKBB		-0.0151697		0.00997254		0.128225		0.0278934		0.0110467		0.0115694		3.8x10-3		2.1x10-8
rs3913080		0.229223		FVC		UKBB		-0.00514461		0.00357418		0.150044		0.0108918		0.00399511		0.00640581		2.8x10-3		2.1x10-8
rs8125734		0.142988		FVC		UKBB		-0.00809455		0.00431093		0.0604264		0.0144614		0.00481834		0.00268856		4.9x10-4		2.1x10-16
rs859514		0.346763		FVC		UKBB		0.0147229		0.00314353		2.82x10-06		-0.00561752		0.00351613		0.110124		1.6x10-5		2.0x10-11
rs787043		0.13865		FVC		UKBB		0.00796331		0.00434044		0.0665548		-0.00900212		0.00487048		0.0645604		9.3x10-3		1.9x10-9
rs149627469		0.00388471		FVC		UKBB		0.0369069		0.0268168		0.168744		-0.0801059		0.0298473		0.00727873		3.5x10-3		1.8x10-8
rs149600294		0.00395254		FVC		UKBB		0.0895146		0.0248612		3.18x10-04		-0.0590182		0.028238		0.0366166		7.9x10-5		1.8x10-8
rs801556		0.243666		FVC		UKBB		-0.00908248		0.00350152		0.00949112		0.00594692		0.00391975		0.129226		4.2x10-3		1.8x10-8
rs12656063		0.0026494		FVC		UKBB		-0.0407798		0.0293305		0.164423		0.130484		0.0333995		9.36x10-05		1.2x10-4		1.8x10-13
rs74539554		0.00743542		FVC		UKBB		-0.0632957		0.0188678		0.000794704		0.0345154		0.0211235		0.102265		5.5x10-4		1.7x10-9
rs2485662		0.272062		FVC		UKBB		0.00196375		0.00339597		0.563089		-0.0123152		0.00379653		0.00117968		5.1x10-3		1.7x10-9
rs72980955		0.00554726		FVC		UKBB		-0.0146419		0.0210124		0.485915		0.0823934		0.023376		4.24x10-04		2.0x10-3		1.6x10-9
rs112471125		0.0311549		FVC		UKBB		-0.0134213		0.00872844		0.124134		0.0307189		0.0096884		0.00152108		7.1x10-4		1.6x10-9
rs76118122		0.00811286		FVC		UKBB		0.0301045		0.0172572		0.0810806		-0.0526312		0.019669		0.00745509		1.6x10-3		1.6x10-8
rs10930575		0.103582		FVC		UKBB		-0.0146035		0.00491702		0.0029784		0.00704006		0.00550735		0.201145		3.4x10-3		1.6x10-8
rs115355067		0.0119023		FVC		UKBB		0.0305806		0.0141199		0.0303288		-0.0399517		0.0159237		0.0121104		9.2x10-4		1.5x10-9
rs190235072		0.0120592		FVC		UKBB		0.0370841		0.0144638		0.0103503		-0.0358611		0.0160851		0.0257849		7.5x10-4		1.5x10-8
rs10191737		0.134775		FVC		UKBB		-0.00377908		0.00445261		0.39603		0.02132		0.00494435		1.62x10-05		1.6x10-4		1.5x10-8
rs117367195		0.0102536		FVC		UKBB		0.0157694		0.0154502		0.307416		-0.0588022		0.0173026		0.000677831		1.3x10-3		1.4x10-9
rs72829210		0.0907657		FVC		UKBB		-0.0151254		0.00521413		0.00372206		0.0144425		0.00585984		0.0137153		1.6x10-4		1.4x10-8
rs1108601		0.0945416		FVC		UKBB		-0.00570633		0.00514469		0.26736		0.0155378		0.00579026		0.00728773		6.1x10-3		1.4x10-8
rs11264256		0.327095		FVC		UKBB		0.0105434		0.00319927		0.000982468		-0.00617943		0.00358896		0.0851101		5.1x10-4		1.4x10-8
rs916930		0.106298		FVC		UKBB		0.00415869		0.004931		0.399019		-0.0179284		0.00551222		0.00114426		2.8x10-3		1.3x10-8
rs77960467		0.119742		FVC		UKBB		-0.0165403		0.00465653		3.82x10-04		0.00254987		0.00520178		0.623999		6.3x10-3		1.3x10-8
rs544661178		0.00147232		FVC		UKBB		0.129407		0.0433374		0.00282652		-0.100896		0.049234		0.0404333		4.5x10-4		1.3x10-11
rs144863469		0.00531175		FVC		UKBB		0.0772056		0.0219089		4.25x10-04		-0.0300782		0.0240491		0.211046		9.7x10-4		1.3x10-11
rs570450463		0.00288215		FVC		UKBB		0.0930997		0.0291375		0.00139766		-0.0456426		0.0320742		0.154729		1.4x10-3		1.2x10-9
rs56662457		0.417406		FVC		UKBB		0.00285529		0.00304438		0.348302		-0.0107231		0.00340061		0.00161474		2.9x10-3		1.2x10-9
rs550034797		0.00115502		FVC		UKBB		0.119007		0.0453252		0.0086497		-0.113728		0.0510134		0.02579		6.5x10-4		1.2x10-8
rs182663766		0.00528938		FVC		UKBB		-0.0451533		0.0216886		0.0373538		0.0338448		0.0234478		0.148907		1.3x10-2		1.2x10-8
rs75927998		0.0082969		FVC		UKBB		-0.060769		0.0172057		4.13x10-04		0.0410439		0.0196467		0.0367007		9.7x10-5		1.1x10-9
rs72674386		0.0638601		FVC		UKBB		0.0106068		0.00633803		0.0942273		-0.0189115		0.00706314		0.00741844		1.9x10-3		1.1x10-9
rs6665585		0.115126		FVC		UKBB		0.0110641		0.00469331		0.0184031		-0.00889735		0.00524705		0.0899475		4.6x10-3		1.1x10-9
rs147191939		0.00296345		FVC		UKBB		0.0321212		0.0296601		0.27882		-0.108349		0.0339857		0.00143247		1.8x10-3		1.1x10-8
rs11874564		0.258071		FVC		UKBB		0.00805717		0.00343961		0.0191579		-0.00793921		0.00384587		0.0389867		1.9x10-3		1.0x10-9
rs2753378		0.370148		FVC		UKBB		0.00864909		0.00312123		0.00558818		-0.00752426		0.00348994		0.0310865		5.5x10-4		1.0x10-9
rs192377504		0.00484747		FVC		UKBB		0.0299618		0.0229798		0.192292		-0.0822902		0.0259718		0.00153285		1.2x10-3		1.0x10-8
rs28756063		0.0304192		FVC		UKBB		0.00547583		0.00878507		0.533081		-0.0338147		0.00973679		0.000515051		2.7x10-3		1.0x10-8
rs533913		0.369279		PEF		UKBB		0.00781477		0.00322858		0.0155001		-0.0102317		0.00360113		0.00449436		1.9x10-4		9.9x10-9
rs183592423		0.00448235		PEF		UKBB		0.0366105		0.0238116		0.124171		-0.0858595		0.0264626		0.00117658		5.8x10-4		9.8x10-9
rs80057653		0.024778		PEF		UKBB		0.01081		0.00994379		0.27699		-0.0515785		0.0111348		3.62x10-06		2.9x10-5		9.8x10-10
rs117635752		0.0139979		PEF		UKBB		0.0530098		0.0145542		2.70x10-04		-0.0175288		0.0162048		0.279387		1.2x10-3		9.7x10-10
rs456266		0.286156		PEF		UKBB		-0.00801686		0.00343471		0.019593		0.00918383		0.00384446		0.0169025		8.5x10-4		9.4x10-9
rs1653718		0.303129		PEF		UKBB		-0.0100858		0.00339183		0.00294407		0.0108464		0.00378303		0.00414275		3.8x10-5		9.4x10-9
rs16857834		0.110965		PEF		UKBB		-0.0109033		0.00494561		0.0274802		0.0105423		0.00552743		0.0564881		3.8x10-3		9.2x10-9
rs4260148		0.218836		PEF		UKBB		0.00691616		0.00375816		0.0657252		-0.00992403		0.00420476		0.0182669		2.8x10-3		9.0x10-10
rs145351866		0.00944804		PEF		UKBB		0.0409472		0.0162979		0.0119915		-0.0584825		0.0183748		0.00145907		5.2x10-5		8.9x10-9
rs192698209		0.00147217		PEF		UKBB		0.0115605		0.0420474		0.783363		-0.135961		0.0457051		0.00293282		1.8x10-2		8.9x10-10
rs144867853		0.00182191		PEF		UKBB		-0.0675777		0.0402957		0.0935359		0.151187		0.0434935		0.000508924		2.2x10-4		8.9x10-10
rs71296790		0.0290001		PEF		UKBB		-0.0180794		0.00922755		0.0500811		0.0270486		0.010287		0.00855488		1.1x10-3		8.8x10-12
rs138715885		0.00360785		PEF		UKBB		-0.0929475		0.0270264		0.00058371		0.0517017		0.0294632		0.079298		3.0x10-4		8.7x10-12
rs13176984		0.146568		PEF		UKBB		-0.00458087		0.00450984		0.30975		0.0148759		0.00505539		0.00325541		4.1x10-3		8.5x10-11
rs2358370		0.198944		PEF		UKBB		0.00119218		0.00388309		0.758829		-0.0126359		0.00434353		0.00362481		1.8x10-2		8.3x10-10
rs576324854		0.00158659		PEF		UKBB		-0.0440208		0.0396478		0.266872		0.115833		0.0424774		0.00639338		5.9x10-3		8.0x10-9
rs534143224		0.00237412		PEF		UKBB		0.0917344		0.0336124		0.00634982		-0.0617403		0.0394999		0.118043		3.1x10-3		8.0x10-9
rs74594082		0.0052536		PEF		UKBB		-0.0374614		0.0234589		0.11029		0.0669866		0.0264657		0.0113725		3.1x10-3		8.0x10-9
rs12747620		0.162458		PEF		UKBB		-0.00180022		0.00420283		0.668408		-0.0191918		0.00469152		4.30x10-05		5.8x10-3		8.0x10-10
rs7203943		0.45192		PEF		UKBB		-0.00377337		0.00311483		0.225736		0.0107168		0.00347909		0.00206788		1.9x10-3		7.9x10-9
rs143994072		0.00145597		PEF		UKBB		0.0795592		0.0432199		0.0656527		-0.133126		0.0492877		0.00691395		1.2x10-3		7.8x10-11
rs144814650		0.00122749		PEF		UKBB		0.154934		0.0467388		0.000916985		-0.147193		0.0498615		0.00315729		9.8x10-6		7.6x10-11
rs2134709		0.298155		PEF		UKBB		0.00581283		0.00339196		0.0865843		-0.00893293		0.00378776		0.0183566		3.7x10-3		7.5x10-13
rs1476808		0.314414		PEF		UKBB		-0.00773493		0.0033487		0.0208987		0.0124861		0.0037385		0.000838401		5.6x10-5		7.4x10-9
rs10227169		0.217066		PEF		UKBB		0.00876732		0.00376082		0.0197427		-0.00498248		0.00418182		0.233474		1.4x10-2		7.4x10-10
rs114996805		0.0050262		PEF		UKBB		-0.0363034		0.0219499		0.0981446		0.0819132		0.0249008		0.00100359		3.7x10-4		7.3x10-13
rs564604533		0.00156665		PEF		UKBB		0.0385445		0.04196		0.358305		-0.152491		0.0482055		0.00155998		2.8x10-3		7.1x10-9
rs73166216		0.0189925		PEF		UKBB		0.0149379		0.0113331		0.187481		-0.037087		0.0125959		0.00323665		2.1x10-3		7.1x10-9
rs141376596		0.00467273		PEF		UKBB		0.0433696		0.0234122		0.0639652		-0.0657716		0.0265596		0.0132733		2.1x10-3		7.0x10-9
rs183816698		0.00727532		PEF		UKBB		0.052505		0.0188862		0.00543525		-0.0960549		0.02165		9.14x10-06		2.3x10-7		7.0x10-9
rs116854429		0.00410661		PEF		UKBB		-0.0932759		0.0265796		4.49x10-04		0.0825025		0.0293215		0.00489782		8.9x10-6		6.9x10-12
rs116588996		0.0100312		PEF		UKBB		-0.0217072		0.0167292		0.19444		0.0524778		0.0185102		0.00458218		2.9x10-3		6.9x10-11
rs138441698		0.00257883		PEF		UKBB		0.0241972		0.0317541		0.446051		-0.107575		0.0372242		0.00385409		7.1x10-3		6.8x10-9
rs58905559		0.0442119		PEF		UKBB		-0.0035964		0.00758827		0.635542		0.0296423		0.00849587		4.85x10-04		3.5x10-3		6.7x10-10
rs2281525		0.29854		PEF		UKBB		0.00836968		0.00338896		0.0135241		-0.00818302		0.00379559		0.0310908		1.1x10-3		6.7x10-10
rs9346385		0.337961		PEF		UKBB		0.009048		0.00330133		0.00613122		-0.00829121		0.00369207		0.024726		4.6x10-4		6.5x10-9
rs12117285		0.152233		PEF		UKBB		0.0135502		0.00445101		0.00233251		-0.0137496		0.00496143		0.00558395		4.2x10-5		6.4x10-9
rs546019291		0.00177893		PEF		UKBB		-0.0571444		0.0408382		0.161728		0.125742		0.045647		0.00587597		2.8x10-3		6.3x10-10
rs6913355		0.16517		PEF		UKBB		-0.00860789		0.0041814		0.0395326		0.0113205		0.0046554		0.0150292		1.4x10-3		6.3x10-10
rs4754830		0.00479379		PEF		UKBB		0.0474603		0.0227207		0.036722		-0.0537811		0.0259479		0.0382063		3.3x10-3		6.2x10-9
rs142043873		0.0311177		PEF		UKBB		-0.0224213		0.0091198		0.0139518		0.0141531		0.0101863		0.164705		7.5x10-3		6.1x10-9
rs566400181		0.001287		PEF		UKBB		-0.0683821		0.0458526		0.135873		0.175224		0.0527495		0.000894541		4.9x10-4		6.1x10-11
rs13153855		0.222566		PEF		UKBB		-0.00816059		0.00378491		0.0310782		0.00754006		0.00421197		0.0734318		5.6x10-3		6.0x10-9
rs143409268		0.00535115		PEF		UKBB		0.0929584		0.0231174		5.79x10-05		-0.00855668		0.0256232		0.738423		3.3x10-3		5.7x10-9
rs12643179		0.40149		PEF		UKBB		-0.00648348		0.00317481		0.0411366		0.00812426		0.00353969		0.0217235		2.1x10-3		5.5x10-9
rs113654788		0.00121643		PEF		UKBB		0.113273		0.0456012		0.0129929		-0.132354		0.0547127		0.015561		5.6x10-4		5.3x10-9
rs192690590		0.00846097		PEF		UKBB		0.043761		0.0183476		0.0170751		-0.049008		0.0203221		0.0158854		7.0x10-4		5.2x10-10
rs180802382		0.00118638		PEF		UKBB		0.114484		0.0492861		0.0201882		-0.102297		0.0555127		0.0653646		3.5x10-3		5.0x10-9
rs140577964		0.00367722		PEF		UKBB		0.0658178		0.0264617		0.0128732		-0.080448		0.0301882		0.00770224		2.7x10-4		5.0x10-9
rs113895734		0.00435341		PEF		UKBB		-0.0512759		0.0261402		0.0498137		0.0516926		0.0285079		0.0697919		7.8x10-3		5.0x10-8
rs575889869		0.0038188		PEF		UKBB		0.0592463		0.0277128		0.0325288		-0.0640183		0.0312835		0.0407196		3.2x10-3		4.9x10-9
rs117243166		0.00392303		PEF		UKBB		0.00378377		0.0263769		0.885935		0.123718		0.0294487		2.66x10-05		2.4x10-3		4.9x10-9
rs150572281		0.0113547		PEF		UKBB		-0.0178791		0.0153258		0.243372		0.0486425		0.016954		0.00411721		3.6x10-3		4.9x10-8
rs556060845		0.00129258		PEF		UKBB		-0.103262		0.0461119		0.0251318		0.116235		0.050771		0.0220582		1.4x10-3		4.8x10-9
rs11598293		0.00363679		PEF		UKBB		-0.0789434		0.0261607		0.00254798		0.0601868		0.0299103		0.0441961		4.6x10-4		4.8x10-9
rs16848550		0.0160516		PEF		UKBB		0.0120458		0.0123407		0.329015		-0.0451465		0.0140274		0.00128916		2.2x10-3		4.7x10-8
rs12205146		0.245916		PEF		UKBB		-0.00356537		0.0036063		0.322835		0.0128535		0.00401298		0.00136043		2.3x10-3		4.7x10-8
rs149519114		0.0013611		PEF		UKBB		-0.149657		0.0448123		0.000839046		0.0641455		0.0516705		0.214448		1.8x10-3		4.6x10-8
rs9399080		0.32931		PEF		UKBB		0.00321577		0.00332715		0.333783		0.0179499		0.00370242		1.25x10-06		3.1x10-3		4.6x10-8
rs537161625		0.0012969		PEF		UKBB		0.0381773		0.0458757		0.405303		-0.197983		0.0531861		1.97x10-04		7.7x10-4		4.5x10-9
rs557667517		0.00101798		PEF		UKBB		0.17251		0.0537245		0.0013229		-0.0942637		0.0566398		0.0960612		6.3x10-4		4.5x10-8
rs191535924		0.00139645		PEF		UKBB		-0.0868783		0.0455867		0.0566805		0.104574		0.0534424		0.0503781		6.4x10-3		4.5x10-8
rs7069664		0.225554		PEF		UKBB		-0.00928784		0.00371116		0.0123266		0.00884549		0.00412713		0.0320943		1.1x10-3		4.4x10-9
rs118008454		0.0114367		PEF		UKBB		0.0190568		0.0146458		0.193199		-0.0530119		0.0164468		0.00126782		1.1x10-3		4.4x10-8
rs10262369		0.16775		PEF		UKBB		0.00972244		0.00416631		0.0196186		-0.00579178		0.00463638		0.211594		1.3x10-2		4.4x10-8
rs9737461		0.10429		PEF		UKBB		0.00812533		0.00510827		0.111696		-0.0124907		0.00573407		0.0293834		7.3x10-3		4.3x10-8
rs281903		0.123372		PEF		UKBB		-0.0115324		0.00472482		0.0146552		0.013699		0.00530056		0.00975428		3.8x10-4		4.3x10-8
rs117788790		0.00617377		PEF		UKBB		-0.0100418		0.020414		0.622784		0.0789249		0.0229859		0.000595735		3.8x10-3		4.3x10-10
rs540826693		0.00227421		PEF		UKBB		-0.0437279		0.0353999		0.216737		0.143079		0.0412118		0.000517144		5.9x10-4		4.2x10-8
rs4797118		0.0608952		PEF		UKBB		-0.0232627		0.00648782		3.36x10-04		0.0105622		0.00720114		0.142448		4.8x10-4		4.2x10-8
rs9869132		0.0835115		PEF		UKBB		0.0107016		0.0056353		0.0575629		-0.0107206		0.00628674		0.0881462		1.1x10-2		4.2x10-8
rs541915537		0.00124626		PEF		UKBB		-0.102939		0.0478356		0.0314048		0.110698		0.0555024		0.0461026		3.5x10-3		4.1x10-8
rs188320069		0.00386963		PEF		UKBB		0.00812727		0.0258854		0.753544		-0.109655		0.0285222		1.21x10-04		2.2x10-3		4.1x10-8
rs144727900		0.0116839		PEF		UKBB		-0.0392714		0.0147045		0.00756984		0.0194079		0.0164471		0.237993		7.8x10-3		4.1x10-8
rs62362015		0.0615684		PEF		UKBB		-0.0170092		0.00654775		0.0093853		0.012369		0.00728743		0.0896408		2.7x10-3		4.1x10-8
rs560393744		0.00222366		PEF		UKBB		-0.0955105		0.0361132		0.00817574		0.0533535		0.0411949		0.195272		6.6x10-3		4.0x10-8
rs142347446		0.0115956		PEF		UKBB		0.0300572		0.0149342		0.0441535		-0.0564536		0.0166234		0.000683899		1.1x10-4		4.0x10-8
rs553840273		0.00130452		PEF		UKBB		-0.146094		0.0469287		0.00185159		0.0919496		0.0531219		0.0834685		7.8x10-4		3.9x10-8
rs117806050		0.00182563		PEF		UKBB		0.0754917		0.0372908		0.04293		-0.0984428		0.0404755		0.0150103		1.6x10-3		3.9x10-8
rs193004438		0.00769613		PEF		UKBB		0.0174712		0.0187957		0.352615		-0.0633886		0.0209062		0.00242942		4.0x10-3		3.9x10-8
rs166497		0.386388		PEF		UKBB		-0.00958476		0.00318203		0.00259442		0.00898276		0.00355762		0.0115731		1.0x10-4		3.9x10-10
rs570973304		0.00129409		PEF		UKBB		0.0970452		0.0462955		0.0360647		-0.127437		0.0556445		0.0220107		1.9x10-3		3.8x10-8
rs75922074		0.0249039		PEF		UKBB		0.0176207		0.00997994		0.0774621		-0.0249466		0.0112675		0.0268289		4.7x10-3		3.8x10-8
rs9940576		0.448774		PEF		UKBB		-0.00663124		0.00312663		0.0339326		0.0076254		0.00349544		0.0291458		2.4x10-3		3.7x10-9
rs74458602		0.0390301		PEF		UKBB		-0.0124895		0.00800556		0.118736		0.0246469		0.00890807		0.0056615		1.9x10-3		3.7x10-8
rs553849008		0.00222599		PEF		UKBB		-0.103102		0.0337344		0.00224134		0.0745049		0.0378049		0.0487519		4.6x10-4		3.6x10-9
rs150281494		0.00836927		PEF		UKBB		-0.0441561		0.0172544		0.0104945		0.0398695		0.0193501		0.0393592		1.2x10-3		3.6x10-9
rs10045825		0.19518		PEF		UKBB		-0.0116823		0.00393301		0.00297532		0.00487971		0.00438465		0.26575		4.9x10-3		3.6x10-9
rs3917198		0.0681667		PEF		UKBB		0.0100439		0.00617278		0.103713		-0.022217		0.00690717		0.00129783		5.0x10-4		3.6x10-8
rs191187027		0.00223689		PEF		UKBB		0.094677		0.0345817		0.00618618		-0.0692301		0.038541		0.0724534		1.5x10-3		3.5x10-10
rs116914069		0.00388028		PEF		UKBB		-0.0230841		0.0271508		0.395205		0.0781248		0.0300764		0.00939021		1.2x10-2		3.4x10-8
rs138107286		0.00654209		PEF		UKBB		0.0568264		0.0196905		0.00390242		-0.0532741		0.0223335		0.0170621		2.2x10-4		3.4x10-8
rs55971525		0.263836		PEF		UKBB		0.00855013		0.00351644		0.0150384		-0.00830047		0.0039328		0.0348102		1.4x10-3		3.4x10-11
rs190680679		0.00765613		PEF		UKBB		-0.047741		0.0184682		0.00973768		0.0444024		0.0205459		0.0306867		8.5x10-4		3.4x10-10
rs533575115		0.00558579		PEF		UKBB		0.0615449		0.0222931		0.00576802		-0.0385746		0.0252858		0.127126		3.0x10-3		3.3x10-8
rs534043144		0.00602068		PEF		UKBB		-0.0303217		0.0212478		0.153567		0.0427841		0.0236184		0.0700695		2.1x10-2		3.3x10-8
rs17301456		0.0254728		PEF		UKBB		0.0311175		0.00983754		0.00156104		-0.0112862		0.0110982		0.309182		4.2x10-3		3.3x10-8
rs190013570		0.0305854		PEF		UKBB		-0.0244624		0.00926011		0.00824982		0.0190547		0.0104192		0.0674292		1.8x10-3		3.3x10-8
rs1632248		0.147533		PEF		UKBB		-0.00746855		0.0044318		0.0919487		0.0114427		0.00495749		0.0209916		4.5x10-3		3.3x10-8
rs185535863		0.0091955		PEF		UKBB		-0.0325706		0.017621		0.0645465		0.0563722		0.0199114		0.00463875		8.2x10-4		3.2x10-8
rs12515983		0.0589274		PEF		UKBB		0.0121199		0.00659282		0.0660129		-0.0229736		0.00732356		0.00170751		3.7x10-4		3.2x10-8
rs61794728		0.0636461		PEF		UKBB		0.0106648		0.00652074		0.101942		-0.0138729		0.0073463		0.058972		1.2x10-2		3.2x10-8
rs570969376		0.00489699		PEF		UKBB		0.0486318		0.0237608		0.0406865		-0.0551827		0.0266967		0.038734		3.7x10-3		3.1x10-8
rs559579320		0.00369536		PEF		UKBB		-0.0769714		0.0281481		0.00624775		0.082946		0.0323263		0.0102917		1.9x10-4		3.0x10-8
rs117572503		0.0261956		PEF		UKBB		-0.00845957		0.00972262		0.384252		0.0275289		0.0107357		0.0103412		1.3x10-2		3.0x10-8
rs116348790		0.00946391		PEF		UKBB		0.0793672		0.0169104		2.69x10-06		-0.0245532		0.0184327		0.182849		3.3x10-5		3.0x10-10
rs35173663		0.00199938		PEF		UKBB		0.0421805		0.0380817		0.268022		-0.137921		0.043517		0.00152811		1.8x10-3		2.9x10-8
rs547363908		0.00541633		PEF		UKBB		0.0474288		0.0223311		0.0336803		-0.0661341		0.024955		0.00804686		7.0x10-4		2.9x10-8
rs148510024		0.00958392		PEF		UKBB		0.0243409		0.0164573		0.139133		-0.041726		0.0185598		0.0245653		7.7x10-3		2.9x10-8
rs12233564		0.115648		PEF		UKBB		-0.00680286		0.00489023		0.164193		0.0131442		0.00546669		0.0161992		6.5x10-3		2.9x10-8
rs62144099		0.155058		PEF		UKBB		-0.00875989		0.00436111		0.0445772		0.0139051		0.00489223		0.00447979		5.4x10-4		2.9x10-8
rs17762560		0.277045		PEF		UKBB		0.00701487		0.00346837		0.0431236		-0.00770855		0.00388519		0.0472483		4.7x10-3		2.9x10-10
rs190815432		0.00390275		PEF		UKBB		-0.0648843		0.024898		0.00916125		0.0635377		0.027583		0.0212513		5.5x10-4		2.8x10-8
rs146121876		0.00483556		PEF		UKBB		0.0616195		0.0239931		0.0102233		-0.0494495		0.0273924		0.0710408		2.3x10-3		2.8x10-8
rs143894628		0.0131569		PEF		UKBB		-0.0285249		0.013706		0.0374178		0.0399458		0.0153104		0.00908007		8.6x10-4		2.8x10-8
rs147882097		0.0144372		PEF		UKBB		-0.00255855		0.0132339		0.846699		0.0611163		0.0149381		4.29x10-05		1.4x10-3		2.8x10-8
rs62169908		0.0269997		PEF		UKBB		0.0272407		0.00957336		0.00443512		-0.0454037		0.0106262		1.93x10-05		3.8x10-7		2.8x10-8
rs17642548		0.31268		PEF		UKBB		-0.0050798		0.00333679		0.127921		0.00723751		0.00373043		0.0523662		1.4x10-2		2.8x10-8
rs183664319		0.00290821		PEF		UKBB		-0.0571626		0.0309561		0.0648114		0.0745647		0.034887		0.0325735		4.7x10-3		2.7x10-9
rs62224744		0.00587496		PEF		UKBB		0.0501942		0.0220572		0.022869		-0.0289193		0.0243724		0.235403		1.6x10-2		2.7x10-8
rs1945773		0.304517		PEF		UKBB		0.00767535		0.0033708		0.0227867		-0.0073341		0.00376708		0.0515492		3.0x10-3		2.7x10-11
rs568922010		0.00137101		PEF		UKBB		-0.0293564		0.0434961		0.499727		0.157242		0.0474224		0.000914102		3.7x10-3		2.6x10-9
rs6421150		0.105254		PEF		UKBB		0.000553092		0.00509929		0.913627		0.0255802		0.00570204		7.26x10-06		1.1x10-3		2.6x10-9
rs2061269		0.476745		PEF		UKBB		-0.00443398		0.00312382		0.155782		0.0109887		0.0034951		0.00166665		1.0x10-3		2.6x10-9
rs147422371		0.00122497		PEF		UKBB		-0.16193		0.0484055		0.000822175		0.0591679		0.0543134		0.275988		2.4x10-3		2.6x10-8
rs189397214		0.00188709		PEF		UKBB		0.128567		0.0393541		0.00108737		-0.0660293		0.0416288		0.112709		6.8x10-4		2.6x10-8
rs149577174		0.00582129		PEF		UKBB		0.050798		0.0211606		0.0163696		-0.054775		0.0243941		0.0247425		1.1x10-3		2.6x10-8
rs189313265		0.00732795		PEF		UKBB		-0.0550554		0.0187062		0.00324929		0.0530908		0.0207729		0.0105963		1.1x10-4		2.6x10-8
rs188414399		0.0129176		PEF		UKBB		0.0289193		0.014031		0.0392949		-0.0299408		0.0155851		0.0547185		5.0x10-3		2.6x10-8
rs546696821		0.00167908		PEF		UKBB		-0.0770242		0.0394388		0.0508203		0.10559		0.0434853		0.0151758		1.9x10-3		2.5x10-8
rs75802080		0.00363493		PEF		UKBB		-0.0644142		0.0261858		0.0138988		0.0481971		0.0294329		0.101523		4.3x10-3		2.5x10-8
rs671224		0.228403		PEF		UKBB		-0.00986113		0.00393621		0.0122379		0.013323		0.00439964		0.0024605		8.6x10-5		2.5x10-8
rs117722586		0.0292978		PEF		UKBB		0.0170527		0.0093284		0.0675447		-0.0242889		0.0103638		0.0190986		3.0x10-3		2.4x10-9
rs181080802		0.00850995		PEF		UKBB		-0.0524079		0.0174097		0.00261054		0.0388323		0.0191892		0.0430074		4.3x10-4		2.4x10-8
rs78034380		0.0385		PEF		UKBB		-0.0119051		0.0082009		0.14659		0.0237006		0.00911542		0.00932191		3.7x10-3		2.4x10-8
rs73066819		0.0837013		PEF		UKBB		0.00971169		0.0056175		0.0838416		-0.0142245		0.00626741		0.0232338		4.5x10-3		2.4x10-8
rs55762117		0.372151		PEF		UKBB		-0.00490931		0.00321934		0.127276		0.0123555		0.00358973		0.000577791		3.4x10-4		2.4x10-10
rs7514093		0.0398035		PEF		UKBB		0.0204898		0.00793975		0.0098618		-0.0201114		0.00882943		0.0227418		6.3x10-4		2.3x10-8
rs72744519		0.162739		PEF		UKBB		0.00888668		0.00421161		0.0348559		-0.00882102		0.00471664		0.0614591		5.1x10-3		2.3x10-8
rs57597075		0.301054		PEF		UKBB		-0.00808294		0.00342172		0.0181658		0.00872738		0.00382167		0.022393		1.0x10-3		2.3x10-8
rs115637556		0.0343933		PEF		UKBB		0.0219036		0.00853023		0.0102365		-0.0332396		0.00952751		4.85x10-04		1.6x10-5		2.3x10-10
rs7483248		0.346307		PEF		UKBB		0.00540754		0.00344532		0.116526		-0.0116307		0.00385038		0.00252272		9.7x10-4		2.2x10-8
rs191848285		0.0495325		PEF		UKBB		0.0139969		0.0073135		0.0556408		-0.0165881		0.00815513		0.0419461		5.2x10-3		2.1x10-8
rs13242942		0.0375948		PEF		UKBB		-0.0176769		0.00817614		0.0306189		0.0159575		0.00905454		0.0780087		5.8x10-3		2.0x10-8
rs67746		0.0545842		PEF		UKBB		-0.0100597		0.0068651		0.142832		0.019464		0.00767508		0.0112138		4.1x10-3		2.0x10-8
rs7133793		0.281065		PEF		UKBB		-0.00583847		0.0034508		0.0906633		0.00743612		0.00385346		0.0536426		1.0x10-2		2.0x10-10
rs547022419		0.00521871		PEF		UKBB		-0.0522497		0.0227225		0.0214795		0.0959371		0.0257416		1.94x10-04		1.6x10-5		1.9x10-9
rs117510843		0.0230098		PEF		UKBB		0.0275975		0.0106304		0.00942974		-0.0369459		0.011857		0.0018339		5.1x10-5		1.9x10-9
rs13042767		0.0490656		PEF		UKBB		-0.0210373		0.00715455		0.00327822		0.0168595		0.00802494		0.035653		4.2x10-4		1.9x10-9
rs74318200		0.00189405		PEF		UKBB		0.0244655		0.0396962		0.537686		-0.110359		0.0435802		0.0113321		2.2x10-2		1.9x10-8
rs145907805		0.0132369		PEF		UKBB		0.0465126		0.0143478		0.00118803		-0.0277623		0.0160327		0.0833457		5.6x10-4		1.9x10-8
rs75751562		0.118756		PEF		UKBB		0.00499847		0.0048142		0.299143		-0.0190044		0.00538301		4.15x10-04		8.9x10-4		1.9x10-8
rs142189624		0.00689283		PEF		UKBB		-0.0444485		0.019698		0.0240403		0.0554652		0.0220374		0.0118415		7.2x10-4		1.9x10-10
rs182703047		0.00305964		PEF		UKBB		0.103563		0.0294739		4.42x10-04		-0.0911445		0.0328837		0.00557671		1.0x10-5		1.8x10-9
rs187988002		0.00464793		PEF		UKBB		-0.0520716		0.0243279		0.0323236		0.0693226		0.0271134		0.010566		8.6x10-4		1.8x10-8
rs116571212		0.00140246		PEF		UKBB		-0.106328		0.0448864		0.017846		0.12903		0.0480688		0.0072694		3.5x10-4		1.8x10-10
rs544642596		0.00230757		PEF		UKBB		-0.0586872		0.0339183		0.0835872		0.122581		0.0387106		0.00154259		4.3x10-4		1.7x10-9
rs147412265		0.00330953		PEF		UKBB		-0.0694881		0.0287291		0.0155755		0.0455723		0.0315744		0.148929		7.0x10-3		1.7x10-9
rs7074847		0.00949766		PEF		UKBB		-0.0145556		0.0159787		0.362332		0.0564107		0.018052		0.00177895		3.2x10-3		1.7x10-9
rs140419415		0.00176812		PEF		UKBB		-0.129437		0.0378953		0.000636473		0.0996365		0.0421095		0.0179764		5.3x10-5		1.7x10-8
rs191905583		0.00264381		PEF		UKBB		0.0929561		0.0313072		0.00298655		-0.0532319		0.0358761		0.137871		2.1x10-3		1.7x10-8
rs116008089		0.00808316		PEF		UKBB		0.0512874		0.0180256		0.00443808		-0.0294214		0.0200212		0.141695		2.7x10-3		1.7x10-8
rs140524020		0.0110016		PEF		UKBB		-0.0273967		0.0153472		0.0742413		0.0398218		0.017105		0.0199089		3.4x10-3		1.7x10-8
rs4672239		0.317311		PEF		UKBB		-0.00255243		0.00333268		0.443748		0.0100099		0.00373566		0.00737291		1.2x10-2		1.7x10-8
rs569715132		0.00177089		PEF		UKBB		0.0942416		0.0396348		0.0174198		-0.104942		0.0437606		0.0164822		7.4x10-4		1.6x10-9
rs72678944		0.00278056		PEF		UKBB		-0.0532406		0.0311256		0.0871735		0.145201		0.0346915		2.85x10-05		2.1x10-5		1.6x10-8
rs190922348		0.0122597		PEF		UKBB		-0.0426542		0.0143925		0.00304058		0.0405032		0.0160345		0.0115381		1.1x10-4		1.6x10-8
rs3934731		0.163905		PEF		UKBB		0.00776566		0.00428101		0.0696826		-0.0152001		0.00477258		0.00144844		3.4x10-4		1.6x10-8
rs7561777		0.027264		PEF		UKBB		-0.00504539		0.00956853		0.597993		0.0348337		0.0106642		0.00108941		5.4x10-3		1.6x10-11
rs113353367		0.0011996		PEF		UKBB		0.113467		0.0460715		0.0137844		-0.135417		0.0553963		0.0145057		5.5x10-4		1.5x10-8
rs561787182		0.00197452		PEF		UKBB		0.103298		0.0383726		0.00710381		-0.0703809		0.0434292		0.105108		2.7x10-3		1.5x10-8
rs146918974		0.00211777		PEF		UKBB		0.0219065		0.0376501		0.560671		-0.16966		0.0414003		4.17x10-05		6.2x10-4		1.5x10-8
rs78627483		0.0026316		PEF		UKBB		0.0856677		0.0333045		0.0101046		-0.0564069		0.0354529		0.111603		3.5x10-3		1.5x10-8
rs118006165		0.124028		PEF		UKBB		0.0176313		0.00490314		3.23x10-04		-0.00461216		0.00549235		0.401054		2.5x10-3		1.5x10-8
rs12425247		0.205784		PEF		UKBB		-0.0118697		0.00389638		0.00231679		0.00552132		0.00433405		0.202687		2.8x10-3		1.5x10-8
rs1507087		0.210973		PEF		UKBB		-0.00921591		0.00382459		0.015969		0.00808391		0.00426359		0.0579576		2.5x10-3		1.5x10-8
rs549890916		0.00120018		PEF		UKBB		-0.0872259		0.0498218		0.0799897		0.165613		0.0578962		0.00423014		9.3x10-4		1.4x10-9
rs117022898		0.0126716		PEF		UKBB		-0.0174175		0.014546		0.23115		0.0459121		0.0161837		0.00455565		3.6x10-3		1.4x10-9
rs11693811		0.476442		PEF		UKBB		0.00836394		0.00312978		0.00753232		-0.00615683		0.00349708		0.0783143		2.0x10-3		1.4x10-8
rs13428268		0.277283		PEF		UKBB		-0.00951904		0.00346952		0.0060772		0.00673599		0.00386976		0.0817428		1.8x10-3		1.4x10-10
rs35168446		0.0741768		PEF		UKBB		-0.0168534		0.00598556		0.00486797		0.0133469		0.00671533		0.0468653		7.9x10-4		1.3x10-9
rs9930250		0.119864		PEF		UKBB		0.00857013		0.00484096		0.0766729		-0.0176641		0.00541739		0.00111189		3.1x10-4		1.3x10-9
rs548709140		0.00323104		PEF		UKBB		-0.0869967		0.0302697		0.00405297		0.0632168		0.0334998		0.0591514		8.8x10-4		1.3x10-8
rs112713784		0.00544574		PEF		UKBB		-0.0404796		0.0233948		0.0835821		0.0837783		0.0259982		0.0012712		3.8x10-4		1.3x10-8
rs74873441		0.0129801		PEF		UKBB		-0.0210816		0.0136806		0.123321		0.0424712		0.0150854		0.00487253		1.8x10-3		1.3x10-8
rs35795252		0.0252234		PEF		UKBB		0.0224643		0.00987364		0.0228966		-0.0182442		0.0109762		0.0964829		5.8x10-3		1.3x10-8
rs7924712		0.225508		PEF		UKBB		-0.00818236		0.0037121		0.0275087		0.0102224		0.00415074		0.013787		9.5x10-4		1.3x10-10
rs1548994		0.0349801		PEF		UKBB		-0.0179177		0.0084544		0.0340635		0.0275201		0.00942245		0.00349305		3.3x10-4		1.2x10-9
rs2739526		0.369372		PEF		UKBB		0.00825539		0.00323252		0.0106546		-0.00589591		0.00361302		0.102713		3.5x10-3		1.2x10-9
rs183086778		0.00578938		PEF		UKBB		-0.0536888		0.0218871		0.0141686		0.0484844		0.0249419		0.0519106		2.1x10-3		1.2x10-8
rs116927507		0.0140904		PEF		UKBB		-0.0302696		0.0139333		0.0298217		0.0325052		0.015656		0.0378753		2.7x10-3		1.2x10-8
rs74756604		0.0283137		PEF		UKBB		0.0296531		0.00931937		0.00146351		-0.0281389		0.0104252		0.00695319		3.6x10-5		1.2x10-8
rs10876415		0.0655704		PEF		UKBB		-0.00473517		0.00684847		0.489303		0.02704		0.00758402		3.63x10-04		1.9x10-3		1.2x10-8
rs77107543		0.207393		PEF		UKBB		-0.00957557		0.00386255		0.013173		0.0136296		0.00431791		0.00159688		6.2x10-5		1.2x10-8
rs11844729		0.252769		PEF		UKBB		-0.00657864		0.00357386		0.0656574		0.00747305		0.00397515		0.060118		8.6x10-3		1.2x10-10
rs188747128		0.00611199		PEF		UKBB		-0.0428123		0.0206081		0.0377614		0.0741371		0.0230216		0.00128072		1.5x10-4		1.1x10-9
rs185380897		0.00870557		PEF		UKBB		-0.0197784		0.017076		0.246761		0.0654923		0.0188395		0.000508465		8.0x10-4		1.1x10-9
rs140374094		0.0130249		PEF		UKBB		0.023289		0.0143705		0.105103		-0.0497447		0.0159588		0.0018269		6.7x10-4		1.1x10-9
rs139640841		0.00332521		PEF		UKBB		0.0494257		0.0287911		0.0860355		-0.0954243		0.0324672		0.00329215		8.4x10-4		1.1x10-8
rs113937337		0.0042941		PEF		UKBB		0.0702576		0.0239565		0.00336049		-0.0644214		0.0264076		0.0147086		1.6x10-4		1.1x10-8
rs12961349		0.106376		PEF		UKBB		-0.00906944		0.00504061		0.0719769		0.0169885		0.00563331		0.00256405		5.7x10-4		1.1x10-8
rs9321151		0.146132		PEF		UKBB		-0.0125351		0.00437602		0.00417722		0.0072019		0.00489279		0.141039		2.6x10-3		1.1x10-8
rs298563		0.175119		PEF		UKBB		0.00891569		0.00411271		0.0301724		-0.00752936		0.00458931		0.100876		7.6x10-3		1.1x10-8
rs77029693		0.00850108		PEF		UKBB		0.0457485		0.0186275		0.0140518		-0.0308959		0.0206041		0.133745		5.8x10-3		1.0x10-8
rs145255181		0.019592		PEF		UKBB		-0.00851941		0.011313		0.451414		0.0555149		0.0125489		9.70x10-06		1.5x10-4		1.0x10-8
rs73194880		0.0265913		PEF		UKBB		0.0327807		0.0100911		0.00116043		-0.0117654		0.0111796		0.292619		3.1x10-3		1.0x10-8
rs12543705		0.0497332		PEF		UKBB		0.0142294		0.00714954		0.0465647		-0.0158889		0.00803888		0.0480996		5.1x10-3		1.0x10-8
rs62442039		0.0340998		PEF		UKBB		-0.0291229		0.00871927		0.000837754		0.0321867		0.00971362		0.000921366		2.6x10-6		1.0x10-11
rs12440798		0.13213		PEF		UKBB		0.00466801		0.00457775		0.307864		-0.0150729		0.00510432		0.00314773		4.0x10-3		1.0x10-11
rs10891490		0.404678		Systolic blood pressure		UKBB		0.019529		0.00311693		3.73x10-10		0.00842979		0.00351184		0.0163786		1.8x10-2		9.5x10-9
rs545420322		0.00301577		Systolic blood pressure		UKBB		-0.0970788		0.0294186		0.000967316		0.0732188		0.0328821		0.0259685		1.1x10-4		8.7x10-9
rs9509847		0.372684		Systolic blood pressure		UKBB		-0.0235233		0.00317239		1.22x10-13		-0.000328065		0.00358158		0.927018		1.2x10-6		8.5x10-13
rs3745624		0.245788		Systolic blood pressure		UKBB		-0.00635		0.00357209		0.0754594		0.00780335		0.00402469		0.052519		8.5x10-3		8.4x10-9
rs12517574		0.197112		Systolic blood pressure		UKBB		-0.00818425		0.00384978		0.033513		0.0122047		0.00436417		0.00516554		4.6x10-4		8.2x10-9
rs113225669		0.0054928		Systolic blood pressure		UKBB		-0.0651302		0.0213521		0.00228645		0.028555		0.0238871		0.231927		3.5x10-3		8.0x10-9
rs118122118		0.0132613		Systolic blood pressure		UKBB		0.0251126		0.0135815		0.0644549		-0.0325942		0.0151977		0.03198		4.6x10-3		8.0x10-9
rs35656131		0.409778		Systolic blood pressure		UKBB		0.00706483		0.00310912		0.0230697		-0.00989627		0.00350971		0.00480767		3.0x10-4		7.6x10-9
rs6765381		0.258586		Systolic blood pressure		UKBB		0.00727817		0.00354087		0.0398346		-0.00972771		0.00398041		0.0145307		1.4x10-3		7.5x10-10
rs4699886		0.266307		Systolic blood pressure		UKBB		0.00420036		0.0034606		0.224839		-0.0133207		0.00389736		0.000631285		7.7x10-4		7.4x10-9
rs6686484		0.348538		Systolic blood pressure		UKBB		-0.00261988		0.00337024		0.436949		0.0125377		0.00379681		0.000959638		2.8x10-3		7.2x10-9
rs370742871		0.00170296		Systolic blood pressure		UKBB		-0.0509926		0.0409462		0.213003		0.140123		0.0455508		0.00209695		1.8x10-3		7.1x10-9
rs72690232		0.127665		Systolic blood pressure		UKBB		0.0180949		0.00459774		8.30x10-05		-0.0147124		0.00518464		0.00454463		2.2x10-6		7.1x10-13
rs140800414		0.00487909		Systolic blood pressure		UKBB		0.0677429		0.0228807		0.00306974		-0.0324519		0.0259065		0.210333		3.7x10-3		7.1x10-10
rs10137971		0.488073		Systolic blood pressure		UKBB		-0.00662154		0.00306536		0.0307647		0.00605071		0.00345051		0.0795061		6.0x10-3		7.0x10-9
rs9514978		0.469297		Systolic blood pressure		UKBB		-0.00640621		0.00307653		0.037318		0.0101426		0.00346532		0.00342412		3.6x10-4		6.8x10-9
rs11786909		0.0707246		Systolic blood pressure		UKBB		-0.00591864		0.00595975		0.320662		0.0157853		0.00671734		0.0187783		1.6x10-2		6.7x10-9
rs117018853		0.0118837		Systolic blood pressure		UKBB		0.0292453		0.0140751		0.037728		-0.0359124		0.016012		0.0249083		2.2x10-3		6.5x10-9
rs17317833		0.14276		Systolic blood pressure		UKBB		-0.00817464		0.00437655		0.0617875		0.00638404		0.0049243		0.194827		2.7x10-2		6.5x10-9
rs557040337		0.00247533		Systolic blood pressure		UKBB		-0.0869998		0.0314321		0.00564313		0.0742814		0.0347351		0.0324771		5.8x10-4		6.4x10-9
rs183661120		0.00645036		Systolic blood pressure		UKBB		0.0435423		0.0203014		0.0319711		-0.0449744		0.0235857		0.0565417		4.5x10-3		6.2x10-9
rs561136745		0.00372712		Systolic blood pressure		UKBB		0.04745		0.0272181		0.0812779		-0.0531857		0.0314031		0.0903353		1.5x10-2		6.1x10-9
rs146894644		0.0011377		Systolic blood pressure		UKBB		0.133989		0.0494894		0.00678142		-0.106848		0.0534401		0.0455664		9.4x10-4		6.0x10-9
rs149130509		0.00128222		Systolic blood pressure		UKBB		0.117364		0.0457042		0.010232		-0.15053		0.0498335		0.00252262		7.4x10-5		6.0x10-10
rs35041266		0.00309343		Systolic blood pressure		UKBB		0.0556357		0.0275069		0.0431147		-0.074338		0.0300006		0.0132175		1.4x10-3		5.6x10-9
rs79760681		0.00365886		Systolic blood pressure		UKBB		0.07152		0.027239		0.00864921		-0.0401461		0.0316823		0.205104		7.5x10-3		5.6x10-9
rs13181147		0.446372		Systolic blood pressure		UKBB		-0.00552843		0.003078		0.0724783		0.00772542		0.00348167		0.0264962		4.3x10-3		5.5x10-9
rs983078		0.495782		Systolic blood pressure		UKBB		-0.0106314		0.00310686		0.000621985		0.0012767		0.00349461		0.714862		1.1x10-2		5.5x10-10
rs55690512		0.103874		Systolic blood pressure		UKBB		-0.0117749		0.00504543		0.0196088		0.0160424		0.00568108		0.00474607		2.5x10-4		5.2x10-10
rs533941690		0.00246031		Systolic blood pressure		UKBB		-0.0262552		0.0330829		0.427419		0.139007		0.0366493		1.49x10-04		8.2x10-4		5.1x10-9
rs62249093		0.0128456		Systolic blood pressure		UKBB		-0.0132412		0.0141327		0.348798		0.0464098		0.01567		0.0030599		4.7x10-3		5.1x10-10
rs570739572		0.00289514		Systolic blood pressure		UKBB		0.0863387		0.0302278		0.00428699		-0.0762075		0.0334578		0.0227446		3.1x10-4		5.0x10-9
rs7706248		0.319431		Systolic blood pressure		UKBB		-0.013111		0.00328111		6.45x10-05		0.00401529		0.00369952		0.277767		5.3x10-4		5.0x10-9
rs192869653		0.00262671		Systolic blood pressure		UKBB		0.0613384		0.0319478		0.0548652		-0.0789375		0.0358217		0.0275524		3.5x10-3		5.0x10-8
rs190061215		0.0114316		Systolic blood pressure		UKBB		0.0299763		0.0149166		0.044476		-0.0425872		0.0168034		0.0112636		1.2x10-3		4.8x10-8
rs760973		0.4315		Systolic blood pressure		UKBB		-0.0111081		0.00308017		3.11x10-04		0.0041038		0.00347308		0.237365		1.0x10-3		4.8x10-11
rs7566008		0.323004		Systolic blood pressure		UKBB		-0.00499381		0.00326902		0.12661		0.00830746		0.00369074		0.0243938		7.0x10-3		4.7x10-8
rs17360556		0.0157267		Systolic blood pressure		UKBB		0.0164592		0.0124798		0.187217		-0.0423044		0.0139469		0.00241988		1.7x10-3		4.6x10-9
rs74435232		0.100233		Systolic blood pressure		UKBB		0.0111924		0.00507529		0.0274359		-0.0106538		0.00574117		0.0635007		4.4x10-3		4.6x10-9
rs571267979		0.00238327		Systolic blood pressure		UKBB		-0.0555661		0.0321471		0.0839007		0.0957731		0.0355596		0.00707538		1.6x10-3		4.6x10-8
rs10748559		0.388338		Systolic blood pressure		UKBB		-0.00404111		0.00313995		0.198097		0.0111325		0.00354183		0.00167173		1.3x10-3		4.6x10-8
rs147241987		0.00171121		Systolic blood pressure		UKBB		0.059059		0.0406025		0.145791		-0.0919424		0.0458899		0.0451208		1.4x10-2		4.4x10-8
rs535999198		0.00229991		Systolic blood pressure		UKBB		0.0914072		0.034548		0.00815038		-0.035069		0.0376981		0.352238		1.3x10-2		4.4x10-8
rs148725491		0.0152696		Systolic blood pressure		UKBB		0.0237552		0.0128999		0.06555		-0.0490412		0.0143298		0.00062104		1.6x10-4		4.4x10-8
rs61945919		0.160793		Systolic blood pressure		UKBB		0.00594061		0.00417303		0.154572		-0.00982794		0.00470706		0.036807		1.2x10-2		4.4x10-8
rs3892275		0.354505		Systolic blood pressure		UKBB		0.00713423		0.00321514		0.0264916		-0.00370751		0.00363486		0.307736		2.5x10-2		4.4x10-8
rs185980505		0.00137437		Systolic blood pressure		UKBB		0.0697252		0.043516		0.109093		-0.0990256		0.0480129		0.0391636		9.2x10-3		4.4x10-10
rs145839736		0.00142353		Systolic blood pressure		UKBB		-0.0552293		0.0404768		0.172422		0.106263		0.0461195		0.0212197		8.5x10-3		4.3x10-8
rs114077436		0.0175381		Systolic blood pressure		UKBB		-0.0426528		0.0121002		4.24x10-04		0.0116311		0.0136939		0.395677		3.0x10-3		4.3x10-8
rs72829396		0.0340711		Systolic blood pressure		UKBB		-0.0207111		0.00845563		0.0143111		0.0209379		0.00950342		0.0275822		1.1x10-3		4.0x10-9
rs61741549		0.0208547		Systolic blood pressure		UKBB		0.0200211		0.0107098		0.061565		-0.0213131		0.0121759		0.0800462		1.1x10-2		4.0x10-8
rs554741484		0.00135456		Systolic blood pressure		UKBB		-0.0507759		0.0455158		0.26461		0.137791		0.0538583		0.0105164		7.5x10-3		3.9x10-8
rs148918904		0.030998		Systolic blood pressure		UKBB		-0.0319038		0.00887563		3.25x10-04		0.0215505		0.0100708		0.0323653		6.8x10-5		3.8x10-9
rs192714461		0.00256685		Systolic blood pressure		UKBB		0.0698357		0.0333739		0.0363929		-0.0658623		0.0357195		0.065203		5.5x10-3		3.8x10-8
rs117708020		0.021973		Systolic blood pressure		UKBB		-0.0145405		0.0109202		0.183021		0.0278302		0.0123547		0.0242852		1.0x10-2		3.8x10-8
rs142717064		0.00431681		Systolic blood pressure		UKBB		-0.0717323		0.0242661		0.00311621		0.0666752		0.0272798		0.0145215		1.5x10-4		3.8x10-13
rs112980543		0.00132246		Systolic blood pressure		UKBB		0.0425916		0.0457818		0.352208		-0.148036		0.0494998		0.00278431		4.7x10-3		3.7x10-8
rs569399430		0.00173761		Systolic blood pressure		UKBB		-0.101871		0.0382073		0.00767018		0.0952381		0.0432647		0.0277172		6.4x10-4		3.7x10-8
rs113398524		0.0158474		Systolic blood pressure		UKBB		-0.014684		0.0125343		0.241395		0.0500333		0.0139766		3.44x10-04		5.7x10-4		3.7x10-8
rs2507913		0.321093		Systolic blood pressure		UKBB		-0.00864946		0.00331911		0.0091624		0.0048537		0.0037382		0.19415		6.9x10-3		3.7x10-8
rs149654106		0.00128482		Systolic blood pressure		UKBB		-0.116545		0.0463841		0.0119848		0.0831268		0.0535683		0.120714		4.8x10-3		3.5x10-9
rs142899680		0.00149047		Systolic blood pressure		UKBB		-0.141047		0.0410071		0.000582767		0.120108		0.0457826		0.00870529		2.1x10-5		3.5x10-9
rs11768044		0.222636		Systolic blood pressure		UKBB		-0.00950363		0.00369001		0.0100102		0.0102626		0.00414885		0.0133773		3.7x10-4		3.5x10-9
rs11986591		0.397848		Systolic blood pressure		UKBB		-0.00106171		0.00313815		0.73512		0.0115068		0.00354156		0.00115801		7.9x10-3		3.5x10-8
rs10505726		0.190926		Systolic blood pressure		UKBB		-0.00793631		0.00390764		0.0422594		0.00757564		0.00440467		0.0854508		8.4x10-3		3.4x10-8
rs13164111		0.140702		Systolic blood pressure		UKBB		0.00902729		0.00441575		0.0409215		-0.0179525		0.00498503		3.17x10-04		5.1x10-5		3.4x10-10
rs2469359		0.145158		Systolic blood pressure		UKBB		0.00736141		0.00438051		0.0928636		-0.0163406		0.00495604		0.00097706		3.4x10-4		3.3x10-9
rs144455908		0.014049		Systolic blood pressure		UKBB		0.0245413		0.0134884		0.0688461		-0.042489		0.0154185		0.00585715		1.1x10-3		3.3x10-8
rs79884713		0.0257576		Systolic blood pressure		UKBB		-0.00900127		0.00966636		0.351754		0.0286554		0.010853		0.0082835		9.6x10-3		3.2x10-8
rs539366518		0.00322798		Systolic blood pressure		UKBB		0.0842024		0.029851		0.00479156		-0.0872831		0.0325101		0.0072581		1.0x10-4		3.1x10-9
rs181842332		0.00224129		Systolic blood pressure		UKBB		0.11626		0.0335065		0.000520997		-0.0245572		0.0371882		0.509031		4.9x10-3		3.0x10-8
rs191327995		0.0071356		Systolic blood pressure		UKBB		0.0332728		0.0185022		0.0721287		-0.0554495		0.0210634		0.0084767		1.6x10-3		3.0x10-8
rs117025473		0.00819075		Systolic blood pressure		UKBB		0.0309333		0.0169955		0.0687466		-0.0575262		0.0194535		0.00310582		6.2x10-4		2.9x10-9
rs11694069		0.385949		Systolic blood pressure		UKBB		-0.00478738		0.00313941		0.127278		0.00874569		0.00354029		0.0135		4.2x10-3		2.9x10-8
rs150444572		0.00976166		Systolic blood pressure		UKBB		0.0224192		0.0162328		0.167248		-0.0491462		0.0181478		0.00676743		3.3x10-3		2.8x10-8
rs35354362		0.2751		Systolic blood pressure		UKBB		0.00452058		0.00345745		0.191048		-0.0141658		0.00389576		2.77x10-04		3.3x10-4		2.8x10-8
rs557865859		0.00198788		Systolic blood pressure		UKBB		-0.12814		0.0379395		0.00073167		0.0863082		0.0415432		0.0377524		1.4x10-4		2.7x10-8
rs72872481		0.0673089		Systolic blood pressure		UKBB		-0.018011		0.00611146		0.00320831		0.0181115		0.00687823		0.00846037		8.6x10-5		2.7x10-8
rs570718710		0.00233692		Systolic blood pressure		UKBB		-0.0511482		0.0340514		0.133076		0.0985662		0.0392682		0.0120715		4.0x10-3		2.6x10-9
rs11790441		0.0551605		Systolic blood pressure		UKBB		-0.00860908		0.00683936		0.208121		0.0275626		0.00775442		3.79x10-04		4.7x10-4		2.6x10-9
rs192702478		0.0011065		Systolic blood pressure		UKBB		-0.143524		0.047881		0.00272232		0.126875		0.0575566		0.0275008		3.0x10-4		2.6x10-8
rs7847758		0.216875		Systolic blood pressure		UKBB		0.0100718		0.00378268		0.0077541		-0.00371156		0.0042683		0.38454		1.6x10-2		2.5x10-8
rs1022249		0.228744		Systolic blood pressure		UKBB		-0.00527705		0.00366465		0.149872		0.0120305		0.00413879		0.00365249		1.7x10-3		2.4x10-9
rs17142727		0.144823		Systolic blood pressure		UKBB		0.00360077		0.00436062		0.408949		-0.0148568		0.00493695		0.00261883		5.1x10-3		2.4x10-8
rs550576994		0.00259314		Systolic blood pressure		UKBB		-0.0646379		0.0322573		0.0450909		0.108094		0.0368694		0.00337029		4.2x10-4		2.3x10-9
rs56288820		0.0243416		Systolic blood pressure		UKBB		-0.0141673		0.0101014		0.160768		0.0301073		0.0113283		0.00786828		3.5x10-3		2.3x10-9
rs12149458		0.0885633		Systolic blood pressure		UKBB		0.00530988		0.00539006		0.324565		-0.0189466		0.00611926		0.00196033		2.9x10-3		2.3x10-9
rs1689464		0.0938891		Systolic blood pressure		UKBB		-0.00910886		0.00526944		0.0838792		0.0140003		0.00596422		0.0189073		3.7x10-3		2.3x10-8
rs66674332		0.00942299		Systolic blood pressure		UKBB		-0.0360606		0.0160811		0.0249353		0.0445088		0.0181375		0.0141301		8.9x10-4		2.2x10-9
rs182754551		0.00574457		Systolic blood pressure		UKBB		0.0401088		0.0213689		0.0605238		-0.0486147		0.0238338		0.0413777		5.6x10-3		2.2x10-8
rs6869120		0.341998		Systolic blood pressure		UKBB		-0.0138505		0.00324025		1.92x10-05		0.00268154		0.00365458		0.463104		7.1x10-4		2.2x10-8
rs1948795		0.392689		Systolic blood pressure		UKBB		-0.00778007		0.00314976		0.0135103		0.00461168		0.00355362		0.194379		9.1x10-3		2.1x10-9
rs149818437		0.0113028		Systolic blood pressure		UKBB		-0.0334702		0.0151105		0.0267596		0.048248		0.0170339		0.00461965		3.3x10-4		2.1x10-8
rs547094625		0.00162371		Systolic blood pressure		UKBB		-0.0778032		0.0391296		0.0467745		0.138686		0.0425492		0.00111659		1.8x10-4		2.0x10-8
rs146342712		0.00438815		Systolic blood pressure		UKBB		0.0818896		0.0242506		0.000733466		-0.0311531		0.026733		0.243882		1.7x10-3		2.0x10-10
rs79969793		0.00328666		Systolic blood pressure		UKBB		-0.0453838		0.0268406		0.0908646		0.0879441		0.0301657		0.00355322		9.6x10-4		1.9x10-8
rs6520050		0.36003		Systolic blood pressure		UKBB		0.00372964		0.00326166		0.252841		-0.0110221		0.00367882		0.00273489		2.7x10-3		1.9x10-8
rs60508749		0.00334341		Systolic blood pressure		UKBB		-0.0310881		0.0273656		0.255946		0.0648069		0.0292047		0.026484		1.7x10-2		1.8x10-8
rs76887296		0.0053963		Systolic blood pressure		UKBB		-0.0251054		0.0218869		0.251363		0.0760574		0.0252899		0.00263511		2.5x10-3		1.8x10-8
rs6039393		0.285774		Systolic blood pressure		UKBB		-0.0106786		0.00338265		0.00159491		0.00273758		0.00382129		0.473745		8.6x10-3		1.8x10-8
rs16987014		0.0451467		Systolic blood pressure		UKBB		0.012507		0.00752381		0.0964491		-0.020489		0.00845964		0.0154375		3.6x10-3		1.8x10-10
rs189607858		0.00253267		Systolic blood pressure		UKBB		-0.0644813		0.0323195		0.0460309		0.077195		0.0357632		0.0308904		3.3x10-3		1.7x10-9
rs77836290		0.00904478		Systolic blood pressure		UKBB		0.0429843		0.0166757		0.00994807		-0.0312318		0.0189982		0.100192		3.3x10-3		1.7x10-8
rs79258786		0.0154054		Systolic blood pressure		UKBB		0.0267256		0.0128745		0.0379083		-0.0287575		0.0144108		0.0459854		4.1x10-3		1.7x10-8
rs2555159		0.109442		Systolic blood pressure		UKBB		-0.00688405		0.00493711		0.163214		0.0102931		0.0055919		0.065665		2.1x10-2		1.7x10-8
rs34968446		0.249255		Systolic blood pressure		UKBB		0.0154756		0.00352962		1.16x10-05		-0.00231149		0.00398737		0.562117		8.4x10-4		1.7x10-8
rs137923903		0.013793		Systolic blood pressure		UKBB		-0.0933987		0.0133358		2.50x10-12		-0.0205334		0.0151294		0.174724		3.0x10-4		1.7x10-10
rs147779226		0.000987547		Systolic blood pressure		UKBB		0.0610423		0.0501948		0.223945		-0.168912		0.0566794		0.00288178		2.4x10-3		1.5x10-8
rs373373287		0.00104479		Systolic blood pressure		UKBB		-0.0733296		0.0507778		0.148704		0.114483		0.0553301		0.0385398		1.2x10-2		1.5x10-8
rs190726166		0.00109937		Systolic blood pressure		UKBB		0.0976959		0.0501823		0.0515579		-0.104205		0.0564044		0.0646819		7.5x10-3		1.5x10-8
rs369147325		0.00495358		Systolic blood pressure		UKBB		0.00704884		0.0222791		0.751709		-0.0719935		0.0251927		0.00426762		1.9x10-2		1.5x10-8
rs35724512		0.032822		Systolic blood pressure		UKBB		-0.0251702		0.00873866		0.00397304		0.0175807		0.00989117		0.0755025		1.2x10-3		1.5x10-8
rs7315248		0.100284		Systolic blood pressure		UKBB		0.0136785		0.00510524		0.00737796		-0.00958548		0.00573296		0.0945274		2.4x10-3		1.5x10-8
rs12184330		0.181721		Systolic blood pressure		UKBB		-0.0116099		0.00395846		0.00335809		0.00676782		0.00447745		0.130654		2.1x10-3		1.5x10-8
rs6664021		0.279887		Systolic blood pressure		UKBB		-0.00271867		0.0034249		0.427315		0.0104943		0.00385631		0.0065025		1.0x10-2		1.5x10-8
rs7123153		0.332974		Systolic blood pressure		UKBB		-0.00679974		0.00324421		0.036087		0.00572048		0.00366084		0.118145		1.0x10-2		1.5x10-8
rs34637388		0.0651236		Systolic blood pressure		UKBB		-0.00885912		0.0061928		0.15256		0.0256832		0.00702347		2.55x10-04		2.3x10-4		1.4x10-9
rs1373220		0.174363		Systolic blood pressure		UKBB		-0.00707155		0.00403907		0.0799843		0.0109137		0.00453712		0.0161551		3.1x10-3		1.4x10-9
rs75493650		0.0130303		Systolic blood pressure		UKBB		0.0385382		0.0134829		0.00425954		-0.0183493		0.0151134		0.224709		5.0x10-3		1.4x10-8
rs55753339		0.0231816		Systolic blood pressure		UKBB		-0.00272125		0.0101728		0.789082		-0.041452		0.0113872		2.72x10-04		1.1x10-2		1.4x10-8
rs72477061		0.0484763		Systolic blood pressure		UKBB		-0.00533628		0.00757431		0.481108		0.0285063		0.00861711		0.000939519		3.2x10-3		1.4x10-8
rs17415755		0.0588875		Systolic blood pressure		UKBB		-0.0188471		0.00645939		0.00352564		0.0101645		0.00729488		0.163509		2.9x10-3		1.4x10-8
rs879946		0.099461		Systolic blood pressure		UKBB		0.00947915		0.00513963		0.0651373		-0.0160571		0.00577943		0.00546489		9.6x10-4		1.4x10-8
rs12456999		0.443098		Systolic blood pressure		UKBB		-0.00403278		0.00308043		0.190482		0.00993283		0.00347432		0.00425126		2.6x10-3		1.4x10-8
rs537415324		0.00372902		Systolic blood pressure		UKBB		-0.0616302		0.0263565		0.019371		0.0964094		0.0299188		0.0012716		7.4x10-5		1.3x10-8
rs144753215		0.00602646		Systolic blood pressure		UKBB		0.025163		0.0203276		0.215764		-0.0508194		0.0230987		0.0278011		1.4x10-2		1.3x10-8
rs71538116		0.00829212		Systolic blood pressure		UKBB		0.0532246		0.0171458		0.00190803		-0.0456373		0.019274		0.0178947		1.3x10-4		1.3x10-8
rs564326209		0.0117338		Systolic blood pressure		UKBB		0.0636663		0.0148145		1.73x10-05		-0.00249963		0.0166148		0.880413		3.0x10-3		1.2x10-9
rs1385610		0.139544		Systolic blood pressure		UKBB		0.0008525		0.00441153		0.846768		-0.0147264		0.00498796		0.00315369		1.9x10-2		1.2x10-9
rs113868139		0.00187939		Systolic blood pressure		UKBB		-0.0396801		0.0385673		0.303549		0.12913		0.0430447		0.00270112		3.5x10-3		1.2x10-8
rs1149262		0.269363		Systolic blood pressure		UKBB		-0.0069198		0.0034943		0.0476703		0.0080192		0.00393326		0.0414697		4.5x10-3		1.2x10-8
rs4438413		0.374842		Systolic blood pressure		UKBB		-0.000194693		0.00315461		0.950788		0.0102446		0.00356364		0.00404376		2.8x10-2		1.2x10-8
rs16847823		0.102694		Systolic blood pressure		UKBB		-0.0200515		0.00511761		8.93x10-05		0.00816895		0.00573929		0.15464		2.4x10-4		1.2x10-10
rs2454063		0.215343		Systolic blood pressure		UKBB		0.00520091		0.00383987		0.175595		-0.00997377		0.00432889		0.0212238		8.7x10-3		1.1x10-9
rs2351256		0.0105496		Systolic blood pressure		UKBB		-0.0294695		0.0149544		0.0487679		0.0327207		0.0167289		0.0504743		5.6x10-3		1.1x10-8
rs11223062		0.163452		Systolic blood pressure		UKBB		-0.0112311		0.004165		0.00700672		0.0108827		0.00472321		0.0212195		4.5x10-4		1.1x10-8
rs182377201		0.00820065		Systolic blood pressure		UKBB		0.0379882		0.0174902		0.0298593		-0.0602746		0.0198162		0.00235303		2.0x10-4		1.1x10-10
rs1143869		0.421484		Systolic blood pressure		UKBB		-0.0107864		0.00310772		0.00051893		-0.0002315		0.00350924		0.947403		2.4x10-2		1.0x10-8
rs140471476		0.0012889		Weight		UKBB		0.0782619		0.0498512		0.116438		-0.191273		0.0524507		2.66x10-04		2.0x10-4		9.9x10-9
rs114013102		0.00302312		Weight		UKBB		-0.0633924		0.0299837		0.0344972		0.10547		0.0327526		0.00128127		1.4x10-4		9.9x10-9
rs77026398		0.0168141		Weight		UKBB		0.0330423		0.0133693		0.0134554		-0.0248035		0.0142724		0.0822362		3.1x10-3		9.9x10-9
rs149255021		0.0108964		Weight		UKBB		0.0552955		0.0163688		0.000730021		-0.0362025		0.0174943		0.0385114		1.3x10-4		9.8x10-9
rs75473018		0.0243125		Weight		UKBB		-0.0396627		0.0104918		1.57x10-04		0.00853887		0.0113461		0.451703		1.8x10-3		9.8x10-9
rs328997		0.372538		Weight		UKBB		-0.0059726		0.00333315		0.0731544		0.00797017		0.00358226		0.026089		4.4x10-3		9.8x10-9
rs138111784		0.00261941		Weight		UKBB		-0.109613		0.0316978		0.000544199		0.022531		0.0345874		0.514775		4.9x10-3		9.8x10-10
rs2567545		0.144557		Weight		UKBB		0.0130565		0.00462684		0.00477432		-0.00914449		0.00499477		0.0671304		1.1x10-3		9.7x10-9
rs141805715		0.0157678		Weight		UKBB		-0.0273518		0.0130155		0.0355999		0.0327951		0.0141481		0.0204516		1.8x10-3		9.6x10-9
rs151037948		0.0192861		Weight		UKBB		-0.0465058		0.0117587		7.66x10-05		0.0100008		0.0126044		0.427524		1.0x10-3		9.6x10-9
rs189820516		0.00256976		Weight		UKBB		-0.0950705		0.0334925		0.00453226		0.0732583		0.0357007		0.0401701		5.8x10-4		9.5x10-9
rs12484084		0.166212		Weight		UKBB		0.0117826		0.00460137		0.0104476		-0.0138539		0.00494937		0.00512469		1.5x10-4		9.5x10-11
rs184156733		0.00117655		Weight		UKBB		0.0899254		0.0517796		0.0824429		-0.197577		0.0561962		4.38x10-04		1.7x10-4		9.5x10-10
rs369776603		0.00623962		Weight		UKBB		-0.0383386		0.02065		0.0633705		0.042046		0.0217879		0.0536351		7.4x10-3		9.4x10-9
rs557319849		0.00107167		Weight		UKBB		-0.112233		0.0529942		0.0341902		0.176369		0.0565321		0.00181002		2.0x10-4		9.3x10-10
rs544593594		0.406967		Weight		UKBB		-0.0100601		0.00341682		0.00323736		0.00767092		0.00367815		0.037022		4.1x10-4		9.3x10-10
rs533439927		0.00121539		Weight		UKBB		-0.0685602		0.0492791		0.164147		0.138218		0.0530565		0.00918525		4.3x10-3		9.1x10-9
rs539088268		0.00166549		Weight		UKBB		-0.13492		0.0409936		0.000997606		0.0634131		0.0437291		0.147023		9.4x10-4		9.0x10-9
rs142917370		0.00324506		Weight		UKBB		-0.0604733		0.0303062		0.0459994		0.0736083		0.0324892		0.0234758		2.5x10-3		9.0x10-9
rs111847698		0.0078551		Weight		UKBB		-0.0575047		0.0182711		0.00164808		0.0234518		0.0194593		0.228139		2.4x10-3		9.0x10-9
rs190406716		0.00630943		Weight		UKBB		0.0454381		0.0219724		0.0386448		-0.0668252		0.0238696		0.0051172		5.4x10-4		8.9x10-15
rs531150634		0.00161672		Weight		UKBB		0.0966342		0.0434405		0.0261147		-0.0954281		0.0469974		0.0423075		2.7x10-3		8.9x10-10
rs72650502		0.116682		Weight		UKBB		0.0162418		0.00534958		0.00239702		-0.0122792		0.00575888		0.0329895		2.9x10-4		8.9x10-10
rs2419853		0.316326		Weight		UKBB		0.0144831		0.00345019		2.70x10-05		-0.00412127		0.00370769		0.266335		2.4x10-4		8.9x10-10
rs191526918		0.00651397		Weight		UKBB		-0.0584307		0.020521		0.00440874		0.0454012		0.0221618		0.0405002		5.9x10-4		8.8x10-9
rs147566890		0.012009		Weight		UKBB		0.0581269		0.0162885		3.59x10-04		-0.0141718		0.0177907		0.425692		2.7x10-3		8.8x10-9
rs61987080		0.0207623		Weight		UKBB		-0.00315005		0.0116127		0.786192		0.0535395		0.0124717		1.76x10-05		8.8x10-4		8.8x10-9
rs138732396		0.00675505		Weight		UKBB		0.0400342		0.0212363		0.0594071		-0.0649239		0.0232986		0.00532712		8.7x10-4		8.8x10-10
rs4796781		0.408277		Weight		UKBB		-0.002362		0.0032813		0.471626		-0.017025		0.00352289		1.35x10-06		2.3x10-3		8.7x10-9
rs6741822		0.399072		Weight		UKBB		-0.00779281		0.00328632		0.0177273		0.00492078		0.00354305		0.164878		8.5x10-3		8.7x10-10
rs111554819		0.0201057		Weight		UKBB		-0.0287821		0.0119056		0.0156277		0.0277013		0.0127537		0.0298552		1.2x10-3		8.6x10-9
rs10739218		0.168221		Weight		UKBB		0.0136673		0.00429306		0.00145494		-0.0105073		0.00460643		0.0225494		1.2x10-4		8.6x10-9
rs192822894		0.0107253		Weight		UKBB		-0.0310492		0.0162274		0.0557016		0.0368647		0.0172132		0.0322228		4.1x10-3		8.5x10-9
rs142176824		0.00351429		Weight		UKBB		0.0490155		0.0292007		0.0932364		-0.0895393		0.0317271		0.00477053		1.3x10-3		8.3x10-9
rs149641338		0.0180253		Weight		UKBB		0.0235784		0.0122735		0.0547218		-0.0219939		0.0130381		0.091625		1.1x10-2		8.3x10-9
rs608836		0.154032		Weight		UKBB		0.0142991		0.00445882		0.00134185		-0.009892		0.00479263		0.039019		2.2x10-4		8.3x10-12
rs150773524		0.00154791		Weight		UKBB		0.0414013		0.0430649		0.336368		-0.156758		0.0460164		0.000658028		1.7x10-3		8.3x10-10
rs184799882		0.00645039		Weight		UKBB		-0.0594544		0.0214401		0.00555397		0.0543354		0.0227552		0.0169495		2.7x10-4		8.2x10-10
rs7830885		0.466808		Weight		UKBB		0.0181143		0.00321657		1.79x10-08		-0.00331569		0.00347181		0.339563		6.0x10-6		8.1x10-9
rs2934844		0.32952		Weight		UKBB		-0.00413783		0.00345522		0.231091		0.0124921		0.00370835		0.000755574		1.0x10-3		8.0x10-9
rs190865779		0.00538239		Weight		UKBB		-0.0500565		0.023		0.0295287		0.082363		0.0259775		0.00152176		1.4x10-4		8.0x10-14
rs540055666		0.0534326		Weight		UKBB		-0.0122888		0.00737177		0.0955144		0.0220796		0.00793396		0.0053878		1.5x10-3		7.9x10-10
rs62182029		0.449964		Weight		UKBB		-0.0111751		0.00332101		0.000765707		0.00371295		0.00356569		0.297738		2.2x10-3		7.8x10-10
rs55809762		0.0257092		Weight		UKBB		0.015665		0.0101679		0.123405		-0.0298606		0.0108928		0.0061201		2.2x10-3		7.7x10-9
rs12449774		0.00673729		Weight		UKBB		0.0463193		0.0205706		0.0243409		-0.0447367		0.0220417		0.0423947		2.5x10-3		7.6x10-9
rs145990817		0.0195282		Weight		UKBB		-0.030124		0.0123358		0.0146069		0.0387645		0.0133997		0.00381694		1.6x10-4		7.6x10-9
rs1795895		0.0754936		Weight		UKBB		-0.011131		0.00607393		0.0668666		0.0139846		0.0065926		0.033902		5.1x10-3		7.6x10-9
rs142166263		0.00590415		Weight		UKBB		-0.0355836		0.0218092		0.102768		0.0600133		0.0235824		0.0109338		2.9x10-3		7.5x10-9
rs150140406		0.012975		Weight		UKBB		-0.0304409		0.0145741		0.0367356		0.0427413		0.0158023		0.00683624		6.6x10-4		7.5x10-9
rs6503730		0.0361948		Weight		UKBB		0.0197725		0.00877628		0.0242637		-0.0167298		0.00951772		0.0787915		4.8x10-3		7.5x10-9
rs1390899		0.190942		Weight		UKBB		0.015024		0.00409083		2.40x10-04		-0.00675234		0.00439299		0.124278		2.9x10-4		7.5x10-10
rs555347196		0.00330936		Weight		UKBB		0.0358508		0.0307211		0.243221		-0.0816751		0.0343761		0.017506		1.1x10-2		7.4x10-9
rs78530956		0.00717758		Weight		UKBB		-0.0467902		0.0192316		0.0149756		0.044308		0.0208529		0.0336059		1.3x10-3		7.4x10-9
rs74693667		0.0095594		Weight		UKBB		0.0652365		0.017834		2.54x10-04		-0.0429819		0.0193626		0.0264312		3.9x10-5		7.4x10-9
rs549822740		0.00207326		Weight		UKBB		-0.105255		0.0373331		0.00481256		0.0998212		0.0402915		0.0132325		1.9x10-4		7.3x10-11
rs79927443		0.0350003		Weight		UKBB		-0.00463932		0.00875461		0.596162		0.0357852		0.00935563		1.31x10-04		1.6x10-3		7.2x10-9
rs17148635		0.0371767		Weight		UKBB		0.0219074		0.00849599		0.00992216		-0.019449		0.00901664		0.0310059		8.4x10-4		7.2x10-12
rs117055820		0.0267783		Weight		UKBB		-0.0201686		0.0099544		0.0427556		0.0271201		0.0106847		0.0111425		1.2x10-3		7.1x10-9
rs182781658		0.00159159		Weight		UKBB		-0.0830714		0.0430624		0.0537207		0.148882		0.0473026		0.00164741		2.9x10-4		7.1x10-10
rs140430168		0.00328234		Weight		UKBB		0.0686741		0.0299055		0.0216558		-0.0851514		0.0316887		0.00720777		4.2x10-4		7.0x10-14
rs105015		0.226275		Weight		UKBB		0.0093505		0.00403749		0.0205637		-0.0106528		0.00435904		0.0145326		7.6x10-4		7.0x10-12
rs10012322		0.0843982		Weight		UKBB		-0.000976283		0.00579324		0.866174		0.0301264		0.00622291		1.29x10-06		2.5x10-4		6.9x10-11
rs73458298		0.0157726		Weight		UKBB		0.0136672		0.0128538		0.287654		-0.0404225		0.0137962		0.00339039		4.1x10-3		6.8x10-9
rs34107826		0.332217		Weight		UKBB		-0.00779236		0.00341348		0.022442		0.010734		0.00368443		0.00357637		2.3x10-4		6.8x10-9
rs530476697		0.0082775		Weight		UKBB		0.0536233		0.0196691		0.00640598		-0.0663443		0.0211007		0.00166584		3.2x10-5		6.7x10-9
rs72831032		0.0490919		Weight		UKBB		-0.0294602		0.00800663		2.34x10-04		0.0107288		0.00862502		0.213531		6.4x10-4		6.7x10-9
rs184574872		0.00317751		Weight		UKBB		-0.0626554		0.0287624		0.0293793		0.12232		0.0304481		5.89x10-05		1.0x10-5		6.6x10-9
rs193118454		0.00563665		Weight		UKBB		-0.0864969		0.0223697		1.10x10-04		0.0100844		0.0243201		0.678396		3.5x10-3		6.6x10-9
rs74956085		0.0197519		Weight		UKBB		0.0287913		0.0115697		0.0128288		-0.0267384		0.0124082		0.0311715		1.1x10-3		6.6x10-10
rs149234636		0.00466905		Weight		UKBB		-0.0491539		0.026022		0.0589022		0.0757265		0.0284974		0.00787741		1.2x10-3		6.5x10-9
rs269724		0.0191172		Weight		UKBB		0.0230636		0.0117197		0.0490766		-0.0274849		0.0125439		0.0284466		3.2x10-3		6.5x10-9
rs11663334		0.0212961		Weight		UKBB		-0.0233074		0.0111175		0.0360418		0.0213235		0.0120487		0.076767		6.5x10-3		6.5x10-9
rs2045600		0.315682		Weight		UKBB		-0.0147036		0.0034636		2.19x10-05		0.0043943		0.00372847		0.238568		1.7x10-4		6.5x10-11
rs72721381		0.00214059		Weight		UKBB		-0.154608		0.0353743		1.24x10-05		0.0735022		0.0368621		0.0461562		8.0x10-6		6.4x10-9
rs187817759		0.00252764		Weight		UKBB		-0.0706086		0.0346001		0.0412815		0.102833		0.0373024		0.00583893		6.5x10-4		6.4x10-9
rs10122607		0.392715		Weight		UKBB		0.0136831		0.00329128		3.22x10-05		-0.00591328		0.00354503		0.095308		5.1x10-5		6.4x10-9
rs664746		0.0145844		Weight		UKBB		0.0388661		0.0133929		0.00370852		-0.0230683		0.014292		0.106514		1.6x10-3		6.3x10-9
rs186183646		0.00182414		Weight		UKBB		-0.101185		0.0379418		0.00765702		0.107941		0.0438608		0.0138561		3.1x10-4		6.2x10-9
rs141219705		0.00483844		Weight		UKBB		-0.0525045		0.0241222		0.0295113		0.0379537		0.0251234		0.13087		9.4x10-3		6.2x10-9
rs6947671		0.223062		Weight		UKBB		-0.00321898		0.0038525		0.403406		0.0119647		0.00414182		0.00386812		7.3x10-3		6.2x10-9
rs73317915		0.00860096		Weight		UKBB		-0.0442482		0.0176599		0.012226		0.047808		0.0189813		0.0117803		3.8x10-4		6.2x10-10
rs75298359		0.0220217		Weight		UKBB		-0.0118423		0.0109446		0.279241		0.03504		0.0117715		0.00291421		3.5x10-3		6.1x10-9
rs1038421		0.172496		Weight		UKBB		-0.00378964		0.00445992		0.395488		0.0194253		0.00478508		4.92x10-05		3.9x10-4		6.1x10-9
rs113596565		0.00332216		Weight		UKBB		0.0661463		0.0295992		0.0254362		-0.0922934		0.0328997		0.00502766		3.4x10-4		6.1x10-11
rs141156640		0.00620241		Weight		UKBB		0.0692996		0.0212078		0.00108465		-0.0322141		0.0229287		0.160031		1.2x10-3		6.0x10-9
rs72842926		0.0239739		Weight		UKBB		-0.0210967		0.0104789		0.044089		0.0330994		0.0112564		0.0032772		4.3x10-4		6.0x10-10
rs4755649		0.187088		Weight		UKBB		-0.00384452		0.00416051		0.355461		0.0134542		0.00447487		0.00264214		4.6x10-3		6.0x10-10
rs551386738		0.00517798		Weight		UKBB		0.029934		0.0226872		0.18703		-0.0735487		0.0243942		0.00257011		1.9x10-3		5.9x10-9
rs142534551		0.0209694		Weight		UKBB		0.025875		0.0113649		0.0228023		-0.0304348		0.012171		0.0123992		7.2x10-4		5.9x10-9
rs72690798		0.0198061		Weight		UKBB		-0.00915496		0.0115638		0.428541		0.0425139		0.0124493		0.000638071		2.4x10-3		5.8x10-9
rs139748817		0.00581157		Weight		UKBB		-0.0441818		0.0212		0.0371574		0.0416798		0.02257		0.0647938		5.6x10-3		5.7x10-9
rs58304901		0.224382		Weight		UKBB		-0.00689402		0.0038439		0.0728951		0.0134686		0.00414462		0.00115566		3.2x10-4		5.7x10-9
rs540365679		0.00207916		Weight		UKBB		0.0632469		0.0370099		0.087468		-0.129043		0.038097		0.000706237		2.9x10-4		5.6x10-9
rs78591579		0.0025396		Weight		UKBB		0.0142684		0.0328821		0.664343		-0.13507		0.0354634		1.40x10-04		2.0x10-3		5.6x10-9
rs192375862		0.00324594		Weight		UKBB		-0.0732549		0.0297124		0.0136843		0.0736918		0.0320015		0.0212934		7.7x10-4		5.6x10-9
rs13374908		0.246724		Weight		UKBB		-0.0136579		0.00373659		2.57x10-04		0.0105931		0.00402383		0.00847452		1.0x10-5		5.6x10-9
rs187909282		0.00203028		Weight		UKBB		0.0770183		0.0381529		0.0435221		-0.125959		0.0421773		0.00282299		3.6x10-4		5.5x10-9
rs181804604		0.00453928		Weight		UKBB		0.0628926		0.0250201		0.0119488		-0.0513109		0.0272906		0.0600866		2.0x10-3		5.5x10-9
rs11251155		0.209982		Weight		UKBB		0.00471579		0.00396469		0.234266		-0.0194946		0.00427628		5.15x10-06		3.3x10-5		5.5x10-9
rs62293736		0.357748		Weight		UKBB		-0.00743131		0.0033616		0.0270612		0.00732461		0.00362309		0.0432143		2.8x10-3		5.5x10-10
rs5000733		0.449619		Weight		UKBB		0.00790451		0.00323514		0.0145534		-0.00649327		0.00348291		0.0622775		2.5x10-3		5.4x10-11
rs538896004		0.00233791		Weight		UKBB		-0.0932809		0.0333419		0.00514725		0.0909527		0.0357598		0.0109777		1.6x10-4		5.4x10-10
rs59854651		0.00883733		Weight		UKBB		-0.0368941		0.0175519		0.0355542		0.0478207		0.0188674		0.0112595		1.0x10-3		5.4x10-10
rs60162693		0.0249862		Weight		UKBB		-0.0173925		0.0102841		0.0907992		0.0475074		0.0111033		1.88x10-05		1.8x10-5		5.4x10-10
rs531335422		0.00120891		Weight		UKBB		0.115995		0.0494459		0.018982		-0.118906		0.0533737		0.0258956		1.2x10-3		5.3x10-9
rs150388996		0.00158557		Weight		UKBB		0.112141		0.0443816		0.0115132		-0.124034		0.0471729		0.00855562		2.7x10-4		5.3x10-9
rs78472935		0.00955445		Weight		UKBB		-0.0610582		0.0164876		2.13x10-04		0.00758558		0.0175059		0.664786		4.3x10-3		5.3x10-9
rs77446255		0.0265846		Weight		UKBB		-0.0171734		0.00997831		0.0852396		0.0256277		0.0107409		0.0170337		3.5x10-3		5.3x10-9
rs72816555		0.00341637		Weight		UKBB		-0.0675865		0.0298668		0.0236413		0.0556923		0.0319216		0.081046		4.8x10-3		5.2x10-9
rs189860259		0.0083048		Weight		UKBB		0.0442943		0.0184683		0.0164678		-0.0350884		0.0195629		0.0728758		3.2x10-3		5.2x10-9
rs77223990		0.0168468		Weight		UKBB		0.0325696		0.0124748		0.00903312		-0.0290778		0.013451		0.0306385		7.8x10-4		5.2x10-9
rs7785701		0.426159		Weight		UKBB		-1.54186e-05		0.00326939		0.996237		-0.0139359		0.00352326		7.64x10-05		3.8x10-3		5.2x10-9
rs564472643		0.00132922		Weight		UKBB		-0.0696908		0.0493403		0.157818		0.166649		0.0508803		0.00105569		8.5x10-4		5.1x10-9
rs180931040		0.00295166		Weight		UKBB		-0.0788911		0.0304058		0.00947075		0.0521078		0.0324996		0.108863		3.2x10-3		5.1x10-9
rs144684437		0.00727943		Weight		UKBB		0.020178		0.0192534		0.29463		-0.0905434		0.020521		1.02x10-05		8.3x10-5		5.1x10-9
rs74525968		0.00103379		Weight		UKBB		-0.0711797		0.0548508		0.194393		0.178069		0.0583262		0.00226608		1.9x10-3		5.1x10-10
rs192724105		0.00234651		Weight		UKBB		-0.117603		0.0359688		0.0010772		0.0475746		0.0395177		0.228637		2.0x10-3		5.1x10-10
rs9523045		0.298086		Weight		UKBB		-0.00521859		0.00376999		0.166285		0.0135912		0.00405466		0.000802468		6.8x10-4		5.1x10-10
rs1818056		0.437164		Weight		UKBB		0.00807191		0.00324018		0.0127325		-0.00378369		0.00348996		0.278294		1.3x10-2		5.1x10-10
rs4831763		0.36278		Weight		UKBB		-0.00972464		0.00336073		0.00380887		0.00524747		0.0036146		0.146574		2.4x10-3		5.0x10-9
rs185462566		0.00119591		Weight		UKBB		0.0938627		0.0506262		0.063736		-0.183833		0.053843		0.000639741		1.7x10-4		5.0x10-8
rs142851170		0.00393911		Weight		UKBB		0.0362885		0.0261209		0.164758		-0.0874524		0.0272693		0.00134156		1.0x10-3		5.0x10-8
rs552498315		0.00761219		Weight		UKBB		0.0526202		0.019729		0.00765047		-0.0338112		0.0211754		0.110329		2.8x10-3		5.0x10-8
rs9787742		0.137913		Weight		UKBB		-0.0175131		0.00468565		1.86x10-04		0.00194097		0.00505741		0.701137		4.8x10-3		5.0x10-8
rs182744145		0.00510101		Weight		UKBB		0.0686363		0.0231939		0.00308437		-0.0619344		0.0253051		0.014386		1.4x10-4		5.0x10-11
rs117178951		0.00146556		Weight		UKBB		-0.0486662		0.0435683		0.263992		0.158574		0.0452851		4.62x10-04		9.7x10-4		4.9x10-9
rs183251470		0.00223694		Weight		UKBB		0.0833541		0.0351929		0.0178617		-0.0883336		0.0384708		0.0216702		9.9x10-4		4.9x10-9
rs10059194		0.415009		Weight		UKBB		0.0165158		0.00327431		4.56x10-07		-0.00251478		0.00352149		0.475151		7.6x10-5		4.9x10-9
rs118039159		0.00254031		Weight		UKBB		0.0805488		0.0337724		0.0170778		-0.0411893		0.0365116		0.259274		1.4x10-2		4.9x10-8
rs560851558		0.00261647		Weight		UKBB		-0.0635542		0.0328171		0.0527935		0.089608		0.0347987		0.0100237		1.4x10-3		4.9x10-8
rs141441819		0.00584202		Weight		UKBB		-0.0527707		0.0226704		0.0199269		0.0622451		0.0241598		0.00998459		5.2x10-4		4.9x10-8
rs116889809		0.0087874		Weight		UKBB		-0.0146664		0.0190488		0.441337		0.0623087		0.0203743		0.00222701		5.8x10-3		4.9x10-8
rs6495823		0.0472741		Weight		UKBB		-0.0104317		0.00758014		0.168766		0.0224209		0.00809362		0.00560283		3.1x10-3		4.9x10-8
rs17506253		0.456495		Weight		UKBB		-0.00643936		0.00324181		0.0469962		0.00869451		0.00348894		0.0127029		1.5x10-3		4.9x10-8
rs28469536		0.153917		Weight		UKBB		0.0154402		0.00446541		0.000544849		-0.00934798		0.00479946		0.0514509		1.6x10-4		4.9x10-12
rs115543207		0.0148887		Weight		UKBB		0.0298995		0.0136576		0.0285819		-0.0333659		0.0146149		0.0224318		1.6x10-3		4.9x10-10
rs185395227		0.00253766		Weight		UKBB		-0.0924253		0.0328417		0.00488932		0.0480761		0.0351205		0.171035		3.5x10-3		4.8x10-8
rs531538851		0.00768238		Weight		UKBB		-0.0575942		0.0201068		0.00417828		0.0517943		0.021297		0.0150169		1.9x10-4		4.8x10-8
rs149740696		0.0196014		Weight		UKBB		0.0404194		0.0125405		0.00126825		-0.0190171		0.0136692		0.164155		1.4x10-3		4.8x10-8
rs72775590		0.0645693		Weight		UKBB		-0.016228		0.00662772		0.0143461		0.0280042		0.00712439		8.47x10-05		5.5x10-6		4.8x10-8
rs62379290		0.128549		Weight		UKBB		-0.014438		0.00483889		0.00284778		0.0139639		0.00523853		0.00768543		6.8x10-5		4.8x10-12
rs74406372		0.0140907		Weight		UKBB		0.0227236		0.0137176		0.0976158		-0.0486945		0.0148981		0.00108137		4.2x10-4		4.7x10-9
rs11679896		0.054356		Weight		UKBB		-0.00333928		0.00725859		0.645484		0.0309656		0.00784103		7.85x10-05		1.3x10-3		4.7x10-9
rs556503211		0.00250941		Weight		UKBB		-0.0726819		0.0346988		0.0362033		0.0931319		0.0385529		0.0157063		1.4x10-3		4.7x10-8
rs142690247		0.00309164		Weight		UKBB		0.0380301		0.0307601		0.216332		-0.119142		0.0335416		3.82x10-04		5.5x10-4		4.7x10-8
rs143583267		0.00443072		Weight		UKBB		-0.0161702		0.0256077		0.527741		0.0874821		0.0284472		0.00210368		6.8x10-3		4.7x10-8
rs78418750		0.0314293		Weight		UKBB		-0.0127324		0.00922454		0.167502		0.0313342		0.00996857		0.00167084		1.2x10-3		4.7x10-8
rs62268041		0.267186		Weight		UKBB		-0.0109299		0.00364138		0.00268619		0.0115331		0.00391586		0.00322766		2.7x10-5		4.7x10-8
rs1720305		0.293155		Weight		UKBB		0.0193804		0.0035313		4.07x10-08		0.00134293		0.0038004		0.723815		5.1x10-4		4.7x10-8
rs571895833		0.00267242		Weight		UKBB		-0.0619206		0.0326627		0.0579934		0.120872		0.0360224		0.00079249		1.7x10-4		4.7x10-11
rs182834333		0.00242085		Weight		UKBB		0.131518		0.0343055		1.26x10-04		-0.0449865		0.0371307		0.225678		4.8x10-4		4.6x10-9
rs148752664		0.00221308		Weight		UKBB		0.0679649		0.0364444		0.0621979		-0.122201		0.039095		0.00177383		3.7x10-4		4.6x10-8
rs191717456		0.00325862		Weight		UKBB		0.0697936		0.0308056		0.0234761		-0.0536532		0.0329331		0.103282		6.2x10-3		4.6x10-8
rs6569379		0.150277		Weight		UKBB		0.00224493		0.00450338		0.618133		-0.012774		0.0048371		0.00827097		2.3x10-2		4.6x10-8
rs2897000		0.32174		Weight		UKBB		0.0103091		0.00344614		0.00277642		-0.00614844		0.00369605		0.0962115		1.1x10-3		4.6x10-8
rs2117960		0.363274		Weight		UKBB		0.00772955		0.00334263		0.0207556		-0.0141558		0.00360246		8.52x10-05		8.5x10-6		4.6x10-8
rs537026020		0.00124987		Weight		UKBB		0.0465333		0.0487505		0.339822		-0.201996		0.0503558		6.04x10-05		3.9x10-4		4.5x10-8
rs553522332		0.00360716		Weight		UKBB		0.0380562		0.027797		0.170977		-0.0732712		0.0301317		0.0150294		6.6x10-3		4.5x10-8
rs185599851		0.00926116		Weight		UKBB		0.0222259		0.0170631		0.192724		-0.051941		0.0184014		0.00476326		3.1x10-3		4.5x10-8
rs12507068		0.0272199		Weight		UKBB		-0.0202709		0.00988145		0.040229		0.0246564		0.0105549		0.0194911		1.9x10-3		4.5x10-8
rs546982746		0.00131305		Weight		UKBB		-0.143742		0.0461412		0.00183813		0.106566		0.049731		0.0321269		2.2x10-4		4.5x10-11
rs111384781		0.0436776		Weight		UKBB		0.0166278		0.0085552		0.0519471		-0.0289025		0.00916422		0.00161163		2.8x10-4		4.4x10-9
rs6889122		0.0628065		Weight		UKBB		-0.0171469		0.00673167		0.0108601		0.0132459		0.00728187		0.0689104		2.2x10-3		4.4x10-9
rs146906262		0.00125068		Weight		UKBB		0.162795		0.0487864		0.000847361		-0.0962031		0.0518286		0.0634297		2.7x10-4		4.4x10-8
rs77613340		0.0284205		Weight		UKBB		-0.02528		0.00968064		0.00901804		0.0111891		0.0102603		0.275486		9.7x10-3		4.4x10-8
rs142747747		0.0285166		Weight		UKBB		-0.0212066		0.00982104		0.0308276		0.0190256		0.0104757		0.0693475		5.1x10-3		4.4x10-8
rs572443783		0.0346611		Weight		UKBB		0.0330607		0.00886766		1.93x10-04		-0.00945561		0.00955806		0.322527		1.1x10-3		4.4x10-8
rs13112848		0.0419519		Weight		UKBB		0.0303051		0.00808787		1.79x10-04		-0.00812778		0.00874764		0.352818		1.3x10-3		4.4x10-8
rs5762497		0.130669		Weight		UKBB		-0.00318407		0.00477189		0.50461		0.0204201		0.00516513		7.71x10-05		7.9x10-4		4.4x10-8
rs571033960		0.00814103		Weight		UKBB		0.054743		0.0187162		0.00344615		-0.0440744		0.0199019		0.0267898		3.0x10-4		4.3x10-9
rs12763787		0.321805		Weight		UKBB		-0.00918628		0.00344369		0.00764092		0.00971323		0.00369447		0.00856127		1.8x10-4		4.3x10-9
rs192493010		0.00139403		Weight		UKBB		0.0679632		0.0455991		0.136108		-0.14525		0.050921		0.00433867		1.8x10-3		4.3x10-8
rs192002312		0.0149132		Weight		UKBB		0.0604836		0.0136954		1.00x10-05		-0.0121832		0.0146888		0.406864		3.0x10-4		4.3x10-8
rs74591264		0.0390194		Weight		UKBB		0.0334937		0.00834958		6.04x10-05		-0.025973		0.00893848		0.00366422		1.2x10-6		4.3x10-14
rs191986728		0.00144375		Weight		UKBB		-0.147938		0.0475102		0.00184709		0.124109		0.0484527		0.0104243		6.1x10-5		4.3x10-11
rs191428421		0.00344889		Weight		UKBB		-0.0684538		0.028546		0.0164848		0.0633719		0.0290203		0.028985		1.2x10-3		4.3x10-11
rs73166810		0.0443434		Weight		UKBB		0.0221683		0.00783682		0.00467375		-0.0151554		0.00846714		0.0734711		1.2x10-3		4.3x10-10
rs622297		0.06289		Weight		UKBB		0.0101874		0.00667252		0.126821		-0.024534		0.00717413		0.000626841		3.9x10-4		4.2x10-9
rs12995842		0.196375		Weight		UKBB		0.01092		0.00409166		0.00761176		-0.0066086		0.00440988		0.133982		3.6x10-3		4.2x10-9
rs12723427		0.00231177		Weight		UKBB		-0.112326		0.0342138		0.00102708		0.030922		0.0391226		0.429303		5.8x10-3		4.2x10-8
rs558145604		0.0025781		Weight		UKBB		-0.0816951		0.0350143		0.0196389		0.0672879		0.0371774		0.0703108		3.5x10-3		4.2x10-8
rs7966784		0.00611394		Weight		UKBB		0.0587901		0.0210293		0.00518049		-0.024834		0.0224836		0.26936		6.6x10-3		4.2x10-8
rs11754158		0.332584		Weight		UKBB		-0.00124824		0.00340339		0.713797		0.0139988		0.00366707		1.35x10-04		2.3x10-3		4.2x10-8
rs551652133		0.00373227		Weight		UKBB		0.0854245		0.0281007		0.00236655		-0.0775823		0.0308458		0.0118986		9.4x10-5		4.2x10-11
rs1144946		0.0155651		Weight		UKBB		-0.0457436		0.013226		0.000543076		0.0342757		0.0142749		0.0163463		3.9x10-5		4.1x10-9
rs4763364		0.0204889		Weight		UKBB		0.0315817		0.0117556		0.0072209		-0.0183671		0.0126415		0.146248		3.8x10-3		4.1x10-8
rs187048528		0.00198625		Weight		UKBB		-0.0436472		0.0400857		0.276222		0.140207		0.0431918		0.00116999		1.8x10-3		4.0x10-9
rs138253105		0.0104388		Weight		UKBB		-0.0315794		0.0169847		0.0629889		0.0516772		0.0181517		0.00441437		8.1x10-4		4.0x10-9
rs12525800		0.494818		Weight		UKBB		0.0101226		0.00322415		0.00169182		-0.00556168		0.00346626		0.108601		9.2x10-4		4.0x10-9
rs62066850		0.00185548		Weight		UKBB		0.0771248		0.0395087		0.050928		-0.0872488		0.0429532		0.0422309		4.9x10-3		4.0x10-8
rs182227228		0.0059077		Weight		UKBB		0.0863578		0.0222647		1.05x10-04		-0.039482		0.0238012		0.0971541		1.1x10-4		4.0x10-8
rs79078979		0.0659869		Weight		UKBB		-0.0206875		0.00702568		0.0032345		0.00564457		0.00756619		0.455653		1.1x10-2		4.0x10-8
rs80027815		0.00267203		Weight		UKBB		0.0398181		0.0333665		0.232731		-0.136513		0.0375337		2.76x10-04		4.5x10-4		4.0x10-12
rs138178506		0.00308589		Weight		UKBB		-0.0786612		0.0308772		0.010849		0.115833		0.0341567		0.000695936		2.4x10-5		4.0x10-10
[truncated: 322 more rows]
