# Supplementary material for: Sex-heterogeneous SNPs disproportionately influence gene expression and health
Source: PLoS Genet. 2022 May 5;18(5):e1010147. doi: 10.1371/journal.pgen.1010147 (PMC9070888; doi:10.1371/journal.pgen.1010147)
Supplement: S2 Table — (XLSX) [file pgen.1010147.s005.xlsx]

## Sheet: S2 Table
S2 Table. N=1,325 genes assigned to sex-heterogeneous SNPs within a distance of 25Kb.
gene name	signficantly overrepresented biological proccess/cell component	pLi
MCUB	calcium channel complex (GO:0034704)	NA
CACNA2D1	calcium channel complex (GO:0034704), voltage-gated calcium channel complex (GO:0005891)	0.999996
CACNA2D2	calcium channel complex (GO:0034704), voltage-gated calcium channel complex (GO:0005891)	0.999693
CACNA2D3	calcium channel complex (GO:0034704), voltage-gated calcium channel complex (GO:0005891)	0.998032
CACHD1	calcium channel complex (GO:0034704), voltage-gated calcium channel complex (GO:0005891)	0.838037
CACNB4	calcium channel complex (GO:0034704), voltage-gated calcium channel complex (GO:0005891)	0.0113636
CACNG1	calcium channel complex (GO:0034704), voltage-gated calcium channel complex (GO:0005891)	4.77505e-07
CATSPER1	calcium channel complex (GO:0034704), voltage-gated calcium channel complex (GO:0005891)	1.14277e-08
DNAH11	dynein complex (GO:0030286), microtubule associated complex (GO:0005875)	NA
DLC1	dynein complex (GO:0030286), microtubule associated complex (GO:0005875)	0.992807
DYNLL2	dynein complex (GO:0030286), microtubule associated complex (GO:0005875)	0.687802
DNAL1	dynein complex (GO:0030286), microtubule associated complex (GO:0005875)	0.00640147
TACR1	dynein complex (GO:0030286), microtubule associated complex (GO:0005875)	0.000227889
DCDC2	dynein complex (GO:0030286), microtubule associated complex (GO:0005875)	1.04849e-05
DNAH14	dynein complex (GO:0030286), microtubule associated complex (GO:0005875)	8.77e-06
TEKT5	dynein complex (GO:0030286), microtubule associated complex (GO:0005875)	1.10257e-14
DNAH2	dynein complex (GO:0030286), microtubule associated complex (GO:0005875)	2.48852e-21
DYNC2H1	dynein complex (GO:0030286), microtubule associated complex (GO:0005875)	2.17854e-21
MEL	exocytic process (GO:0140029)	NA
SNAP25	exocytic process (GO:0140029)	0.959807
STX1B	exocytic process (GO:0140029)	0.944475
SNAP23	exocytic process (GO:0140029)	0.826508
EXOC6B	exocytic process (GO:0140029)	0.666298
VTI1B	exocytic process (GO:0140029)	0.209579
RAB3C	exocytic process (GO:0140029)	0.0154963
EXOC4	exocytic process (GO:0140029)	0.000726958
STX2	exocytic process (GO:0140029)	0.000386516
SNAP47	exocytic process (GO:0140029)	0.000304823
UNC13C	exocytic process (GO:0140029)	3.68783e-07
OTOF	exocytic process (GO:0140029)	4.326e-25
CFTR	exocytic process (GO:0140029)	2.96391e-36
KIFAP3	microtubule associated complex (GO:0005875)	0.00197155
KIF13B	microtubule associated complex (GO:0005875)	0.000199447
KIF21A	microtubule associated complex (GO:0005875)	6.18013e-05
KIF16B	microtubule associated complex (GO:0005875)	4.35337e-13
ADGRB3	muscle cell differentiation (GO:0042692), muscle structure development (GO:0061061)	NA
RIPOR2	muscle cell differentiation (GO:0042692), muscle structure development (GO:0061061)	NA
ANK2	muscle cell differentiation (GO:0042692), muscle structure development (GO:0061061)	1
MYH9	muscle cell differentiation (GO:0042692), muscle structure development (GO:0061061)	1
PPP3CA	muscle cell differentiation (GO:0042692), muscle structure development (GO:0061061)	0.998149
FHOD3	muscle cell differentiation (GO:0042692), muscle structure development (GO:0061061)	0.997517
TBX5	muscle cell differentiation (GO:0042692), muscle structure development (GO:0061061)	0.991879
QKI	muscle cell differentiation (GO:0042692), muscle structure development (GO:0061061)	0.963163
RORA	muscle cell differentiation (GO:0042692), muscle structure development (GO:0061061)	0.953197
CDH2	muscle cell differentiation (GO:0042692), muscle structure development (GO:0061061)	0.897441
KLF5	muscle cell differentiation (GO:0042692), muscle structure development (GO:0061061)	0.871983
MTPN	muscle cell differentiation (GO:0042692), muscle structure development (GO:0061061)	0.754654
ADAM12	muscle cell differentiation (GO:0042692), muscle structure development (GO:0061061)	0.341608
KCNH1	muscle cell differentiation (GO:0042692), muscle structure development (GO:0061061)	0.333015
TANC1	muscle cell differentiation (GO:0042692), muscle structure development (GO:0061061)	0.140686
SGCZ	muscle cell differentiation (GO:0042692), muscle structure development (GO:0061061)	0.00198582
CASP7	muscle cell differentiation (GO:0042692), muscle structure development (GO:0061061)	0.000373926
ASB2	muscle cell differentiation (GO:0042692), muscle structure development (GO:0061061)	4.58911e-05
NEBL	muscle cell differentiation (GO:0042692), muscle structure development (GO:0061061)	5.76984e-24
SYNE1	muscle cell differentiation (GO:0042692), muscle structure development (GO:0061061)	3.75068e-27
NRAP	muscle cell differentiation (GO:0042692), muscle structure development (GO:0061061)	2.58649e-31
MYOF	muscle cell differentiation (GO:0042692), muscle structure development (GO:0061061)	2.08401e-36
RARB	muscle cell differentiation (GO:0042692), muscle structure development (GO:0061061), skeletal system development (GO:0001501)	0.999318
TBX3	muscle cell differentiation (GO:0042692), muscle structure development (GO:0061061), skeletal system development (GO:0001501)	0.948925
BMP2	muscle cell differentiation (GO:0042692), muscle structure development (GO:0061061), skeletal system development (GO:0001501)	0.938086
AKAP13	muscle cell differentiation (GO:0042692), muscle structure development (GO:0061061), skeletal system development (GO:0001501)	0.849566
IGF1	muscle cell differentiation (GO:0042692), muscle structure development (GO:0061061), skeletal system development (GO:0001501)	0.469523
WNT1	muscle cell differentiation (GO:0042692), muscle structure development (GO:0061061), skeletal system development (GO:0001501)	0.101879
IGF2	muscle cell differentiation (GO:0042692), muscle structure development (GO:0061061), skeletal system development (GO:0001501)	0.0253027
MEF2C	muscle cell differentiation (GO:0042692), muscle structure development (GO:0061061), skeletal system development (GO:0001501)	0.00424617
ADGRB1	muscle structure development (GO:0061061),	NA
LARGE1	muscle structure development (GO:0061061),	NA
ZFHX3	muscle structure development (GO:0061061),	1
TCF7L2	muscle structure development (GO:0061061),	0.989605
SMAP1	muscle structure development (GO:0061061),	0.983689
RNF165	muscle structure development (GO:0061061),	0.971099
NR2F2	muscle structure development (GO:0061061),	0.916704
HLF	muscle structure development (GO:0061061),	0.877862
SGCD	muscle structure development (GO:0061061),	0.0023391
HEG1	muscle structure development (GO:0061061),	6.9896e-06
UTRN	muscle structure development (GO:0061061),	2.96803e-09
LAMA2	muscle structure development (GO:0061061),	1.18465e-24
TEAD4	muscle structure development (GO:0061061), skeletal system development (GO:0001501)	NA
DSP	muscle structure development (GO:0061061), skeletal system development (GO:0001501)	0.999902
SOX6	muscle structure development (GO:0061061), skeletal system development (GO:0001501)	0.999531
TCF15	muscle structure development (GO:0061061), skeletal system development (GO:0001501)	0.551528
ALX4	muscle structure development (GO:0061061), skeletal system development (GO:0001501)	0.234888
FGF6	muscle structure development (GO:0061061), skeletal system development (GO:0001501)	0.000705758
FREM1	skeletal system development (GO:0001501)	NA
FBN2	skeletal system development (GO:0001501)	1
FOXP1	skeletal system development (GO:0001501)	0.999751
ITGB8	skeletal system development (GO:0001501)	0.998351
NDST1	skeletal system development (GO:0001501)	0.998138
TYMS	skeletal system development (GO:0001501)	0.924545
TGFB3	skeletal system development (GO:0001501)	0.922717
MMP16	skeletal system development (GO:0001501)	0.916974
BMP6	skeletal system development (GO:0001501)	0.895082
DLX2	skeletal system development (GO:0001501)	0.887611
PIP4K2A	skeletal system development (GO:0001501)	0.788196
EN1	skeletal system development (GO:0001501)	0.751932
HOXC4	skeletal system development (GO:0001501)	0.311491
GDF10	skeletal system development (GO:0001501)	0.308234
HAPLN1	skeletal system development (GO:0001501)	0.260833
INSIG1	skeletal system development (GO:0001501)	0.124544
SH3PXD2B	skeletal system development (GO:0001501)	0.0185368
INPPL1	skeletal system development (GO:0001501)	0.00608953
DEAF1	skeletal system development (GO:0001501)	0.000193157
GRP	skeletal system development (GO:0001501)	2.14419e-06
MATN3	skeletal system development (GO:0001501)	1.61181e-06
CLEC3A	skeletal system development (GO:0001501)	5.32217e-07
EXT2	skeletal system development (GO:0001501)	2.46055e-07
WWOX	skeletal system development (GO:0001501)	1.93855e-08
LTF	skeletal system development (GO:0001501)	1.76023e-13
FMN1	skeletal system development (GO:0001501)	1.72654e-13
ITGB6	skeletal system development (GO:0001501)	1.90572e-15
SPEF2	skeletal system development (GO:0001501)	2.02916e-16
MCPH1	skeletal system development (GO:0001501)	5.16507e-18
WDR60	skeletal system development (GO:0001501), dynein complex (GO:0030286), microtubule associated complex (GO:0005875)	2.00914e-07
PAFAH1B1	skeletal system development (GO:0001501), microtubule associated complex (GO:0005875)	0.999633
EPOP	stem cell differentiation (GO:0048863)	NA
SEMA3B	stem cell differentiation (GO:0048863)	NA
ERBB4	stem cell differentiation (GO:0048863)	0.999901
JARID2	stem cell differentiation (GO:0048863)	0.999862
ESR1	stem cell differentiation (GO:0048863)	0.987167
FBXL17	stem cell differentiation (GO:0048863)	0.9779
GPM6A	stem cell differentiation (GO:0048863)	0.952962
BATF	stem cell differentiation (GO:0048863)	0.744905
GDNF	stem cell differentiation (GO:0048863)	0.698672
GBX2	stem cell differentiation (GO:0048863)	0.567961
MEOX1	stem cell differentiation (GO:0048863)	0.0653974
SEMA3E	stem cell differentiation (GO:0048863)	0.0304479
FAM172A	stem cell differentiation (GO:0048863)	0.0182871
SEMA5B	stem cell differentiation (GO:0048863)	0.0003315
PHOX2B	stem cell differentiation (GO:0048863), muscle structure development (GO:0061061)	0.850788
MSX1	stem cell differentiation (GO:0048863), muscle structure development (GO:0061061), skeletal system development (GO:0001501)	0.275362
LRP6	stem cell differentiation (GO:0048863), skeletal system development (GO:0001501)	0.999978
TP63	stem cell differentiation (GO:0048863), skeletal system development (GO:0001501)	0.983222
RDH10	stem cell differentiation (GO:0048863), skeletal system development (GO:0001501)	0.93432
HMGA2	stem cell differentiation (GO:0048863), skeletal system development (GO:0001501)	0.733852
AACSP1		NA
ACP7		NA
ADAM5		NA
ADGRL3		NA
ADH1C		NA
AFG1L		NA
ANXA2P3		NA
ARHGAP8		NA
ATP23		NA
BICRA		NA
BRCAT54		NA
C12orf75		NA
C18orf61		NA
C18orf63		NA
C1orf140		NA
C5orf67		NA
C7orf72		NA
CARNMT1		NA
CASC2		NA
CCDC192		NA
CCDC85C		NA
CDH22		NA
CEP131		NA
CEP162		NA
CFAP54		NA
CRACR2A		NA
CSMD1		NA
CXADRP3		NA
CXCL8		NA
CXXC4		NA
CYP4F29P		NA
CYP4F35P		NA
DCDC2C		NA
DISP3		NA
DNAAF5		NA
DPY19L1P1		NA
EFR3B		NA
FAM184B		NA
FENDRR		NA
FLJ12825		NA
FLJ37201		NA
FOXD2		NA
FZD10		NA
GALNT17		NA
GRAMD2B		NA
HACD2		NA
HACD3		NA
KCNQ1DN		NA
KIAA1671		NA
KIZ		NA
KLHL29		NA
KU		NA
LINC00032		NA
LINC00271		NA
LINC00302		NA
LINC00333		NA
LINC00346		NA
LINC00368		NA
LINC00376		NA
LINC00379		NA
LINC00403		NA
LINC00437		NA
LINC00443		NA
LINC00571		NA
LINC00578		NA
LINC00595		NA
LINC00639		NA
LINC00643		NA
LINC00674		NA
LINC00701		NA
LINC00871		NA
LINC00957		NA
LINC00958		NA
LINC01036		NA
LINC01056		NA
LINC01060		NA
LINC01081		NA
LINC01100		NA
LINC01162		NA
LINC01179		NA
LINC01182		NA
LINC01197		NA
LINC01207		NA
LINC01239		NA
LINC01241		NA
LINC01276		NA
LINC01280		NA
LINC01299		NA
LINC01317		NA
LINC01331		NA
LINC01333		NA
LINC01339		NA
LINC01386		NA
LINC01399		NA
LINC01416		NA
LINC01449		NA
LINC01512		NA
LINC01515		NA
LINC01520		NA
LINC01532		NA
LINC01570		NA
LINC01572		NA
LINC01586		NA
LINC01591		NA
LINC01609		NA
LINC01616		NA
LINC01619		NA
LINC01699		NA
LINC01716		NA
LINC01740		NA
LINC01748		NA
LINC01749		NA
LINC01795		NA
LINC01800		NA
LINC01828		NA
LINC01898		NA
LINC01905		NA
LINC01933		NA
LINC01980		NA
LINC02016		NA
LINC02025		NA
LINC02026		NA
LINC02042		NA
LINC02055		NA
LINC02098		NA
LINC02121		NA
LINC02181		NA
LINC02201		NA
LINC02234		NA
LINC02312		NA
LINC02328		NA
LINC02341		NA
LINC02388		NA
LINC02403		NA
LINC02410		NA
LINC02432		NA
LINC02483		NA
LINCR		NA
LMNTD1		NA
LOC100130370		NA
LOC100287792		NA
LOC100288866		NA
LOC100499489		NA
LOC100506178		NA
LOC100506675		NA
LOC100506869		NA
LOC100507156		NA
LOC100507205		NA
LOC101926964		NA
LOC101927480		NA
LOC101927497		NA
LOC101927549		NA
LOC101927571		NA
LOC101927575		NA
LOC101927769		NA
LOC101927960		NA
LOC101928231		NA
LOC101928272		NA
LOC101928371		NA
LOC101928519		NA
LOC101928595		NA
LOC101928782		NA
LOC101928823		NA
LOC101928942		NA
LOC101928985		NA
LOC101928994		NA
LOC101929095		NA
LOC101929117		NA
LOC101929268		NA
LOC101929319		NA
LOC101929563		NA
LOC101929662		NA
LOC102467081		NA
LOC102723471		NA
LOC102723809		NA
LOC102723831		NA
LOC102724058		NA
LOC102724152		NA
LOC102724428		NA
LOC102724452		NA
LOC102724623		NA
LOC102724784		NA
LOC105369921		NA
LOC105369971		NA
LOC105377143		NA
LOC105377716		NA
LOC105378853		NA
LOC105379030		NA
LOC105616981		NA
LOC153910		NA
LOC283140		NA
LOC339166		NA
LOC339298		NA
LOC339975		NA
LOC340357		NA
LOC389765		NA
LOC399715		NA
LOC400867		NA
LOC401557		NA
LOC613266		NA
LOC642852		NA
LOC643339		NA
LOC646626		NA
LOC729296		NA
LRRC38		NA
LRRC63		NA
MALAT1		NA
MAP3K20		NA
MARC2		NA
MARCH1		NA
MGAT4D		NA
MIR100HG		NA
MIR1202		NA
MIR1269A		NA
MIR1273E		NA
MIR1305		NA
MIR181A1HG		NA
MIR4435HG		NA
MIR4500HG		NA
MIR4509		NA
MIR4527HG		NA
MIR4719		NA
MIR4734		NA
MIR4776		NA
MIR5096		NA
MIR5194		NA
MIR519D		NA
MIR548F3		NA
MIR548H3		NA
MIR552		NA
MIR5701		NA
MIR646HG		NA
MIR7641		NA
MIR8054		NA
MIR8059		NA
MIR924HG		NA
MIRLET7BHG		NA
MSL3P1		NA
MTERF4		NA
MTRNR2L7		NA
NECAB2		NA
NKX2		NA
NWD2		NA
PAK5		NA
PGM5P3		NA
PPP1R2P3		NA
PRAMENP		NA
PRKN		NA
PROSER3		NA
PTPRQ		NA
PWRN4		NA
R3HCC1		NA
RAB44		NA
RBAKDN		NA
RBM20		NA
RNU5D		NA
RNU5E		NA
RPL29P2		NA
RPSAP52		NA
RSU1P2		NA
SDHAP2		NA
SELENOF		NA
SHISA9		NA
SLC25A51P1		NA
SMG1P5		NA
SMKR1		NA
SNHG14		NA
SNORA88		NA
SPATA3		NA
SPRR2C		NA
STAG3L2		NA
STMND1		NA
SUGCT		NA
SUGT1P1		NA
TEAD1		NA
TOGARAM1		NA
TOGARAM2		NA
TTC28		NA
UBE2QL1		NA
WDFY4		NA
ZFAS1		NA
ZNF204P		NA
TRRAP		1
UBR5		1
HERC1		1
CHD6		1
JMJD1C		1
DSCAM		1
CACNA1A		1
ARID1A		1
SCN2A		1
SBNO1		1
TJP1		1
PTPRD		1
TANC2		1
CCDC88A		1
CAMTA1		1
CTNND2		1
ATAD5		1
USP47		1
DIP2C		1
TNRC6B		1
RABGAP1		1
TAOK1		1
NCOR2		1
PLXNA4		1
HIVEP2		1
ZFHX4		1
RC3H2		1
NAV3		0.999999
XPO5		0.999999
MED12L		0.999999
NUMA1		0.999999
IGF2R		0.999999
LRP1B		0.999999
MAP4K4		0.999999
DCC		0.999999
TRAPPC10		0.999999
PTPRT		0.999999
NUP205		0.999999
LRRC7		0.999999
COPB2		0.999998
SMARCA2		0.999998
INTS6		0.999997
GRIN2B		0.999995
TLK1		0.999995
STXBP5		0.999992
EFTUD2		0.999991
EZH2		0.99999
NAA25		0.99999
ACTN4		0.99999
DPP10		0.999989
CNTN1		0.999989
HIVEP1		0.999987
FRMD4A		0.999987
UBE2O		0.999985
MAP2		0.999983
ZNF521		0.999979
TAOK3		0.999978
RUSC2		0.999977
PTPRA		0.999977
LUC7L3		0.999974
ZNF608		0.999968
SF3B3		0.999963
PTPRM		0.999958
TENM2		0.999951
ARID1B		0.99995
ABR		0.999949
TET3		0.999943
TULP4		0.999937
SLIT1		0.999931
ATP2B2		0.999922
NTRK2		0.999893
PRKCE		0.999892
CMIP		0.999887
FNDC3A		0.999884
SIK3		0.999883
TPP2		0.999863
SERBP1		0.999863
NRXN3		0.999856
PRDM16		0.999843
ZRANB1		0.99984
CNOT10		0.999834
FERMT2		0.999827
PRKG1		0.999744
ATF7IP		0.999741
TENM4		0.999719
SAFB		0.999685
PHF21A		0.999675
ARIH1		0.999665
PPARGC1A		0.999661
TM9SF3		0.999654
DAB2IP		0.999652
CSNK2A1		0.999647
PDZD2		0.999645
DLGAP3		0.999639
LIMCH1		0.999638
RASGRF1		0.999614
TRERF1		0.999596
CPEB1		0.999591
AKT3		0.999585
SAFB2		0.999583
NFIA		0.999555
KCNQ5		0.999535
BOD1L1		0.999528
SALL4		0.999442
TNS3		0.999389
ARHGAP44		0.999299
RUNX1T1		0.999122
PLCL2		0.999119
NOL6		0.999078
TMEM132D		0.99901
AFF3		0.998913
TIAL1		0.998791
CELF2		0.998786
MYO16		0.998667
DDX1		0.998607
SAP130		0.998573
RFWD2		0.998566
KLHL2		0.998555
YAP1		0.998548
PIK3R1		0.99824
PRDM10		0.99806
GRIN2A		0.998045
CAMK2A		0.998004
SNX2		0.997941
MITF		0.997811
CADPS2		0.997779
NAV2		0.997517
RIC8B		0.997487
RBMS1		0.996886
NCOA5		0.9968
CNTN4		0.996606
GTF2IRD1		0.996434
SFMBT2		0.996408
AUTS2		0.996187
FOXP2		0.996179
DACH1		0.995944
SFMBT1		0.995894
ZNRF3		0.995712
DPYSL2		0.995558
MDM2		0.995411
INPP4A		0.994886
HECTD2		0.994416
CADM1		0.994386
SESN3		0.994296
CNNM2		0.994106
PLXNA2		0.993981
EPB41L2		0.993883
CAMK1D		0.993807
GABRG3		0.99368
MDGA2		0.993217
TRIM71		0.993174
ANO1		0.993085
DLGAP1		0.993046
ASXL2		0.992739
NR6A1		0.99232
ARGLU1		0.992267
ADAMTS2		0.992213
TPX2		0.992124
MYBL2		0.992108
COLEC12		0.991466
ASTN2		0.989172
OSBPL8		0.988348
RGL1		0.987847
TNR		0.987763
PDE8B		0.986862
BEND4		0.986765
CAPZA2		0.986606
HNRNPC		0.985848
KCNQ3		0.985604
DNAJA2		0.985455
CADM2		0.984669
TTL		0.984658
PDXK		0.984648
PPIG		0.984147
SRRT		0.982968
LRCH1		0.982397
SLC6A6		0.982276
KLF12		0.982233
ACBD3		0.981823
DAB1		0.981409
SPRTN		0.981336
CLCN7		0.981283
CDH20		0.980513
KCND2		0.980461
SMC5		0.980365
PCBP3		0.980315
PLCB1		0.979045
RGS7BP		0.978832
NTRK3		0.978536
PODXL2		0.977986
AJAP1		0.977593
XKR4		0.977592
FOXJ3		0.977575
PRKAG2		0.977557
KIRREL3		0.977506
LDB2		0.976068
NCAPG2		0.975711
CELF4		0.974365
GABPA		0.973789
PPM1E		0.973417
CA10		0.973118
PRR5		0.972989
FBXO32		0.972568
GET4		0.972149
TSNAX		0.972038
EBF2		0.971966
FER		0.96842
KCNIP4		0.967715
TRPC4		0.967651
PITPNC1		0.967499
ATP11A		0.967334
PPARD		0.966868
ZNF536		0.965217
ZC3H3		0.964539
LCORL		0.963115
GMEB1		0.960594
PCDH17		0.960498
CCAR2		0.960455
RTN1		0.959599
RAB30		0.959124
PRMT8		0.958753
RAPGEF4		0.957226
SCHIP1		0.956603
SLC2A13		0.956101
TNFSF13B		0.954794
KCNB2		0.954616
ARHGEF7		0.953986
LRRC4C		0.953731
ZFYVE1		0.953726
TRIM3		0.952561
LINGO1		0.952116
FLT3LG		0.950829
GRID1		0.950796
UBE2F		0.950479
DLGAP2		0.950397
NGEF		0.949826
RNPS1		0.948503
LSAMP		0.946284
BACE1		0.944279
RNF2		0.944004
USP49		0.943537
BHLHE40		0.941607
RXRG		0.937024
OLFM1		0.935994
RBFOX1		0.935961
KCTD1		0.934856
ATXN7		0.928556
HBS1L		0.924522
CDK6		0.923677
NCAM2		0.922157
HNF4A		0.919226
PHLPP1		0.918154
PKNOX2		0.917369
PRLR		0.916128
SLC30A1		0.913544
MFAP3L		0.91053
PDZRN3		0.908376
ROR1		0.906689
PPP2R2B		0.900683
RAB6B		0.893311
TOX		0.892971
SGMS1		0.890867
SLAIN2		0.883438
RAB21		0.882342
TMEM135		0.879933
TBPL1		0.879617
MYO1B		0.878004
TBC1D9		0.876941
BACH2		0.87404
UBE2E1		0.872958
MTSS1L		0.869861
LSM6		0.868076
OAZ2		0.866153
KCNN3		0.864941
PSD3		0.851706
ANO4		0.844045
RNF103		0.832673
EIF2B4		0.83261
ACER3		0.831595
ZNF804A		0.827436
LMX1B		0.822732
NCALD		0.817423
B4GALNT4		0.81693
ST6GAL1		0.814436
LPCAT1		0.813682
MYPOP		0.810391
LINGO2		0.807167
FRMD4B		0.807014
FAM49A		0.805361
RGS6		0.801361
FAM155A		0.800415
CXXC5		0.795355
USP12		0.794992
B3GAT1		0.789153
FAM135A		0.787126
LPAR3		0.786363
RGS7		0.781746
ANKRD44		0.775903
FAM78B		0.770974
KCNH5		0.769049
RNGTT		0.763456
ABLIM2		0.762416
PEAK1		0.760545
G2E3		0.751141
ZSCAN18		0.748254
UBE2G1		0.745694
PRDM5		0.742419
DGKI		0.738016
FA2H		0.72641
RPL11		0.725843
ZNF385D		0.724322
POU4F3		0.721115
TMED10		0.718151
MBOAT2		0.71697
RASD2		0.71662
LRFN5		0.712325
NEK7		0.707658
B3GNT2		0.696954
GPR158		0.678505
GULP1		0.677558
TOX2		0.674075
DLG2		0.673545
TRIM61		0.672138
TRIM67		0.67204
RALBP1		0.670181
DGKB		0.669214
RPN1		0.664451
ARL4A		0.640299
NDUFC2		0.625236
ARL8B		0.622357
SKOR2		0.611171
RPRD1B		0.595211
ADIPOR1		0.592754
FAM118A		0.591869
CYCS		0.583557
LPP		0.5824
SDC2		0.57995
FAM163A		0.579851
SYN3		0.577812
CDKAL1		0.57765
PPM1L		0.570549
TAF2		0.566087
NREP		0.563643
GNG12		0.553352
IGF1R		0.552974
GSG1L		0.541032
MKL1		0.540324
PIEZO1		0.535969
NTM		0.525366
KISS1		0.524779
FAM46C		0.523539
ALK		0.522363
SLC25A37		0.512223
SCO1		0.507629
DSCR3		0.505919
AQP3		0.504828
ZNF366		0.50482
HIST2H3D		0.498937
RAI14		0.487656
IDNK		0.484633
NXNL2		0.477417
LMO1		0.477079
AGTPBP1		0.476341
CDK14		0.47626
PDCD11		0.468449
CDH18		0.463926
MAL2		0.458862
NRCAM		0.456485
TMEM132B		0.455835
ZNF670		0.45126
ICA1L		0.442028
FRMD6		0.438404
LMO3		0.434209
RCAN2		0.430937
ITGAL		0.43034
NPTX1		0.426444
CMTM7		0.42622
TXN		0.417886
KRBOX1		0.416824
GPR176		0.413263
CAP2		0.410487
IPCEF1		0.399941
KCTD20		0.399322
SMIM12		0.3963
SLC25A48		0.391014
SPACA1		0.382222
CNIH3		0.381818
IDH2		0.376558
AFAP1		0.376072
LMCD1		0.376044
LRRFIP1		0.365512
HLA-DQB1		0.353015
CCDC126		0.351142
IL1RN		0.340219
GPC6		0.338855
LPAR2		0.33727
EYA2		0.335504
C20orf196		0.333004
APP		0.331711
SYT9		0.331364
MTUS2		0.330673
SORCS3		0.325134
RBPMS2		0.323535
FGF1		0.320472
LITAF		0.313932
FBXO25		0.310315
FAM19A5		0.310031
IFNLR1		0.308615
LBH		0.30059
IL12A		0.299097
CNEP1R1		0.291176
CDKN2B		0.281058
PLCB4		0.272263
SCML4		0.268213
TRHR		0.265022
VN1R4		0.261583
CD80		0.255225
GLCCI1		0.245282
C11orf87		0.245099
GJA4		0.239138
IMPA2		0.237823
CDH13		0.217594
DRAP1		0.215306
CCSER1		0.211351
CNKSR3		0.211063
NRG3		0.210338
SLC25A42		0.208308
PLCE1		0.204556
MEX3B		0.201035
FRMD3		0.195215
PDE7A		0.192058
ST6GALNAC3		0.178472
CCL25		0.16994
HLA-DQA1		0.166625
TSPAN18		0.16186
ZPBP		0.159636
ZNF112		0.154211
TAAR6		0.153131
PGAP2		0.152224
TBC1D15		0.148719
DRG2		0.148077
STMN4		0.14652
ATP6V1C1		0.142543
HCAR1		0.140999
CLRN3		0.14004
C2orf42		0.134382
MICAL2		0.132224
CELA1		0.129952
SYT4		0.127605
NOS1AP		0.119914
STK4		0.118312
FGF12		0.114211
TMIGD1		0.104145
SC5D		0.103133
SECISBP2L		0.101713
COLEC10		0.0985367
IQCJ		0.0984294
CNTNAP5		0.0972729
GRB14		0.0966012
WIPI2		0.0936806
TRIM21		0.0930518
FAM69A		0.0908652
TM7SF3		0.0898996
RABGAP1L		0.0891727
ZNF622		0.0888039
PAX9		0.0880945
CFDP1		0.0849396
RPS6KA2		0.0847009
METTL2B		0.0827091
EBF4		0.078057
CPNE8		0.0780043
CCL17		0.0771247
AKAP2		0.0665164
HCRTR2		0.063644
MTG1		0.062672
EPB41		0.0621099
RGMB		0.0607554
RIT2		0.0600485
SUCLG1		0.0597686
CLDN1		0.0581349
IQCK		0.0539326
MT2A		0.0538692
NDRG1		0.0538232
CADPS		0.0528165
NT5C2		0.0521979
MRPL12		0.0501971
FAM102B		0.0479308
GALNT18		0.0476852
YES1		0.0463916
PI4K2B		0.0426563
WDR25		0.0422261
IMMP2L		0.0407609
GNAI3		0.0388113
C10orf88		0.038585
CHMP3		0.0362459
OSBP2		0.0361487
GCSAML		0.0357959
CYYR1		0.0344266
CT62		0.0331982
TMEM173		0.0323306
AMPH		0.0322666
RALYL		0.02969
TMEM98		0.0286465
PGBD5		0.0280632
PRIM1		0.0268979
CLCC1		0.0267101
GAS2		0.0262898
GAS7		0.0255296
PRKAR1B		0.0247578
SLC25A17		0.0241848
MAPKAPK5		0.0234226
CNTD1		0.0218345
TMEM39B		0.0214504
OR52N1		0.0204785
NDST3		0.0201167
YIPF4		0.0197886
DISC1		0.0197099
EBI3		0.0195996
WWC1		0.0183845
AQP4		0.018149
TMEM184C		0.017595
CCKAR		0.0174085
LMBRD2		0.0145652
SMAP2		0.0142856
RNF150		0.0136898
BCAS1		0.013657
SMOC2		0.0129698
UROS		0.012275
CHSY3		0.0118613
NDUFB2		0.0118151
MACROD2		0.0113567
LIPA		0.0112778
MGAT4C		0.0111691
PEX10		0.0104636
MCTP1		0.00988912
ABL2		0.00970258
RBAK		0.0096769
C11orf80		0.0084626
SNAI3		0.00830566
CTHRC1		0.00818066
MAST4		0.00813024
AAGAB		0.00810207
NKAIN2		0.00783239
MSRB3		0.0070268
PARP1		0.00699693
TDRKH		0.00696242
ENPP2		0.0068282
ACSBG1		0.0067003
MRPS5		0.0063387
TBC1D16		0.00619826
HS3ST1		0.00617541
IGFBP7		0.00596321
CD82		0.00496183
SPATA17		0.00473911
COA3		0.00470838
PPP1R14C		0.00467814
MGLL		0.00459891
LEMD1		0.00457261
TRPC6		0.00456411
STK32B		0.00432349
C4orf19		0.00416046
FAM3D		0.00403091
PALM2		0.00389317
FANCF		0.00381453
ARFIP1		0.00372902
TMEM161B		0.003685
GLIPR1L1		0.00366338
DCD		0.00361067
DCAF12		0.00348556
ADCY8		0.00298566
ZFAT		0.00292867
KCTD14		0.00289299
HIST1H2BL		0.00286755
TNFAIP2		0.00267821
SORCS2		0.00264629
VAV2		0.00251877
DPH6		0.00246863
STEAP2		0.00244975
AFMID		0.00213813
RPAP2		0.00208553
NDUFA12		0.00201599
LZIC		0.00197925
SPDYC		0.00185515
AP3S1		0.00185372
RHOBTB1		0.00183823
ENOPH1		0.00175784
HTR1F		0.00161477
CYSLTR2		0.00155402
LCMT1		0.00155058
HAUS2		0.00140043
FBP2		0.00139312
FHIT		0.00139184
TDRP		0.00132193
RIOK2		0.00114011
ZNF713		0.0011152
LYPD6B		0.00103351
ZPBP2		0.000986594
CYP2W1		0.000980916
SPRED2		0.000973023
OVGP1		0.000935884
MYRIP		0.000902541
CCDC3		0.000821908
KDM4C		0.000758735
D2HGDH		0.000752024
GABARAPL2		0.000743181
CHID1		0.000725517
CMSS1		0.000665485
APCDD1		0.000654608
LY6D		0.000620135
CHST6		0.000606607
OGFOD3		0.000595569
DTNB		0.000530412
THOC5		0.000462815
FAM13C		0.000441696
MRPL55		0.000411108
COX7A2L		0.000410249
ASRGL1		0.000386788
P2RY14		0.000377084
POU6F2		0.000369076
GPR31		0.000351018
HHAT		0.000341684
CLDN14		0.000330687
OR51B5		0.000317629
MARVELD3		0.000303794
FAM133B		0.000297399
CYP1B1		0.000296476
MLYCD		0.000280848
ZNF488		0.000246117
FILIP1L		0.000245912
INPP1		0.000237352
TCTEX1D2		0.000234712
OR11G2		0.00022869
PRSS48		0.000223314
ACYP2		0.000220645
OR2M2		0.000216665
HYKK		0.000214856
FABP6		0.000205946
CYP4V2		0.000200713
LDLRAD2		0.000195123
TAMM41		0.0001846
PLEKHG1		0.000178677
CRISPLD1		0.000148412
YY1AP1		0.000145221
ZNF667		0.000142443
NUDT18		0.000135276
KATNAL2		0.000125862
CLEC12B		0.000124716
LRRC18		0.000124173
EXOC2		0.000114966
PACRG		0.000104677
TFCP2		0.000102419
GLIS3		0.000100597
GPATCH2		9.66003e-05
RGS13		9.33798e-05
HLA-DOB		9.08752e-05
LUZP2		8.71328e-05
RAB37		8.22692e-05
DCBLD1		8.21257e-05
LAMC2		7.933e-05
TMEM241		7.76288e-05
LYZL6		7.44688e-05
TMBIM1		7.40054e-05
TMEM231		7.38493e-05
DPY19L2		7.0294e-05
OLFM3		6.9679e-05
CSGALNACT1		6.87751e-05
BFSP2		6.6621e-05
PALLD		6.63952e-05
KIAA1328		6.07254e-05
STK32A		5.7245e-05
SUMF2		5.52632e-05
POSTN		5.52339e-05
RLBP1		5.41121e-05
OR52B2		5.17757e-05
RLN2		5.04438e-05
HOOK1		4.1567e-05
OSBPL1A		4.10679e-05
CNTNAP2		3.82883e-05
NUPL2		3.67029e-05
HORMAD2		3.4485e-05
SLC22A3		3.31639e-05
IMPACT		3.31631e-05
TNFRSF10D		3.28274e-05
ATF6		3.10665e-05
SLC9A8		2.81662e-05
RNF219		2.4863e-05
TMEM132E		2.4015e-05
CNTNAP4		2.34312e-05
ACAD9		2.07158e-05
GPC5		1.99114e-05
METTL2A		1.77338e-05
RBL1		1.76076e-05
SOAT1		1.665e-05
CERK		1.60284e-05
STYK1		1.53641e-05
ITPRIP		1.35269e-05
CERS5		1.31068e-05
MND1		1.27813e-05
FAM117A		1.21996e-05
VIL1		1.21278e-05
LGR5		1.13571e-05
C4orf22		1.12465e-05
CCDC138		1.08334e-05
DENND2D		1.02695e-05
C8orf34		9.85329e-06
SLC22A15		8.6599e-06
ZNF180		7.35726e-06
ZNF264		7.10065e-06
BLZF1		7.04847e-06
GORAB		6.82629e-06
TRAPPC9		5.76039e-06
ARHGAP15		5.25406e-06
RRH		5.10693e-06
OCIAD1		4.71642e-06
FARS2		4.54146e-06
C16orf78		4.18701e-06
TMTC4		3.90855e-06
ZDHHC23		3.89033e-06
PRR25		3.12897e-06
CSAD		2.47968e-06
AGK		2.47068e-06
EVI5		2.33072e-06
CCDC88C		2.17323e-06
COL4A2		2.10929e-06
CHL1		2.05382e-06
SLC10A6		1.84222e-06
SNX29		1.78493e-06
CEACAM4		1.6796e-06
SPATA16		1.64843e-06
SCLY		1.52191e-06
GUCY1A3		1.41369e-06
STX18		1.16779e-06
RNLS		1.0436e-06
SNTG2		9.17609e-07
NPSR1		8.1777e-07
TCP11L2		7.48809e-07
DHX32		6.96916e-07
LRRC34		5.88856e-07
CHST9		5.84291e-07
GNE		4.85674e-07
ADAM29		4.69432e-07
ZNF678		4.66547e-07
OR52E4		4.45012e-07
ADAMTS9		4.22655e-07
MTRR		4.1085e-07
UBASH3A		3.97257e-07
LOXL2		2.99731e-07
LARS2		2.60644e-07
PIWIL1		2.12576e-07
L3MBTL1		2.07855e-07
METTL25		1.64825e-07
ARHGAP19		1.63036e-07
AATF		1.62332e-07
STK10		1.50167e-07
ZDBF2		1.37874e-07
SDCCAG8		1.32893e-07
NLRP5		1.23997e-07
UBE3D		9.57947e-08
SLC15A1		8.68961e-08
PARD3B		8.64519e-08
COL25A1		7.11572e-08
UGT2B28		6.44396e-08
MDM1		5.78288e-08
KANK4		5.3985e-08
PIBF1		4.97647e-08
DHX57		4.41863e-08
LAMP5		3.8365e-08
TPTE2		3.69447e-08
SPATC1		3.59031e-08
ROBO1		3.04029e-08
SLC29A3		2.99085e-08
POP1		2.42371e-08
CAPN10		2.37881e-08
HTR3C		2.33901e-08
ART3		2.26603e-08
KIAA1324		2.14865e-08
SORBS1		2.14385e-08
FANCL		2.0996e-08
ZNF506		1.99613e-08
KIAA1257		1.74543e-08
IGHMBP2		1.50944e-08
LRRN4		1.45171e-08
CNGA3		1.18045e-08
VPS41		1.1635e-08
ASPH		1.01766e-08
EYS		8.21411e-09
PRTFDC1		5.27828e-09
GCOM1		3.95491e-09
ZNF135		3.86628e-09
CRB1		3.35698e-09
KRT7		2.78645e-09
POLR3B		2.72991e-09
CAPS2		2.6507e-09
ALKBH3		2.55797e-09
PKD1L2		2.36606e-09
WDPCP		2.32411e-09
SLCO2A1		2.25373e-09
MYZAP		2.21367e-09
NELL1		2.16982e-09
TTC7A		1.9562e-09
KYNU		1.82769e-09
MTMR7		1.63744e-09
TBC1D31		1.34365e-09
SLFN5		1.21565e-09
TMEM116		1.14999e-09
COL23A1		9.57449e-10
TMEM237		9.39702e-10
EGFLAM		9.38439e-10
CPQ		7.3007e-10
TGM7		6.34382e-10
PLA2G4D		6.29228e-10
MYO5B		5.42317e-10
PMM2		4.03083e-10
SLC18B1		3.94676e-10
ZNF662		3.71817e-10
DDX60		3.67466e-10
CAPN11		2.97448e-10
UGT3A2		2.94297e-10
CNBD1		2.81654e-10
CST9L		2.08252e-10
MAD1L1		2.03781e-10
TRIM69		1.96412e-10
ARHGEF28		1.82695e-10
CPXM2		1.82592e-10
TRDN		1.81678e-10
PHYKPL		1.72749e-10
ACOT11		1.33339e-10
ZNF695		1.29536e-10
AVIL		1.03036e-10
PREX2		1.00807e-10
CCDC40		6.32159e-11
C5		5.61069e-11
GOLIM4		5.53788e-11
ALLC		4.60881e-11
ADAMTS17		3.82853e-11
OSMR		3.10306e-11
ENTPD4		2.06793e-11
EPB41L4A		1.98632e-11
FCN1		1.25646e-11
FGGY		1.20952e-11
COL6A5		9.56359e-12
OCA2		7.67937e-12
AK9		7.09555e-12
CCDC30		6.06675e-12
C9orf3		5.19688e-12
TRIM63		4.71829e-12
MVD		2.16344e-12
QRFPR		1.86675e-12
SLC6A5		1.84555e-12
SH3TC2		1.7329e-12
HRG		1.70021e-12
GPR39		1.54608e-12
CPA3		1.28343e-12
TECTA		1.06499e-12
STPG2		1.00567e-12
GSDMA		7.6136e-13
IMPG1		6.13186e-13
TNFRSF10A		3.9341e-13
FAM151A		3.92273e-13
ABHD12B		3.28064e-13
KIAA1614		2.19337e-13
ARHGEF10		1.10805e-13
SLC14A2		8.42741e-14
PMS1		6.56458e-14
GLDC		4.87945e-14
CPAMD8		2.01802e-14
NSUN6		1.72775e-14
GYS2		1.21632e-14
SLCO1A2		5.58441e-15
TNN		5.19248e-15
TRPM8		4.7368e-15
IQGAP2		4.10295e-15
IRAK3		3.58184e-15
CR1L		3.5571e-15
SYNE3		2.94575e-15
HYAL4		2.05182e-15
TTLL12		1.99091e-15
SLC25A13		1.94046e-15
CYP4A11		1.57399e-15
TMC2		7.88652e-16
WDR35		2.64838e-16
PKD2L1		6.57114e-17
SLC2A7		2.99498e-17
MYO1H		2.91611e-17
C6orf118		1.45572e-17
ANO2		2.84805e-18
CCDC148		7.95013e-19
LRRC40		2.64692e-19
NWD1		1.37145e-19
FBF1		1.13971e-19
MYO3B		4.47147e-20
SPAG16		3.6564e-20
BRCA1		3.28742e-20
LTK		4.12009e-21
GANC		2.37915e-21
SPG11		2.91203e-22
TRPA1		9.96589e-23
AGBL1		3.60067e-23
SAMD9		1.28543e-23
LAMA3		4.40817e-24
SI		7.97067e-26
PLEKHH2		1.78874e-26
VPS13B		9.81062e-27
SH3TC1		1.08196e-27
DCHS2		7.24817e-28
CUBN		3.03433e-28
CEP290		1.03912e-34
VWA8		2.93154e-40
ABCA13		3.30733e-78
