# Supplementary material for: Sex-heterogeneous SNPs disproportionately influence gene expression and health
Source: PLoS Genet. 2022 May 5;18(5):e1010147. doi: 10.1371/journal.pgen.1010147 (PMC9070888; doi:10.1371/journal.pgen.1010147)
Supplement: S3 Table — S3A Table in S3 Table Gene Prioritization by MAGMA—SNP2GENE S3B Table in S3 Table. Gene Prioritization by FUMA—SNP2GENE / GENE2FUNC. (XLSX) [file pgen.1010147.s006.xlsx]

## Sheet: Gene Prioritization by MAGMA
S3A Table. Gene Prioritization by MAGMA - SNP2GENE
GENE	SYMBOL	pLI
ENSG00000135776	ABCB10	0
ENSG00000163995	ABLIM2	0
ENSG00000163638	ADAMTS9	0
ENSG00000155754	ALS2CR11	0
ENSG00000167612	ANKRD33	0
ENSG00000103375	AQP8	0
ENSG00000214087	ARL16	0
ENSG00000140450	ARRDC4	0
ENSG00000064270	ATP2C2	0
ENSG00000155097	ATP6V1C1	0
ENSG00000182272	B4GALNT4	0
ENSG00000064787	BCAS1	0
ENSG00000229086	C21orf54	0
ENSG00000196166	C8orf86	0
ENSG00000197599	CCDC154	0
ENSG00000107736	CDH23	0
ENSG00000099834	CDHR5	0
ENSG00000167513	CDT1	0
ENSG00000110274	CEP164	0
ENSG00000176194	CIDEA	0
ENSG00000197992	CLEC9A	0
ENSG00000119397	CNTRL	0
ENSG00000050767	COL23A1	0
ENSG00000088682	COQ9	0
ENSG00000108582	CPD	0
ENSG00000176390	CRLF3	0
ENSG00000111012	CYP27B1	0
ENSG00000164934	DCAF13	0
ENSG00000161634	DCD	0
ENSG00000146038	DCDC2	0
ENSG00000249751	ECSCR	0
ENSG00000175376	EIF1AD	0
ENSG00000198758	EPS8L3	0
ENSG00000143845	ETNK2	0
ENSG00000198643	FAM3D	0
ENSG00000140525	FANCI	0
ENSG00000111432	FZD10	0
ENSG00000180481	GLIPR1L2	0
ENSG00000136235	GPNMB	0
ENSG00000114124	GRK7	0
ENSG00000196275	GTF2IRD2	0
ENSG00000182782	HCAR2	0
ENSG00000255398	HCAR3	0
ENSG00000237541	HLA-DQA2	0
ENSG00000186038	HTR3E	0
ENSG00000159110	IFNAR2	0
ENSG00000138002	IFT172	0
ENSG00000100360	IFT27	0
ENSG00000160712	IL6R	0
ENSG00000186480	INSIG1	0
ENSG00000103599	IQCH	0
ENSG00000151364	KCTD14	0
ENSG00000135413	LACRT	0
ENSG00000188306	LRRIQ4	0
ENSG00000140832	MARVELD3	0
ENSG00000100294	MCAT	0
ENSG00000037897	METTL1	0
ENSG00000154485	MMP21	0
ENSG00000143436	MRPL9	0
ENSG00000124532	MRS2	0
ENSG00000205364	MT1M	0
ENSG00000269028	MTRNR2L12	0
ENSG00000165973	NELL1	0
ENSG00000167034	NKX3-1	0
ENSG00000160505	NLRP4	0
ENSG00000196832	OR11G2	0
ENSG00000255307	OR52B2	0
ENSG00000180914	OXTR	0
ENSG00000099260	PALMD	0
ENSG00000107438	PDLIM1	0
ENSG00000157911	PEX10	0
ENSG00000175309	PHYKPL	0
ENSG00000104872	PIH1D1	0
ENSG00000170734	POLH	0
ENSG00000248483	POU5F2	0
ENSG00000171960	PPIH	0
ENSG00000165807	PPP1R36	0
ENSG00000189099	PRSS48	0
ENSG00000255587	RAB44	0
ENSG00000143839	REN	0
ENSG00000108370	RGS9	0
ENSG00000130561	SAG	0
ENSG00000070031	SCT	0
ENSG00000196189	SEMA4A	0
ENSG00000180096	SEPT1	0
ENSG00000270466	SEPT1	0
ENSG00000154997	SEPT14	0
ENSG00000088386	SLC15A1	0
ENSG00000162241	SLC25A45	0
ENSG00000169302	STK32A	0
ENSG00000100726	TELO2	0
ENSG00000157111	TMEM171	0
ENSG00000184012	TMPRSS2	0
ENSG00000064419	TNPO3	0
ENSG00000176834	VSIG10	0
ENSG00000122574	WIPF3	0
ENSG00000112365	ZBTB24	0
ENSG00000197928	ZNF677	0
ENSG00000179869	ABCA13	3.30733e-78
ENSG00000102763	VWA8	2.93154e-40
ENSG00000197893	NRAP	2.58649e-31
ENSG00000091128	LAMB4	3.21022e-30
ENSG00000107611	CUBN	3.03433e-28
ENSG00000197410	DCHS2	7.24817e-28
ENSG00000125089	SH3TC1	1.08196e-27
ENSG00000131018	SYNE1	3.75068e-27
ENSG00000132549	VPS13B	9.81062e-27
ENSG00000143199	ADCY10	5.8512e-26
ENSG00000196569	LAMA2	1.18465e-24
ENSG00000053747	LAMA3	4.40817e-24
ENSG00000078114	NEBL	5.76984e-24
ENSG00000166748	AGBL1	3.60067e-23
ENSG00000104321	TRPA1	9.96589e-23
ENSG00000187240	DYNC2H1	2.17854e-21
ENSG00000214013	GANC	2.37915e-21
ENSG00000183914	DNAH2	2.48852e-21
ENSG00000062524	LTK	4.12009e-21
ENSG00000189350	FAM179A	2.5321e-20
ENSG00000144451	SPAG16	3.6564e-20
ENSG00000071909	MYO3B	4.47147e-20
ENSG00000177119	ANO6	4.52445e-20
ENSG00000135315	KIAA1009	6.36089e-20
ENSG00000115687	PASK	9.06472e-20
ENSG00000180116	C12orf40	1.15274e-19
ENSG00000153237	CCDC148	7.95013e-19
ENSG00000162641	AKNAD1	8.20528e-19
ENSG00000179532	DNHD1	1.33458e-18
ENSG00000120051	CCDC147	3.42062e-18
ENSG00000147316	MCPH1	5.16507e-18
ENSG00000112539	C6orf118	1.45572e-17
ENSG00000107593	PKD2L1	6.57114e-17
ENSG00000152582	SPEF2	2.02916e-16
ENSG00000118965	WDR35	2.64838e-16
ENSG00000162006	MSLNL	3.4625e-16
ENSG00000084734	GCKR	3.58393e-16
ENSG00000143921	ABCG8	3.74527e-16
ENSG00000142675	CNKSR1	3.79049e-16
ENSG00000115841	RMDN2	5.20509e-16
ENSG00000149488	TMC2	7.88652e-16
ENSG00000038945	MSR1	8.20827e-16
ENSG00000144407	PTH2R	1.31615e-15
ENSG00000187048	CYP4A11	1.57399e-15
ENSG00000115221	ITGB6	1.90572e-15
ENSG00000004864	SLC25A13	1.94046e-15
ENSG00000100304	TTLL12	1.99091e-15
ENSG00000106302	HYAL4	2.05182e-15
ENSG00000149633	KIAA1755	2.32482e-15
ENSG00000176438	SYNE3	2.94575e-15
ENSG00000145703	IQGAP2	4.10295e-15
ENSG00000144481	TRPM8	4.7368e-15
ENSG00000103932	RPAP1	5.01588e-15
ENSG00000084453	SLCO1A2	5.58441e-15
ENSG00000153060	TEKT5	1.10257e-14
ENSG00000111713	GYS2	1.21632e-14
ENSG00000241058	NSUN6	1.72775e-14
ENSG00000160111	CPAMD8	2.01802e-14
ENSG00000178445	GLDC	4.87945e-14
ENSG00000135749	PCNXL2	7.55212e-14
ENSG00000144504	ANKMY1	7.81267e-14
ENSG00000132874	SLC14A2	8.42741e-14
ENSG00000104728	ARHGEF10	1.10805e-13
ENSG00000175003	SLC22A1	1.23978e-13
ENSG00000012223	LTF	1.76023e-13
ENSG00000126562	WNK4	1.82874e-13
ENSG00000135835	KIAA1614	2.19337e-13
ENSG00000131969	ABHD12B	3.28064e-13
ENSG00000104689	TNFRSF10A	3.9341e-13
ENSG00000089177	KIF16B	4.35337e-13
ENSG00000106648	GALNTL5	6.05279e-13
ENSG00000112706	IMPG1	6.13186e-13
ENSG00000174989	FBXW8	8.69107e-13
ENSG00000188596	C12orf55	9.30036e-13
ENSG00000169432	SCN9A	9.30185e-13
ENSG00000163116	STPG2	1.00567e-12
ENSG00000163751	CPA3	1.28343e-12
ENSG00000183840	GPR39	1.54608e-12
ENSG00000138399	FASTKD1	1.65436e-12
ENSG00000113905	HRG	1.70021e-12
ENSG00000169247	SH3TC2	1.7329e-12
ENSG00000251692	PTX4	1.7753e-12
ENSG00000165970	SLC6A5	1.84555e-12
ENSG00000156510	HKDC1	1.84795e-12
ENSG00000167508	MVD	2.16344e-12
ENSG00000020426	MNAT1	3.96574e-12
ENSG00000186409	CCDC30	6.06675e-12
ENSG00000155085	AK9	7.09555e-12
ENSG00000104044	OCA2	7.67937e-12
ENSG00000172752	COL6A5	9.56359e-12
ENSG00000163071	SPATA18	1.02781e-11
ENSG00000197046	SIGLEC15	1.08177e-11
ENSG00000172456	FGGY	1.20952e-11
ENSG00000085265	FCN1	1.25646e-11
ENSG00000129595	EPB41L4A	1.98632e-11
ENSG00000102445	KIAA0226L	2.0228e-11
ENSG00000197217	ENTPD4	2.06793e-11
ENSG00000162398	C1orf177	2.53305e-11
ENSG00000145623	OSMR	3.10306e-11
ENSG00000140470	ADAMTS17	3.82853e-11
ENSG00000197299	BLM	4.1386e-11
ENSG00000132793	LPIN3	4.43532e-11
ENSG00000151360	ALLC	4.60881e-11
ENSG00000171298	GAA	4.62007e-11
ENSG00000173905	GOLIM4	5.53788e-11
ENSG00000134109	EDEM1	5.59576e-11
ENSG00000106804	C5	5.61069e-11
ENSG00000141519	CCDC40	6.32159e-11
ENSG00000046889	PREX2	1.00807e-10
ENSG00000135407	AVIL	1.03036e-10
ENSG00000186439	TRDN	1.81678e-10
ENSG00000121898	CPXM2	1.82592e-10
ENSG00000214944	ARHGEF28	1.82695e-10
ENSG00000185880	TRIM69	1.96412e-10
ENSG00000002822	MAD1L1	2.03781e-10
ENSG00000101435	CST9L	2.08252e-10
ENSG00000007129	CEACAM21	2.37928e-10
ENSG00000124279	FASTKD3	2.49269e-10
ENSG00000176571	CNBD1	2.81654e-10
ENSG00000168671	UGT3A2	2.94297e-10
ENSG00000137225	CAPN11	2.97448e-10
ENSG00000164776	PHKG1	3.58054e-10
ENSG00000182983	ZNF662	3.71817e-10
ENSG00000170820	FSHR	3.74939e-10
ENSG00000146409	SLC18B1	3.94676e-10
ENSG00000167969	ECI1	4.20006e-10
ENSG00000173093	CCDC63	4.48038e-10
ENSG00000167306	MYO5B	5.42317e-10
ENSG00000159337	PLA2G4D	6.29228e-10
ENSG00000138182	KIF20B	6.54546e-10
ENSG00000104324	CPQ	7.3007e-10
ENSG00000179046	TRIML2	8.26179e-10
ENSG00000196417	ZNF765	9.04648e-10
ENSG00000164318	EGFLAM	9.38439e-10
ENSG00000155755	TMEM237	9.39702e-10
ENSG00000166750	SLFN5	1.21565e-09
ENSG00000100504	PYGL	1.31337e-09
ENSG00000156787	TBC1D31	1.34365e-09
ENSG00000196878	LAMB3	1.36402e-09
ENSG00000136014	USP44	1.46115e-09
ENSG00000003987	MTMR7	1.63744e-09
ENSG00000115919	KYNU	1.82769e-09
ENSG00000141469	SLC14A1	1.90357e-09
ENSG00000119685	TTLL5	1.97991e-09
ENSG00000175600	SUGCT	2.03063e-09
ENSG00000143951	WDPCP	2.32411e-09
ENSG00000152936	IFLTD1	2.39047e-09
ENSG00000180881	CAPS2	2.6507e-09
ENSG00000135480	KRT7	2.78645e-09
ENSG00000152818	UTRN	2.96803e-09
ENSG00000125703	ATG4C	3.32762e-09
ENSG00000198453	ZNF568	4.90823e-09
ENSG00000099256	PRTFDC1	5.27828e-09
ENSG00000111404	RERGL	5.31615e-09
ENSG00000082126	MPP4	5.87636e-09
ENSG00000188107	EYS	8.21411e-09
ENSG00000188175	HEPACAM2	8.70716e-09
ENSG00000101425	BPI	8.85643e-09
ENSG00000092529	CAPN3	9.73741e-09
ENSG00000198363	ASPH	1.01766e-08
ENSG00000112303	VNN2	1.0189e-08
ENSG00000135931	ARMC9	1.03024e-08
ENSG00000134917	ADAMTS8	1.05565e-08
ENSG00000174898	CATSPERD	1.06714e-08
ENSG00000175294	CATSPER1	1.14277e-08
ENSG00000006715	VPS41	1.1635e-08
ENSG00000197140	ADAM32	1.16773e-08
ENSG00000125872	LRRN4	1.45171e-08
ENSG00000149527	PLCH2	1.70519e-08
ENSG00000114656	KIAA1257	1.74543e-08
ENSG00000127838	PNKD	1.89916e-08
ENSG00000186153	WWOX	1.93855e-08
ENSG00000095637	SORBS1	2.14385e-08
ENSG00000116299	KIAA1324	2.14865e-08
ENSG00000183423	LRIT3	2.23302e-08
ENSG00000156219	ART3	2.26603e-08
ENSG00000178084	HTR3C	2.33901e-08
ENSG00000142330	CAPN10	2.37881e-08
ENSG00000104356	POP1	2.42371e-08
ENSG00000137634	NXPE4	2.74741e-08
ENSG00000250722	SEPP1	3.00317e-08
ENSG00000169855	ROBO1	3.04029e-08
ENSG00000007376	RPUSD1	3.05727e-08
ENSG00000035681	NSMAF	3.18375e-08
ENSG00000186583	SPATC1	3.59031e-08
ENSG00000132958	TPTE2	3.69447e-08
ENSG00000125869	LAMP5	3.8365e-08
ENSG00000113889	KNG1	4.17299e-08
ENSG00000198130	HIBCH	4.18224e-08
ENSG00000091106	NLRC4	4.35115e-08
ENSG00000132256	TRIM5	4.3697e-08
ENSG00000163214	DHX57	4.41863e-08
ENSG00000109424	UCP1	4.52264e-08
ENSG00000141577	AZI1	5.08818e-08
ENSG00000132854	KANK4	5.3985e-08
ENSG00000135226	UGT2B28	6.44396e-08
ENSG00000164818	HEATR2	6.66473e-08
ENSG00000188517	COL25A1	7.11572e-08
ENSG00000164124	TMEM144	7.8213e-08
ENSG00000116117	PARD3B	8.64519e-08
ENSG00000123297	TSFM	9.80455e-08
ENSG00000102886	GDPD3	1.05165e-07
ENSG00000171487	NLRP5	1.23997e-07
ENSG00000150893	FREM2	1.25165e-07
ENSG00000054282	SDCCAG8	1.32893e-07
ENSG00000120160	EQTN	1.3335e-07
ENSG00000204186	ZDBF2	1.37874e-07
ENSG00000072786	STK10	1.50167e-07
ENSG00000108270	AATF	1.62332e-07
ENSG00000127720	METTL25	1.64825e-07
ENSG00000134489	HRH4	1.67289e-07
ENSG00000126870	WDR60	2.00914e-07
ENSG00000125207	PIWIL1	2.12576e-07
ENSG00000151348	EXT2	2.46055e-07
ENSG00000179902	C1orf194	2.5003e-07
ENSG00000214324	C3orf56	2.51568e-07
ENSG00000153132	CLGN	2.85396e-07
ENSG00000101049	SGK2	2.93457e-07
ENSG00000269891	ARHGAP19-SLIT1	2.95389e-07
ENSG00000134013	LOXL2	2.99731e-07
ENSG00000081923	ATP8B1	3.66504e-07
ENSG00000160185	UBASH3A	3.97257e-07
ENSG00000124275	MTRR	4.1085e-07
ENSG00000119650	IFT43	4.37842e-07
ENSG00000180974	OR52E4	4.45012e-07
ENSG00000108878	CACNG1	4.77505e-07
ENSG00000104518	GSDMD	4.80695e-07
ENSG00000159921	GNE	4.85674e-07
ENSG00000113845	TIMMDC1	5.6765e-07
ENSG00000154080	CHST9	5.84291e-07
ENSG00000171757	LRRC34	5.88856e-07
ENSG00000183032	SLC25A21	6.47219e-07
ENSG00000064886	CHI3L2	6.54221e-07
ENSG00000089876	DHX32	6.96916e-07
ENSG00000241852	C8orf58	7.25834e-07
ENSG00000135678	CPM	8.07121e-07
ENSG00000172554	SNTG2	9.17609e-07
ENSG00000143183	TMCO1	9.55326e-07
ENSG00000140829	DHX38	1.03801e-06
ENSG00000184719	RNLS	1.0436e-06
ENSG00000091436	MLTK	1.21041e-06
ENSG00000164116	GUCY1A3	1.41369e-06
ENSG00000169660	HEXDC	1.58768e-06
ENSG00000181963	OR52K2	1.59479e-06
ENSG00000144962	SPATA16	1.64843e-06
ENSG00000168827	GFM1	1.66398e-06
ENSG00000186377	CYP4X1	1.7209e-06
ENSG00000048471	SNX29	1.78493e-06
ENSG00000187824	TMEM220	2.01922e-06
ENSG00000134121	CHL1	2.05382e-06
ENSG00000134871	COL4A2	2.10929e-06
ENSG00000134443	GRP	2.14419e-06
ENSG00000112812	PRSS16	2.23792e-06
ENSG00000157884	CIB4	2.30346e-06
ENSG00000067208	EVI5	2.33072e-06
ENSG00000006530	AGK	2.47068e-06
ENSG00000139631	CSAD	2.47968e-06
ENSG00000077063	CTTNBP2	2.59916e-06
ENSG00000138801	PAPSS1	2.62384e-06
ENSG00000135537	LACE1	2.79301e-06
ENSG00000135912	TTLL4	2.83171e-06
ENSG00000198718	FAM179B	2.88662e-06
ENSG00000179314	WSCD1	2.91262e-06
ENSG00000180878	C11orf42	3.04761e-06
ENSG00000167945	PRR25	3.12897e-06
ENSG00000140090	SLC24A4	3.16711e-06
ENSG00000079101	CLUL1	3.21488e-06
ENSG00000179873	NLRP11	3.91868e-06
ENSG00000123610	TNFAIP6	4.01525e-06
ENSG00000145982	FARS2	4.54146e-06
ENSG00000109180	OCIAD1	4.71642e-06
ENSG00000180245	RRH	5.10693e-06
ENSG00000075884	ARHGAP15	5.25406e-06
ENSG00000016490	CLCA1	6.08038e-06
ENSG00000142798	HSPG2	6.94654e-06
ENSG00000198099	ADH4	7.01336e-06
ENSG00000117475	BLZF1	7.04847e-06
ENSG00000083844	ZNF264	7.10065e-06
ENSG00000077327	SPAG6	7.41292e-06
ENSG00000083067	TRPM3	7.73754e-06
ENSG00000163393	SLC22A15	8.6599e-06
ENSG00000185842	DNAH14	8.77e-06
ENSG00000137691	C11orf70	8.92573e-06
ENSG00000135248	FAM71F1	8.94982e-06
ENSG00000162129	CLPB	9.13242e-06
ENSG00000165084	C8orf34	9.85329e-06
ENSG00000162777	DENND2D	1.02695e-05
ENSG00000121104	FAM117A	1.21996e-05
ENSG00000123485	HJURP	1.26222e-05
ENSG00000121211	MND1	1.27813e-05
ENSG00000148841	ITPRIP	1.35269e-05
ENSG00000060140	STYK1	1.53641e-05
ENSG00000162873	KLHDC8A	1.59128e-05
ENSG00000144283	PKP4	1.5982e-05
ENSG00000100422	CERK	1.60284e-05
ENSG00000186314	PRELID2	1.73074e-05
ENSG00000080839	RBL1	1.76076e-05
ENSG00000269846	RBL1	1.76076e-05
ENSG00000132676	DAP3	1.90763e-05
ENSG00000158863	FAM160B2	2.0524e-05
ENSG00000168453	HR	2.12735e-05
ENSG00000171360	KRT38	2.17177e-05
ENSG00000066855	MTFR1	2.18013e-05
ENSG00000185294	SPPL2C	2.29525e-05
ENSG00000100249	C22orf31	2.31878e-05
ENSG00000152910	CNTNAP4	2.34312e-05
ENSG00000181291	TMEM132E	2.4015e-05
ENSG00000180758	GPR157	2.63492e-05
ENSG00000197818	SLC9A8	2.81662e-05
ENSG00000179564	LSMEM2	2.89144e-05
ENSG00000188782	CATSPER4	3.16436e-05
ENSG00000173530	TNFRSF10D	3.28274e-05
ENSG00000089775	ZBTB25	3.31069e-05
ENSG00000154059	IMPACT	3.31631e-05
ENSG00000146477	SLC22A3	3.31639e-05
ENSG00000176635	HORMAD2	3.4485e-05
ENSG00000138311	ZNF365	3.62115e-05
ENSG00000170442	KRT86	3.63965e-05
ENSG00000174469	CNTNAP2	3.82883e-05
ENSG00000141447	OSBPL1A	4.10679e-05
ENSG00000204624	PTCHD2	4.16505e-05
ENSG00000112038	OPRM1	4.20778e-05
ENSG00000154252	GAL3ST2	4.4153e-05
ENSG00000105889	STEAP1B	4.60217e-05
ENSG00000126249	PDCD2L	4.99044e-05
ENSG00000070950	RAD18	5.20373e-05
ENSG00000140522	RLBP1	5.41121e-05
ENSG00000142583	SLC2A5	5.67733e-05
ENSG00000139323	POC1B	5.89428e-05
ENSG00000176198	OR11H4	6.22542e-05
ENSG00000175110	MRPS22	6.39409e-05
ENSG00000129116	PALLD	6.63952e-05
ENSG00000147408	CSGALNACT1	6.87751e-05
ENSG00000118733	OLFM3	6.9679e-05
ENSG00000135926	TMBIM1	7.40054e-05
ENSG00000161572	LYZL6	7.44688e-05
ENSG00000134490	TMEM241	7.76288e-05
ENSG00000133195	SLC39A11	7.77833e-05
ENSG00000058085	LAMC2	7.933e-05
ENSG00000164465	DCBLD1	8.21257e-05
ENSG00000187398	LUZP2	8.71328e-05
ENSG00000143450	OAZ3	9.17261e-05
ENSG00000092978	GPATCH2	9.66003e-05
ENSG00000103496	STX4	9.66202e-05
ENSG00000135457	TFCP2	0.000102419
ENSG00000165682	CLEC1B	0.000104171
ENSG00000240230	COX19	0.000108651
ENSG00000112685	EXOC2	0.000114966
ENSG00000196131	VN1R2	0.000121566
ENSG00000165383	LRRC18	0.000124173
ENSG00000256660	CLEC12B	0.000124716
ENSG00000167216	KATNAL2	0.000125862
ENSG00000173566	NUDT18	0.000135276
ENSG00000198046	ZNF667	0.000142443
ENSG00000163374	YY1AP1	0.000145221
ENSG00000121005	CRISPLD1	0.000148412
ENSG00000111224	PARP11	0.000159466
ENSG00000101052	IFT52	0.00016303
ENSG00000144559	TAMM41	0.0001846
ENSG00000243566	UPK3B	0.000192328
ENSG00000177030	DEAF1	0.000193157
ENSG00000187942	LDLRAD2	0.000195123
ENSG00000197892	KIF13B	0.000199447
ENSG00000170231	FABP6	0.000205946
ENSG00000164458	T	0.00020819
ENSG00000110934	BIN2	0.000209938
ENSG00000198601	OR2M2	0.000216665
ENSG00000170634	ACYP2	0.000220645
ENSG00000106153	CHCHD2	0.00022132
ENSG00000125787	GNRH2	0.000228749
ENSG00000213123	TCTEX1D2	0.000234712
ENSG00000151689	INPP1	0.000237352
ENSG00000114487	MORC1	0.000240876
ENSG00000168386	FILIP1L	0.000245912
ENSG00000165388	ZNF488	0.000246117
ENSG00000213088	DARC	0.000273606
ENSG00000149541	B3GAT3	0.000286975
ENSG00000234545	FAM133B	0.000297399
ENSG00000170006	TMEM154	0.000320383
ENSG00000105778	AVL9	0.000325495
ENSG00000082684	SEMA5B	0.0003315
ENSG00000120436	GPR31	0.000351018
ENSG00000106536	POU6F2	0.000369076
ENSG00000165806	CASP7	0.000373926
ENSG00000111450	STX2	0.000386516
ENSG00000175485	OR52W1	0.000404093
ENSG00000115944	COX7A2L	0.000410249
ENSG00000153233	PTPRR	0.000430476
ENSG00000148541	FAM13C	0.000441696
ENSG00000108417	KRT37	0.000453721
ENSG00000100296	THOC5	0.000462815
ENSG00000138101	DTNB	0.000530412
ENSG00000204922	C11orf83	0.000546458
ENSG00000137869	CYP19A1	0.00055961
ENSG00000181396	OGFOD3	0.000595569
ENSG00000167656	LY6D	0.000620135
ENSG00000187123	LYPD6	0.000624826
ENSG00000138472	GUCA1C	0.000632586
ENSG00000154856	APCDD1	0.000654608
ENSG00000184220	CMSS1	0.000665485
ENSG00000064490	RFXANK	0.000671164
ENSG00000111241	FGF6	0.000705758
ENSG00000177830	CHID1	0.000725517
ENSG00000131558	EXOC4	0.000726958
ENSG00000180902	D2HGDH	0.000752024
ENSG00000107077	KDM4C	0.000758735
ENSG00000151468	CCDC3	0.000821908
ENSG00000187918	OR51I2	0.000888957
ENSG00000170011	MYRIP	0.000902541
ENSG00000167600	CYP2S1	0.000914984
ENSG00000085465	OVGP1	0.000935884
ENSG00000087157	PGS1	0.000957082
ENSG00000162493	PDPN	0.000983708
ENSG00000186075	ZPBP2	0.000986594
ENSG00000178665	ZNF713	0.0011152
ENSG00000157703	SVOPL	0.00113327
ENSG00000204160	ZDHHC18	0.00119785
ENSG00000116183	PAPPA2	0.00125005
ENSG00000203326	ZNF525	0.00129111
ENSG00000180190	TDRP	0.00132193
ENSG00000189283	FHIT	0.00139184
ENSG00000064652	SNX24	0.00139281
ENSG00000014824	SLC30A9	0.00142349
ENSG00000153495	TEX29	0.00145167
ENSG00000182150	ERCC6L2	0.00155591
ENSG00000105220	GPI	0.00158145
ENSG00000107949	BCCIP	0.00165486
ENSG00000145782	ATG12	0.00165807
ENSG00000167733	HSD11B1L	0.00169631
ENSG00000145293	ENOPH1	0.00175784
ENSG00000072422	RHOBTB1	0.00183823
ENSG00000177879	AP3S1	0.00185372
ENSG00000110628	SLC22A18	0.00192307
ENSG00000144320	KIAA1715	0.00192358
ENSG00000075945	KIFAP3	0.00197155
ENSG00000162441	LZIC	0.00197925
ENSG00000185053	SGCZ	0.00198582
ENSG00000184752	NDUFA12	0.00201599
ENSG00000122484	RPAP2	0.00208553
ENSG00000183077	AFMID	0.00213813
ENSG00000170624	SGCD	0.0023391
ENSG00000167359	OR51I1	0.00237703
ENSG00000262660	SLC25A10	0.00243937
ENSG00000183048	SLC25A10	0.00243937
ENSG00000184985	SORCS2	0.00264629
ENSG00000178685	PARP10	0.00291132
ENSG00000198876	DCAF12	0.00348556
ENSG00000180053	NKX2-6	0.00352254
ENSG00000143156	NME7	0.00352848
ENSG00000051523	CYBA	0.00357298
ENSG00000163069	SGCB	0.00360015
ENSG00000079257	LXN	0.00362044
ENSG00000244094	SPRR2F	0.00362203
ENSG00000178623	GPR35	0.00363558
ENSG00000173401	GLIPR1L1	0.00366338
ENSG00000164180	TMEM161B	0.003685
ENSG00000243444	PALM2	0.00389317
ENSG00000179988	PSTK	0.00411002
ENSG00000154274	C4orf19	0.00416046
ENSG00000081189	MEF2C	0.00424617
ENSG00000137558	PI15	0.00430939
ENSG00000152953	STK32B	0.00432349
ENSG00000166896	XRCC6BP1	0.00463367
ENSG00000198729	PPP1R14C	0.00467814
ENSG00000183978	COA3	0.00470838
ENSG00000122085	MTERFD2	0.00488812
ENSG00000127588	GNG13	0.00489277
ENSG00000085117	CD82	0.00496183
ENSG00000187456	RDM1	0.00503097
ENSG00000183643	C15orf32	0.00550955
ENSG00000151365	THRSP	0.00560131
ENSG00000005059	CCDC109B	0.00614926
ENSG00000002587	HS3ST1	0.00617541
ENSG00000167291	TBC1D16	0.00619826
ENSG00000144029	MRPS5	0.0063387
ENSG00000136960	ENPP2	0.0068282
ENSG00000182134	TDRKH	0.00696242
ENSG00000143799	PARP1	0.00699693
ENSG00000174099	MSRB3	0.0070268
ENSG00000124839	RAB17	0.00739028
ENSG00000131732	ZCCHC9	0.00747395
ENSG00000230453	ANKRD18B	0.00748015
ENSG00000188580	NKAIN2	0.00783239
ENSG00000103591	AAGAB	0.00810207
ENSG00000069020	MAST4	0.00813024
ENSG00000164932	CTHRC1	0.00818066
ENSG00000117868	ESYT2	0.00844095
ENSG00000214756	METTL12	0.00946026
ENSG00000143322	ABL2	0.00970258
ENSG00000175471	MCTP1	0.00988912
ENSG00000172318	B3GALT1	0.01
ENSG00000197322	C17orf102	0.01
ENSG00000145309	CABS1	0.01
ENSG00000107623	GDF10	0.01
ENSG00000179344	HLA-DQB1	0.01
ENSG00000196242	OR2C3	0.01
ENSG00000198650	TAT	0.01
ENSG00000149922	TBX6	0.01
ENSG00000025772	TOMM34	0.01
ENSG00000132334	PTPRE	0.01001
ENSG00000231171	LINC01098	0.0103723
ENSG00000213931	HBE1	0.0108144
ENSG00000186866	POFUT2	0.0108409
ENSG00000182050	MGAT4C	0.0111691
ENSG00000172264	MACROD2	0.0113567
ENSG00000182389	CACNB4	0.0113636
ENSG00000185332	TMEM105	0.0116196
ENSG00000090266	NDUFB2	0.0118151
ENSG00000198108	CHSY3	0.0118613
ENSG00000082438	COBLL1	0.0121974
ENSG00000188690	UROS	0.012275
ENSG00000102967	DHODH	0.0128239
ENSG00000170153	RNF150	0.0136898
ENSG00000239605	C2orf61	0.0141003
ENSG00000114125	RNF7	0.0145273
ENSG00000164187	LMBRD2	0.0145652
ENSG00000152932	RAB3C	0.0154963
ENSG00000174917	C19orf70	0.0159222
ENSG00000140961	OSGIN1	0.0160506
ENSG00000049449	RCN1	0.0163386
ENSG00000183269	OR52E8	0.016692
ENSG00000111245	MYL2	0.0168131
ENSG00000167904	TMEM68	0.016937
ENSG00000140830	TXNL4B	0.0173065
ENSG00000163394	CCKAR	0.0174085
ENSG00000143367	TUFT1	0.0180801
ENSG00000113391	FAM172A	0.0182871
ENSG00000113645	WWC1	0.0183845
ENSG00000174705	SH3PXD2B	0.0185368
ENSG00000119681	LTBP2	0.0187347
ENSG00000175398	OR10P1	0.0192351
ENSG00000162946	DISC1	0.0197099
ENSG00000119820	YIPF4	0.0197886
ENSG00000188959	C9orf152	0.02
ENSG00000178585	CTNNBIP1	0.02
ENSG00000129596	CDO1	0.0200728
ENSG00000164100	NDST3	0.0201167
ENSG00000182132	KCNIP1	0.020232
ENSG00000121775	TMEM39B	0.0214504
ENSG00000185345	PARK2	0.0218088
ENSG00000176563	CNTD1	0.0218345
ENSG00000047932	GOPC	0.0219841
ENSG00000166848	TERF2IP	0.0227973
ENSG00000089022	MAPKAPK5	0.0234226
ENSG00000187699	C2orf88	0.0235885
ENSG00000100372	SLC25A17	0.0241848
ENSG00000188191	PRKAR1B	0.0247578
ENSG00000178209	PLEC	0.0249363
ENSG00000167244	IGF2	0.0253027
ENSG00000007237	GAS7	0.0255296
ENSG00000164283	ESM1	0.0261762
ENSG00000148935	GAS2	0.0262898
ENSG00000121940	CLCC1	0.0267101
ENSG00000124762	CDKN1A	0.0272026
ENSG00000177614	PGBD5	0.0280632
ENSG00000184672	RALYL	0.02969
ENSG00000142089	IFITM3	0.03
ENSG00000169715	MT1E	0.03
ENSG00000170381	SEMA3E	0.0304479
ENSG00000078053	AMPH	0.0322666
ENSG00000184584	TMEM173	0.0323306
ENSG00000113946	CLDN16	0.0333869
ENSG00000088766	CRLS1	0.0335081
ENSG00000166265	CYYR1	0.0344266
ENSG00000169224	GCSAML	0.0357959
ENSG00000115561	CHMP3	0.0362459
ENSG00000249884	RNF103-CHMP3	0.0362459
ENSG00000259332	ST20-MTHFS	0.0363713
ENSG00000129965	INS-IGF2	0.0364414
ENSG00000259075	POC1B-GALNT4	0.0375965
ENSG00000119965	C10orf88	0.038585
ENSG00000131016	AKAP12	0.04
ENSG00000182257	C22orf26	0.04
ENSG00000104870	FCGRT	0.04
ENSG00000136371	MTHFS	0.0406511
ENSG00000184903	IMMP2L	0.0407609
ENSG00000235531	RP11-383H13.1	0.0410466
ENSG00000125459	MSTO1	0.0418045
ENSG00000176473	WDR25	0.0422261
ENSG00000038210	PI4K2B	0.0426563
ENSG00000176105	YES1	0.0463916
ENSG00000110328	GALNT18	0.0476852
ENSG00000262814	MRPL12	0.0501971
ENSG00000076685	NT5C2	0.0521979
ENSG00000163618	CADPS	0.0528165
ENSG00000104419	NDRG1	0.0538232
ENSG00000125148	MT2A	0.0538692
ENSG00000174628	IQCK	0.0539326
ENSG00000152944	MED21	0.0580451
ENSG00000163347	CLDN1	0.0581349
ENSG00000163870	TPRA1	0.058358
ENSG00000163541	SUCLG1	0.0597686
ENSG00000071073	MGAT4A	0.0598162
ENSG00000089685	BIRC5	0.06
ENSG00000268000	hsa-mir-150	0.06
ENSG00000152214	RIT2	0.0600485
ENSG00000174136	RGMB	0.0607554
ENSG00000159023	EPB41	0.0621099
ENSG00000148824	MTG1	0.062672
ENSG00000137252	HCRTR2	0.063644
ENSG00000170222	ADPRM	0.0655968
ENSG00000241978	AKAP2	0.0665164
ENSG00000157654	PALM2-AKAP2	0.066518
ENSG00000175274	TP53I11	0.0671743
ENSG00000100362	PVALB	0.0678702
ENSG00000205409	OR52E6	0.0680949
ENSG00000164168	TMEM184C	0.07
ENSG00000136279	DBNL	0.0709819
ENSG00000102970	CCL17	0.0771247
ENSG00000139117	CPNE8	0.0780043
ENSG00000088881	EBF4	0.078057
ENSG00000186063	AIDA	0.0823724
ENSG00000126391	FRMD8	0.0842909
ENSG00000071242	RPS6KA2	0.0847009
ENSG00000198807	PAX9	0.0880945
ENSG00000183891	TTC32	0.0898979
ENSG00000064115	TM7SF3	0.0898996
ENSG00000124091	GCNT7	0.09
ENSG00000157954	WIPI2	0.0936806
ENSG00000185274	WBSCR17	0.0956174
ENSG00000155052	CNTNAP5	0.0972729
ENSG00000161217	PCYT1A	0.0983001
ENSG00000214216	IQCJ	0.0984294
ENSG00000184374	COLEC10	0.0985367
ENSG00000182271	TMIGD1	0.104145
ENSG00000105708	ZNF14	0.105
ENSG00000116329	OPRD1	0.109062
ENSG00000113196	HAND1	0.11
ENSG00000180155	LYNX1	0.110678
ENSG00000257594	GALNT4	0.11293
ENSG00000180953	ST20	0.113592
ENSG00000114279	FGF12	0.114211
ENSG00000101109	STK4	0.118312
ENSG00000198929	NOS1AP	0.119914
ENSG00000115457	IGFBP2	0.12
ENSG00000090238	YPEL3	0.122709
ENSG00000169248	CXCL11	0.126083
ENSG00000144791	LIMD1	0.127771
ENSG00000139610	CELA1	0.129952
ENSG00000185359	HGS	0.131425
ENSG00000133816	MICAL2	0.132224
ENSG00000137207	YIPF3	0.14
ENSG00000115183	TANC1	0.140686
ENSG00000196917	HCAR1	0.140999
ENSG00000015592	STMN4	0.14652
ENSG00000121749	TBC1D15	0.148719
ENSG00000089220	PEBP1	0.148864
ENSG00000105146	AURKC	0.15176
ENSG00000148985	PGAP2	0.152224
ENSG00000146383	TAAR6	0.153131
ENSG00000062370	ZNF112	0.154211
ENSG00000130287	NCAN	0.154547
ENSG00000203785	SPRR2E	0.154587
ENSG00000196805	SPRR2B	0.157443
ENSG00000168243	GNG4	0.158456
ENSG00000042813	ZPBP	0.159636
ENSG00000157570	TSPAN18	0.16186
ENSG00000121351	IAPP	0.16603
ENSG00000169122	FAM110B	0.172626
ENSG00000184005	ST6GALNAC3	0.178472
ENSG00000129657	SEC14L1	0.17964
ENSG00000163825	RTP3	0.181516
ENSG00000176912	C18orf56	0.186097
ENSG00000125901	MRPS26	0.187858
ENSG00000179454	KLHL28	0.188871
ENSG00000205268	PDE7A	0.192058
ENSG00000172159	FRMD3	0.195215
ENSG00000159167	STC1	0.2
ENSG00000183496	MEX3B	0.201035
ENSG00000173156	RHOD	0.203235
ENSG00000138193	PLCE1	0.204556
ENSG00000114019	AMOTL2	0.207915
ENSG00000100568	VTI1B	0.209579
ENSG00000181409	AATK	0.21
ENSG00000117154	IGSF21	0.21
ENSG00000251209	LINC00923	0.21
ENSG00000185737	NRG3	0.210338
ENSG00000184305	CCSER1	0.211351
ENSG00000145416	MARCH1	0.218777
ENSG00000170382	LRRN2	0.220781
ENSG00000173614	NMNAT1	0.225292
ENSG00000138622	HCN4	0.234598
ENSG00000052850	ALX4	0.234888
ENSG00000141401	IMPA2	0.237823
ENSG00000187513	GJA4	0.239138
ENSG00000151465	CDC123	0.239628
ENSG00000196565	HBG2	0.241304
ENSG00000173915	USMG5	0.243352
ENSG00000185742	C11orf87	0.245099
ENSG00000106415	GLCCI1	0.245282
ENSG00000064489	MEF2BNB-MEF2B	0.247288
ENSG00000270898	ASB3	0.247642
ENSG00000115239	GPR75-ASB3	0.247642
ENSG00000121594	CD80	0.255225
ENSG00000167900	TK1	0.25567
ENSG00000120149	MSX2	0.26
ENSG00000228567	VN1R4	0.261583
ENSG00000146285	SCML4	0.268213
ENSG00000101333	PLCB4	0.272263
ENSG00000132541	HRSP12	0.281991
ENSG00000132130	LHX1	0.289266
ENSG00000197273	GUCA2A	0.29
ENSG00000116906	GNPAT	0.291273
ENSG00000060709	RIMBP2	0.292582
ENSG00000179965	ZNF771	0.295813
ENSG00000005194	CIAPIN1	0.296606
ENSG00000213626	LBH	0.30059
ENSG00000259642	C15orf37	0.302688
ENSG00000257028	C15ORF37	0.302688
ENSG00000219438	FAM19A5	0.310031
ENSG00000198353	HOXC4	0.311491
ENSG00000273266	HOXC4	0.311491
ENSG00000189067	LITAF	0.313932
ENSG00000074696	PTPLAD1	0.317557
ENSG00000113578	FGF1	0.320472
ENSG00000156395	SORCS3	0.325134
ENSG00000132938	MTUS2	0.330673
ENSG00000104765	BNIP3L	0.330818
ENSG00000170743	SYT9	0.331364
ENSG00000142192	APP	0.331711
ENSG00000064655	EYA2	0.335504
ENSG00000171791	BCL2	0.337856
ENSG00000183098	GPC6	0.338855
ENSG00000182533	CAV3	0.339836
ENSG00000136689	IL1RN	0.340219
ENSG00000148848	ADAM12	0.341608
ENSG00000116729	WLS	0.344541
ENSG00000215217	C5orf49	0.3468
ENSG00000169193	CCDC126	0.351142
ENSG00000174306	ZHX3	0.354421
ENSG00000124831	LRRFIP1	0.365512
ENSG00000169245	CXCL10	0.37
ENSG00000183762	KREMEN1	0.372972
ENSG00000109686	SH3D19	0.375087
ENSG00000196526	AFAP1	0.376072
ENSG00000198440	ZNF583	0.376961
ENSG00000123689	G0S2	0.38
ENSG00000203772	SPRN	0.386597
ENSG00000204524	ZNF805	0.39
ENSG00000145832	SLC25A48	0.391014
ENSG00000149499	EML3	0.394341
ENSG00000163866	SMIM12	0.3963
ENSG00000112078	KCTD20	0.399322
ENSG00000074706	IPCEF1	0.399941
ENSG00000163297	ANTXR2	0.405189
ENSG00000205853	RFPL3S	0.415442
ENSG00000273291	KRBOX1	0.416824
ENSG00000240747	KRBOX1	0.416824
ENSG00000136810	TXN	0.417886
ENSG00000117594	HSD11B1	0.42
ENSG00000180909	OR52B1P	0.42
ENSG00000153551	CMTM7	0.42622
ENSG00000171246	NPTX1	0.426444
ENSG00000183291	SEPT15	0.42815
ENSG00000005844	ITGAL	0.43034
ENSG00000172348	RCAN2	0.430937
ENSG00000186265	BTLA	0.430977
ENSG00000139926	FRMD6	0.438404
ENSG00000132872	SYT4	0.44
ENSG00000134508	CABLES1	0.445044
ENSG00000128595	CALU	0.44714
ENSG00000138669	PRKG2	0.449903
ENSG00000135747	ZNF670	0.45126
ENSG00000113739	STC2	0.453518
ENSG00000091129	NRCAM	0.456485
ENSG00000147676	MAL2	0.458862
ENSG00000145526	CDH18	0.463926
ENSG00000169071	ROR2	0.464719
ENSG00000148843	PDCD11	0.468449
ENSG00000017427	IGF1	0.469523
ENSG00000172977	KAT5	0.471178
ENSG00000154305	MIA3	0.471388
ENSG00000058091	CDK14	0.47626
ENSG00000135049	AGTPBP1	0.476341
ENSG00000130045	NXNL2	0.477417
ENSG00000148057	IDNK	0.484633
ENSG00000039560	RAI14	0.487656
ENSG00000170498	KISS1	0.49
ENSG00000175793	SFN	0.49089
ENSG00000121075	TBX4	0.5
ENSG00000178175	ZNF366	0.50482
ENSG00000165272	AQP3	0.504828
ENSG00000133028	SCO1	0.507629
ENSG00000138379	MSTN	0.51
ENSG00000172922	RNASEH2C	0.511932
ENSG00000147454	SLC25A37	0.512223
ENSG00000171094	ALK	0.522363
ENSG00000183508	FAM46C	0.523539
ENSG00000176771	NCKAP5	0.524874
ENSG00000182667	NTM	0.525366
ENSG00000035862	TIMP2	0.526868
ENSG00000184162	NR2C2AP	0.527168
ENSG00000024422	EHD2	0.531641
ENSG00000116574	RHOU	0.531957
ENSG00000103335	PIEZO1	0.535969
ENSG00000176788	BASP1	0.539222
ENSG00000100302	RASD2	0.54
ENSG00000156017	C9orf41	0.540935
ENSG00000169181	GSG1L	0.541032
ENSG00000081181	ARG2	0.542999
ENSG00000000457	SCYL3	0.547054
ENSG00000136167	LCP1	0.55
ENSG00000168994	PXDC1	0.550017
ENSG00000140443	IGF1R	0.552974
ENSG00000100151	PICK1	0.555069
ENSG00000134986	NREP	0.563643
ENSG00000064313	TAF2	0.566087
ENSG00000168505	GBX2	0.567961
ENSG00000163590	PPM1L	0.570549
ENSG00000145996	CDKAL1	0.57765
ENSG00000185666	SYN3	0.577812
ENSG00000183715	OPCML	0.578156
ENSG00000143340	FAM163A	0.579851
ENSG00000169439	SDC2	0.57995
ENSG00000145012	LPP	0.5824
ENSG00000172115	CYCS	0.583557
ENSG00000213999	MEF2B	0.590447
ENSG00000100376	FAM118A	0.591869
ENSG00000077420	APBB1IP	0.594392
ENSG00000154734	ADAMTS1	0.594873
ENSG00000145681	HAPLN1	0.6
ENSG00000112312	GMNN	0.607454
ENSG00000215474	SKOR2	0.611171
ENSG00000182968	SOX1	0.62
ENSG00000134108	ARL8B	0.622357
ENSG00000130255	RPL36	0.623122
ENSG00000151366	NDUFC2	0.625236
ENSG00000259112	NDUFC2-KCTD14	0.626508
ENSG00000142541	RPL13A	0.633828
ENSG00000100142	POLR2F	0.652869
ENSG00000139651	ZNF740	0.653748
ENSG00000105963	ADAP1	0.657927
ENSG00000250588	IQCJ-SCHIP1	0.660502
ENSG00000119725	ZNF410	0.661706
ENSG00000162783	IER5	0.666268
ENSG00000144036	EXOC6B	0.666298
ENSG00000136267	DGKB	0.669214
ENSG00000017797	RALBP1	0.670181
ENSG00000119283	TRIM67	0.67204
ENSG00000150672	DLG2	0.673545
ENSG00000124191	TOX2	0.674075
ENSG00000144366	GULP1	0.677558
ENSG00000151025	GPR158	0.678505
ENSG00000248592	TMEM110-MUSTN1	0.684628
ENSG00000100625	SIX4	0.685504
ENSG00000264364	DYNLL2	0.687802
ENSG00000166984	TCP10L2	0.694467
ENSG00000112186	CAP2	0.7
ENSG00000151414	NEK7	0.707658
ENSG00000101405	OXT	0.71
ENSG00000143797	MBOAT2	0.71697
ENSG00000105568	PPP2R1A	0.719604
ENSG00000151789	ZNF385D	0.724322
ENSG00000102466	FGF14	0.724526
ENSG00000103089	FA2H	0.72641
ENSG00000177707	PVRL3	0.733661
ENSG00000149948	HMGA2	0.733852
ENSG00000157680	DGKI	0.738016
ENSG00000138738	PRDM5	0.742419
ENSG00000249773	MRPS17	0.742814
ENSG00000156127	BATF	0.744905
ENSG00000132388	UBE2G1	0.745694
ENSG00000110777	POU2AF1	0.752818
ENSG00000105887	MTPN	0.754654
ENSG00000127837	AAMP	0.76
ENSG00000173517	PEAK1	0.760545
ENSG00000111880	RNGTT	0.763456
ENSG00000167601	AXL	0.766301
ENSG00000132254	ARFIP2	0.77
ENSG00000065413	ANKRD44	0.775903
ENSG00000011105	TSPAN9	0.779778
ENSG00000182901	RGS7	0.781746
ENSG00000171517	LPAR3	0.786363
ENSG00000082269	FAM135A	0.787126
ENSG00000150867	PIP4K2A	0.788196
ENSG00000109956	B3GAT1	0.789153
ENSG00000120088	CRHR1	0.792134
ENSG00000152484	USP12	0.794992
ENSG00000144227	NXPH2	0.798014
ENSG00000075391	RASAL2	0.8
ENSG00000204442	FAM155A	0.800415
ENSG00000182732	RGS6	0.801361
ENSG00000197872	FAM49A	0.805361
ENSG00000118526	TCF21	0.80537
ENSG00000114541	FRMD4B	0.807014
ENSG00000102753	KPNA3	0.809824
ENSG00000153395	LPCAT1	0.813682
ENSG00000073849	ST6GAL1	0.814436
ENSG00000104490	NCALD	0.817423
ENSG00000143494	VASH2	0.819583
ENSG00000151702	FLI1	0.819814
ENSG00000102554	KLF5	0.82
ENSG00000137825	ITPKA	0.821022
ENSG00000136944	LMX1B	0.822732
ENSG00000124785	NRN1	0.823898
ENSG00000170396	ZNF804A	0.827436
ENSG00000167257	RNF214	0.830018
ENSG00000078124	ACER3	0.831595
ENSG00000164828	SUN1	0.835841
ENSG00000183570	PCBP3	0.84
ENSG00000197381	ADARB1	0.843939
ENSG00000139726	DENR	0.846253
ENSG00000128739	SNRPN	0.848259
ENSG00000170776	AKAP13	0.849566
ENSG00000156011	PSD3	0.851706
ENSG00000112079	STK38	0.853295
ENSG00000114353	GNAI2	0.86116
ENSG00000143603	KCNN3	0.864941
ENSG00000180304	OAZ2	0.866153
ENSG00000170142	UBE2E1	0.872958
ENSG00000112182	BACH2	0.87404
ENSG00000108924	HLF	0.877862
ENSG00000166575	TMEM135	0.879933
ENSG00000115226	FNDC4	0.88
ENSG00000166831	RBPMS2	0.88
ENSG00000143641	GALNT2	0.881986
ENSG00000109171	SLAIN2	0.883438
ENSG00000112245	PTP4A1	0.889901
ENSG00000177272	KCNA3	0.89
ENSG00000239305	RNF103	0.89
ENSG00000154917	RAB6B	0.893311
ENSG00000109654	TRIM2	0.894264
ENSG00000153162	BMP6	0.895082
ENSG00000170558	CDH2	0.897441
ENSG00000156475	PPP2R2B	0.900683
ENSG00000213533	TMEM110	0.901349
ENSG00000185483	ROR1	0.906689
ENSG00000184828	ZBTB7C	0.907221
ENSG00000121440	PDZRN3	0.908376
ENSG00000198948	MFAP3L	0.91053
ENSG00000107560	RAB11FIP2	0.910708
ENSG00000105204	DYRK1B	0.915927
ENSG00000152795	HNRNPDL	0.916051
ENSG00000113494	PRLR	0.916128
ENSG00000156103	MMP16	0.916974
ENSG00000165495	PKNOX2	0.917369
ENSG00000081913	PHLPP1	0.918154
ENSG00000101076	HNF4A	0.919226
ENSG00000154359	LONRF1	0.919752
ENSG00000091010	POU4F3	0.92
ENSG00000184182	UBE2F	0.92
ENSG00000154654	NCAM2	0.922157
ENSG00000206527	PTPLB	0.922343
ENSG00000119699	TGFB3	0.922717
ENSG00000105810	CDK6	0.923677
ENSG00000112339	HBS1L	0.924522
ENSG00000126778	SIX1	0.926377
ENSG00000163635	ATXN7	0.928556
ENSG00000134504	KCTD1	0.934856
ENSG00000078328	RBFOX1	0.935961
ENSG00000125845	BMP2	0.938086
ENSG00000142534	RPS11	0.94
ENSG00000121481	RNF2	0.944004
ENSG00000186318	BACE1	0.944279
ENSG00000099365	STX1B	0.944475
ENSG00000185565	LSAMP	0.946284
ENSG00000106689	LHX2	0.94679
ENSG00000121774	KHDRBS1	0.946876
ENSG00000205937	RNPS1	0.948503
ENSG00000104154	SLC30A4	0.950659
ENSG00000182771	GRID1	0.950796
ENSG00000090554	FLT3LG	0.950829
ENSG00000150625	GPM6A	0.952962
ENSG00000069667	RORA	0.953197
ENSG00000148948	LRRC4C	0.953731
ENSG00000102606	ARHGEF7	0.953986
ENSG00000182674	KCNB2	0.954616
ENSG00000102524	TNFSF13B	0.954794
ENSG00000151229	SLC2A13	0.956101
ENSG00000091428	RAPGEF4	0.957226
ENSG00000054611	TBC1D22A	0.957288
ENSG00000133424	LARGE	0.958481
ENSG00000111218	PRMT8	0.958753
ENSG00000137502	RAB30	0.959124
ENSG00000132639	SNAP25	0.959807
ENSG00000186479	RGS7BP	0.96
ENSG00000158941	CCAR2	0.960455
ENSG00000118946	PCDH17	0.960498
ENSG00000122705	CLTA	0.961297
ENSG00000143179	UCK2	0.962083
ENSG00000112531	QKI	0.963163
ENSG00000014164	ZC3H3	0.964539
ENSG00000198597	ZNF536	0.965217
ENSG00000112033	PPARD	0.966868
ENSG00000068650	ATP11A	0.967334
ENSG00000154217	PITPNC1	0.967499
ENSG00000133107	TRPC4	0.967651
ENSG00000185774	KCNIP4	0.967715
ENSG00000151422	FER	0.96842
ENSG00000112561	TFEB	0.968857
ENSG00000092140	G2E3	0.97
ENSG00000099194	SCD	0.97
ENSG00000221818	EBF2	0.971966
ENSG00000239857	GET4	0.972149
ENSG00000156804	FBXO32	0.972568
ENSG00000154975	CA10	0.973118
ENSG00000126804	ZBTB1	0.973424
ENSG00000101489	CELF4	0.974365
ENSG00000162706	CADM3	0.975631
ENSG00000169744	LDB2	0.976068
ENSG00000198815	FOXJ3	0.977575
ENSG00000206579	XKR4	0.977592
ENSG00000196581	AJAP1	0.977593
ENSG00000145743	FBXL17	0.9779
ENSG00000114631	PODXL2	0.977986
ENSG00000140538	NTRK3	0.978536
ENSG00000182621	PLCB1	0.979045
ENSG00000184117	NIPSNAP1	0.979279
ENSG00000137166	FOXP4	0.98
ENSG00000254726	MEX3A	0.98
ENSG00000105835	NAMPT	0.98
ENSG00000184408	KCND2	0.980461
ENSG00000172985	SH3RF3	0.981101
ENSG00000103249	CLCN7	0.981283
ENSG00000173406	DAB1	0.981409
ENSG00000182827	ACBD3	0.981823
ENSG00000118922	KLF12	0.982233
ENSG00000131389	SLC6A6	0.982276
ENSG00000136141	LRCH1	0.982397
ENSG00000181722	ZBTB20	0.982557
ENSG00000112305	SMAP1	0.983689
ENSG00000162804	SNED1	0.983763
ENSG00000138398	PPIG	0.984147
ENSG00000160209	PDXK	0.984648
ENSG00000114999	TTL	0.984658
ENSG00000175161	CADM2	0.984669
ENSG00000184156	KCNQ3	0.985604
ENSG00000092199	HNRNPC	0.985848
ENSG00000135801	TAF5L	0.98585
ENSG00000188848	BEND4	0.986765
ENSG00000091831	ESR1	0.987167
ENSG00000116147	TNR	0.987763
ENSG00000143344	RGL1	0.987847
ENSG00000092969	TGFB2	0.989116
ENSG00000148219	ASTN2	0.989172
ENSG00000148737	TCF7L2	0.989605
ENSG00000132361	CLUH	0.99
ENSG00000171992	SYNPO	0.99
ENSG00000110171	TRIM3	0.99
ENSG00000143995	MEIS1	0.990885
ENSG00000004766	CCDC132	0.991409
ENSG00000158270	COLEC12	0.991466
ENSG00000089225	TBX5	0.991879
ENSG00000101057	MYBL2	0.992108
ENSG00000088325	TPX2	0.992124
ENSG00000087116	ADAMTS2	0.992213
ENSG00000148200	NR6A1	0.99232
ENSG00000143970	ASXL2	0.992739
ENSG00000164741	DLC1	0.992807
ENSG00000170579	DLGAP1	0.993046
ENSG00000131620	ANO1	0.993085
ENSG00000139915	MDGA2	0.993217
ENSG00000272781	MDGA2	0.993217
ENSG00000160789	LMNA	0.993449
ENSG00000182256	GABRG3	0.99368
ENSG00000183049	CAMK1D	0.993807
ENSG00000142178	SIK1	0.99383
ENSG00000079819	EPB41L2	0.993883
ENSG00000076356	PLXNA2	0.993981
ENSG00000148842	CNNM2	0.994106
ENSG00000149212	SESN3	0.994296
ENSG00000103460	TOX3	0.994339
ENSG00000074527	NTN4	0.994427
ENSG00000143033	MTF2	0.9946
ENSG00000161405	IKZF3	0.994922
ENSG00000135679	MDM2	0.995411
ENSG00000092964	DPYSL2	0.995558
ENSG00000183579	ZNRF3	0.995712
ENSG00000163935	SFMBT1	0.995894
ENSG00000124813	RUNX2	0.995959
ENSG00000128573	FOXP2	0.996179
ENSG00000158321	AUTS2	0.996187
ENSG00000198879	SFMBT2	0.996408
ENSG00000006704	GTF2IRD1	0.996434
ENSG00000144619	CNTN4	0.996606
ENSG00000124160	NCOA5	0.9968
ENSG00000153310	FAM49B	0.996857
ENSG00000153250	RBMS1	0.996886
ENSG00000142319	SLC6A3	0.997037
ENSG00000063169	GLTSCR1	0.997123
ENSG00000090061	CCNK	0.997144
ENSG00000111785	RIC8B	0.997487
ENSG00000134775	FHOD3	0.997517
ENSG00000166833	NAV2	0.997517
ENSG00000081803	CADPS2	0.997779
ENSG00000187098	MITF	0.997811
ENSG00000140807	NKD1	0.99793
ENSG00000205302	SNX2	0.997941
ENSG00000078043	PIAS2	0.997942
ENSG00000070808	CAMK2A	0.998004
ENSG00000157445	CACNA2D3	0.998032
ENSG00000183454	GRIN2A	0.998045
ENSG00000004866	ST7	0.998052
ENSG00000070614	NDST1	0.998138
ENSG00000138814	PPP3CA	0.998149
ENSG00000145675	PIK3R1	0.99824
ENSG00000105855	ITGB8	0.998351
ENSG00000101349	PAK7	0.998364
ENSG00000112541	PDE10A	0.998485
ENSG00000137693	YAP1	0.998548
ENSG00000109466	KLHL2	0.998555
ENSG00000143207	RFWD2	0.998566
ENSG00000136715	SAP130	0.998573
ENSG00000198780	FAM169A	0.998576
ENSG00000079785	DDX1	0.998607
ENSG00000041515	MYO16	0.998667
ENSG00000151923	TIAL1	0.998791
ENSG00000143772	ITPKB	0.99885
ENSG00000144218	AFF3	0.998913
ENSG00000087095	NLK	0.998934
ENSG00000152217	SETBP1	0.999003
ENSG00000084676	NCOA1	0.999077
ENSG00000165271	NOL6	0.999078
ENSG00000154822	PLCL2	0.999119
ENSG00000079102	RUNX1T1	0.999122
ENSG00000185085	INTS5	0.999284
ENSG00000006740	ARHGAP44	0.999299
ENSG00000077092	RARB	0.999318
ENSG00000157985	AGAP1	0.999356
ENSG00000136205	TNS3	0.999389
ENSG00000152092	ASTN1	0.999416
ENSG00000038219	BOD1L1	0.999528
ENSG00000185760	KCNQ5	0.999535
ENSG00000162599	NFIA	0.999555
ENSG00000130254	SAFB2	0.999583
ENSG00000117020	AKT3	0.999585
ENSG00000214575	CPEB1	0.999591
ENSG00000124496	TRERF1	0.999596
ENSG00000058335	RASGRF1	0.999614
ENSG00000064042	LIMCH1	0.999638
ENSG00000116544	DLGAP3	0.999639
ENSG00000133401	PDZD2	0.999645
ENSG00000101266	CSNK2A1	0.999647
ENSG00000136848	DAB2IP	0.999652
ENSG00000077147	TM9SF3	0.999654
ENSG00000166233	ARIH1	0.999665
ENSG00000066084	DIP2B	0.999668
ENSG00000126261	UBA2	0.999673
ENSG00000135365	PHF21A	0.999675
ENSG00000160633	SAFB	0.999685
ENSG00000007402	CACNA2D2	0.999693
ENSG00000196365	LONP1	0.999698
ENSG00000095203	EPB41L4B	0.9997
ENSG00000149256	TENM4	0.999719
ENSG00000085978	ATG16L1	0.999737
ENSG00000171681	ATF7IP	0.999741
ENSG00000185532	PRKG1	0.999744
ENSG00000114861	FOXP1	0.999751
ENSG00000073712	FERMT2	0.999827
ENSG00000182973	CNOT10	0.999834
ENSG00000142611	PRDM16	0.999843
ENSG00000021645	NRXN3	0.999856
ENSG00000008083	JARID2	0.999862
ENSG00000142864	SERBP1	0.999863
ENSG00000181790	BAI1	0.999875
ENSG00000102531	FNDC3A	0.999884
ENSG00000153815	CMIP	0.999887
ENSG00000171132	PRKCE	0.999892
ENSG00000178568	ERBB4	0.999901
ENSG00000141279	NPEPPS	0.999906
ENSG00000175115	PACS1	0.999906
ENSG00000124151	NCOA3	0.999917
ENSG00000157087	ATP2B2	0.999922
ENSG00000183020	AP2A2	0.999932
ENSG00000218336	TENM3	0.999938
ENSG00000187605	TET3	0.999943
ENSG00000089597	GANAB	0.999948
ENSG00000159842	ABR	0.999949
ENSG00000049618	ARID1B	0.99995
ENSG00000145934	TENM2	0.999951
ENSG00000173482	PTPRM	0.999958
ENSG00000168916	ZNF608	0.999968
ENSG00000132670	PTPRA	0.999977
ENSG00000198853	RUSC2	0.999977
ENSG00000135090	TAOK3	0.999978
ENSG00000100207	TCF20	0.999978
ENSG00000157764	BRAF	0.999978
ENSG00000070018	LRP6	0.999978
ENSG00000198795	ZNF521	0.999979
ENSG00000078018	MAP2	0.999983
ENSG00000151474	FRMD4A	0.999987
ENSG00000095951	HIVEP1	0.999987
ENSG00000175497	DPP10	0.999989
ENSG00000166444	ST5	0.99999
ENSG00000130402	ACTN4	0.99999
ENSG00000111300	NAA25	0.99999
ENSG00000106462	EZH2	0.99999
ENSG00000164506	STXBP5	0.999992
ENSG00000150471	LPHN3	0.999993
ENSG00000198586	TLK1	0.999995
ENSG00000273079	GRIN2B	0.999995
ENSG00000122779	TRIM24	0.999995
ENSG00000153956	CACNA2D1	0.999996
ENSG00000090686	USP48	0.999997
ENSG00000062650	WAPAL	0.999998
ENSG00000184432	COPB2	0.999998
ENSG00000033122	LRRC7	0.999999
ENSG00000185920	PTCH1	0.999999
ENSG00000187323	DCC	0.999999
ENSG00000071054	MAP4K4	0.999999
ENSG00000168702	LRP1B	0.999999
ENSG00000197081	IGF2R	0.999999
ENSG00000124571	XPO5	0.999999
ENSG00000067798	NAV3	0.999999
ENSG00000056586	RC3H2	1
ENSG00000091656	ZFHX4	1
ENSG00000010818	HIVEP2	1
ENSG00000221866	PLXNA4	1
ENSG00000196498	NCOR2	1
ENSG00000160551	TAOK1	1
ENSG00000151240	DIP2C	1
ENSG00000170242	USP47	1
ENSG00000198626	RYR2	1
ENSG00000091009	RBM27	1
ENSG00000117114	LPHN2	1
ENSG00000176208	ATAD5	1
ENSG00000169862	CTNND2	1
ENSG00000171735	CAMTA1	1
ENSG00000115355	CCDC88A	1
ENSG00000170921	TANC2	1
ENSG00000135298	BAI3	1
ENSG00000110713	NUP98	1
ENSG00000187498	COL4A1	1
ENSG00000153707	PTPRD	1
ENSG00000104067	TJP1	1
ENSG00000138829	FBN2	1
ENSG00000136531	SCN2A	1
ENSG00000187555	USP7	1
ENSG00000123066	MED13L	1
ENSG00000138246	DNAJC13	1
ENSG00000141837	CACNA1A	1
ENSG00000140836	ZFHX3	1
ENSG00000124177	CHD6	1
ENSG00000103657	HERC1	1
ENSG00000130635	COL5A1	1
ENSG00000145362	ANK2	1
ENSG00000115760	BIRC6	1
ENSG00000196367	TRRAP	1
ENSG00000104517	UBR5	1
ENSG00000074603	DPP8	1
ENSG00000102786	INTS6	1
ENSG00000155545	MIER3	1
ENSG00000131467	PSME3	1
ENSG00000101115	SALL4	1
ENSG00000087365	SF3B2	1
ENSG00000187122	SLIT1	1
ENSG00000206557	TRIM71	1
ENSG00000130338	TULP4	1
ENSG00000108175	ZMIZ1	1
ENSG00000124201	ZNFX1	1
ENSG00000019995	ZRANB1	1
ENSG00000264194	AC000003.2	NA
ENSG00000167970	AC009065.1	NA
ENSG00000236338	AC015987.2	NA
ENSG00000225940	AC022431.2	NA
ENSG00000268509	AC026202.1	NA
ENSG00000248235	AC037459.4	NA
ENSG00000268085	AC051642.1	NA
ENSG00000234949	AC104667.3	NA
ENSG00000233438	AC109829.1	NA
ENSG00000268863	AC135048.1	NA
ENSG00000268882	AL360181.1	NA
ENSG00000124143	ARHGAP40	NA
ENSG00000241484	ARHGAP8	NA
ENSG00000257242	C12orf79	NA
ENSG00000260456	C16orf95	NA
ENSG00000164500	C7orf72	NA
ENSG00000254318	C8orf87	NA
ENSG00000205476	CCDC85C	NA
ENSG00000140945	CDH13	NA
ENSG00000149654	CDH22	NA
ENSG00000127586	CHTF18	NA
ENSG00000183117	CSMD1	NA
ENSG00000267173	CTC-512J12.6	NA
ENSG00000269469	CTD-3148I10.9	NA
ENSG00000214866	DCDC2C	NA
ENSG00000178404	DDC8	NA
ENSG00000105877	DNAH11	NA
ENSG00000187775	DNAH17	NA
ENSG00000084710	EFR3B	NA
ENSG00000197182	FLJ27365	NA
ENSG00000251493	FOXD1	NA
ENSG00000215298	FP15737	NA
ENSG00000135116	HRK	NA
ENSG00000126803	HSPA2	NA
ENSG00000174145	KIAA1239	NA
ENSG00000197077	KIAA1671	NA
ENSG00000119771	KLHL29	NA
ENSG00000242107	LINC01100	NA
ENSG00000173988	LRRC63	NA
ENSG00000267697	LUZP6	NA
ENSG00000254901	MEF2BNB	NA
ENSG00000256892	MTRNR2L7	NA
ENSG00000169876	MUC17	NA
ENSG00000149294	NCAM1	NA
ENSG00000103154	NECAB2	NA
ENSG00000118557	PMFBP1	NA
ENSG00000248405	PRR5-ARHGAP8	NA
ENSG00000139304	PTPRQ	NA
ENSG00000104679	R3HCC1	NA
ENSG00000203867	RBM20	NA
ENSG00000258466	RP11-1012A1.4	NA
ENSG00000254536	RP11-108K14.8	NA
ENSG00000253350	RP11-127H5.1	NA
ENSG00000197301	RP11-366L20.2	NA
ENSG00000253857	RP11-386G21.2	NA
ENSG00000272741	RP11-447L10.1	NA
ENSG00000260300	RP11-505K9.4	NA
ENSG00000258292	RP11-536G4.1	NA
ENSG00000266953	RP11-618P17.4	NA
ENSG00000187695	RP11-723O4.6	NA
ENSG00000273269	RP11-761B3.1	NA
ENSG00000258653	RP5-1021I20.4	NA
ENSG00000219545	RPA3-AS1	NA
ENSG00000163785	RYK	NA
ENSG00000237515	SHISA9	NA
ENSG00000214188	ST7-OT4	NA
ENSG00000187079	TEAD1	NA
ENSG00000265264	TIMM10B	NA
ENSG00000100154	TTC28	NA
ENSG00000176890	TYMS	NA
ENSG00000215218	UBE2QL1	NA
ENSG00000137766	UNC13C	NA
ENSG00000112715	VEGFA	NA
ENSG00000128815	WDFY4	NA
ENSG00000269048	Z98049.1	NA
ENSG00000268965	AC061992.1	#N/A
ENSG00000203691	AC092811.1	#N/A
ENSG00000228919	AC097381.1	#N/A
ENSG00000234237	AL162431.1	#N/A
ENSG00000266956	CTB-186H2.3	#N/A
ENSG00000228198	OR2M3	#N/A
ENSG00000178597	PSAPL1	#N/A
ENSG00000263053	RP11-1055B8.6	#N/A
ENSG00000253976	RP11-386G21.1	#N/A
ENSG00000249016	RP11-45H22.3	#N/A
ENSG00000258984	UBE2F-SCLY	#N/A

## Sheet: Gene Prioritization by FUMA
S3B Table. Gene Prioritization by FUMA - SNP2GENE/GENE2FUNC
ENSG	symbol	pLI
ENSG00000103591	AAGAB	0.00810207
ENSG00000108270	AATF	1.62332e-07
ENSG00000179869	ABCA13	3.30733e-78
ENSG00000004846	ABCB5	1.16624e-23
ENSG00000114770	ABCC5	0.896205
ENSG00000069431	ABCC9	0.000700543
ENSG00000143921	ABCG8	3.74527e-16
ENSG00000131969	ABHD12B	3.28064e-13
ENSG00000107362	ABHD17B	0.961448
ENSG00000140526	ABHD2	0.849464
ENSG00000127220	ABHD8	0.642341
ENSG00000143322	ABL2	0.00970258
ENSG00000159842	ABR	0.999949
ENSG00000264194	AC000003.2	NA
ENSG00000214871	AC005082.1	NA
ENSG00000214167	AC005544.1	NA
ENSG00000269121	AC007216.2	NA
ENSG00000231031	AC008271.1	NA
ENSG00000167970	AC009065.1	NA
ENSG00000226180	AC010536.1	NA
ENSG00000236338	AC015987.2	NA
ENSG00000225940	AC022431.2	NA
ENSG00000222031	AC023469.1	NA
ENSG00000268509	AC026202.1	NA
ENSG00000215067	AC027763.2	NA
ENSG00000248235	AC037459.4	NA
ENSG00000269871	AC040977.1	NA
ENSG00000268085	AC051642.1	NA
ENSG00000260415	AC068987.1	NA
ENSG00000214314	AC073063.1	NA
ENSG00000196758	AC079612.1	NA
ENSG00000267942	AC090673.2	NA
ENSG00000268960	AC091150.1	NA
ENSG00000234949	AC104667.3	NA
ENSG00000233438	AC109829.1	NA
ENSG00000267873	AC121757.1	NA
ENSG00000251695	AC124890.1	NA
ENSG00000216921	AC131097.4	NA
ENSG00000268863	AC135048.1	NA
ENSG00000198150	AC135178.1	NA
ENSG00000111271	ACAD10	4.01457e-20
ENSG00000240303	ACAD11	1.67704e-07
ENSG00000072778	ACADVL	1.31058e-07
ENSG00000182827	ACBD3	0.981823
ENSG00000110455	ACCS	0.000171666
ENSG00000205126	ACCSL	2.58324e-11
ENSG00000078124	ACER3	0.831595
ENSG00000144648	ACKR2	0.00037689
ENSG00000129048	ACKR4	0.00744511
ENSG00000100412	ACO2	0.454378
ENSG00000153093	ACOXL	6.28385e-10
ENSG00000075624	ACTB	0.935803
ENSG00000184009	ACTG1	0.218556
ENSG00000130402	ACTN4	0.99999
ENSG00000184378	ACTRT3	0.000670124
ENSG00000115170	ACVR1	0.956448
ENSG00000135503	ACVR1B	0.998904
ENSG00000123612	ACVR1C	0.044891
ENSG00000139567	ACVRL1	0.00794107
ENSG00000170634	ACYP2	0.000220645
ENSG00000148848	ADAM12	0.341608
ENSG00000168594	ADAM29	4.69432e-07
ENSG00000197140	ADAM32	1.16773e-08
ENSG00000151651	ADAM8	1.47656e-07
ENSG00000154734	ADAMTS1	0.594873
ENSG00000145536	ADAMTS16	0.0010865
ENSG00000140470	ADAMTS17	3.82853e-11
ENSG00000140873	ADAMTS18	3.73935e-15
ENSG00000145808	ADAMTS19	0.951959
ENSG00000087116	ADAMTS2	0.992213
ENSG00000049192	ADAMTS6	0.9988
ENSG00000134917	ADAMTS8	1.05565e-08
ENSG00000105963	ADAP1	0.657927
ENSG00000184060	ADAP2	3.98272e-05
ENSG00000197381	ADARB1	0.843939
ENSG00000185736	ADARB2	0.738169
ENSG00000143199	ADCY10	5.8512e-26
ENSG00000138031	ADCY3	0.0013793
ENSG00000118492	ADGB	NA
ENSG00000187758	ADH1A	6.68922e-08
ENSG00000196616	ADH1B	0.193828
ENSG00000198099	ADH4	7.01336e-06
ENSG00000197894	ADH5	9.11478e-07
ENSG00000172955	ADH6	0.00201652
ENSG00000121933	ADORA3	0.00605731
ENSG00000159322	ADPGK	0.0221563
ENSG00000170222	ADPRM	0.0655968
ENSG00000120907	ADRA1A	4.17187e-07
ENSG00000196526	AFAP1	0.376072
ENSG00000144218	AFF3	0.998913
ENSG00000079557	AFM	2.50671e-12
ENSG00000183077	AFMID	0.00213813
ENSG00000081051	AFP	4.89579e-05
ENSG00000157985	AGAP1	0.999356
ENSG00000166748	AGBL1	3.60067e-23
ENSG00000006530	AGK	2.47068e-06
ENSG00000026652	AGPAT4	0.6745
ENSG00000135049	AGTPBP1	0.476341
ENSG00000113492	AGXT2	4.66555e-15
ENSG00000153207	AHCTF1	1
ENSG00000135541	AHI1	3.25663e-14
ENSG00000124942	AHNAK	0.344567
ENSG00000186063	AIDA	0.0823724
ENSG00000146416	AIG1	1.90322e-05
ENSG00000106305	AIMP2	0.00146308
ENSG00000196581	AJAP1	0.977593
ENSG00000155085	AK9	7.09555e-12
ENSG00000170776	AKAP13	0.849566
ENSG00000241978	AKAP2	0.0665164
ENSG00000162641	AKNAD1	8.20528e-19
ENSG00000117020	AKT3	0.999585
ENSG00000269104	AL035681.1	NA
ENSG00000203863	AL079342.1	NA
ENSG00000212673	AL136115.1	NA
ENSG00000205740	AL359878.1	NA
ENSG00000268882	AL360181.1	NA
ENSG00000226974	AL445989.1	NA
ENSG00000184254	ALDH1A3	0.924101
ENSG00000111275	ALDH2	1.73245e-06
ENSG00000118514	ALDH8A1	9.45631e-06
ENSG00000120697	ALG5	0.00342997
ENSG00000171094	ALK	0.522363
ENSG00000151360	ALLC	4.60881e-11
ENSG00000108839	ALOX12	6.34478e-10
ENSG00000052850	ALX4	0.234888
ENSG00000114019	AMOTL2	0.207915
ENSG00000078053	AMPH	0.0322666
ENSG00000153107	ANAPC1	NA
ENSG00000053900	ANAPC4	0.463848
ENSG00000145362	ANK2	1
ENSG00000144504	ANKMY1	7.81267e-14
ENSG00000118454	ANKRD13C	0.999096
ENSG00000230453	ANKRD18B	0.00748015
ENSG00000154065	ANKRD29	2.59982e-05
ENSG00000174501	ANKRD36C	NA
ENSG00000065413	ANKRD44	0.775903
ENSG00000157999	ANKRD61	NA
ENSG00000131620	ANO1	0.993085
ENSG00000160746	ANO10	1.9226e-06
ENSG00000177119	ANO6	4.52445e-20
ENSG00000074855	ANO8	0.992936
ENSG00000163297	ANTXR2	0.405189
ENSG00000173727	AP000769.1	NA
ENSG00000267937	AP001421.1	NA
ENSG00000272790	AP002884.3	NA
ENSG00000100280	AP1B1	0.991583
ENSG00000166747	AP1G1	0.999976
ENSG00000183020	AP2A2	0.999932
ENSG00000177879	AP3S1	0.00185372
ENSG00000254470	AP5B1	6.97158e-06
ENSG00000242802	AP5Z1	NA
ENSG00000077420	APBB1IP	0.594392
ENSG00000134982	APC	1
ENSG00000154856	APCDD1	0.000654608
ENSG00000142192	APP	0.331711
ENSG00000137074	APTX	7.72907e-06
ENSG00000165272	AQP3	0.504828
ENSG00000124198	ARFGEF2	1
ENSG00000081181	ARG2	0.542999
ENSG00000075884	ARHGAP15	5.25406e-06
ENSG00000269891	ARHGAP19-SLIT1	2.95389e-07
ENSG00000159314	ARHGAP27	0.00125584
ENSG00000031081	ARHGAP31	0.999634
ENSG00000124143	ARHGAP40	NA
ENSG00000006740	ARHGAP44	0.999299
ENSG00000241484	ARHGAP8	NA
ENSG00000104728	ARHGEF10	1.10805e-13
ENSG00000198844	ARHGEF15	0.00447718
ENSG00000116584	ARHGEF2	0.999993
ENSG00000214944	ARHGEF28	1.82695e-10
ENSG00000102606	ARHGEF7	0.953986
ENSG00000117713	ARID1A	1
ENSG00000049618	ARID1B	0.99995
ENSG00000166233	ARIH1	0.999665
ENSG00000152219	ARL14EP	0.151697
ENSG00000185829	ARL17A	NA
ENSG00000228696	ARL17B	NA
ENSG00000177917	ARL6IP6	0.170956
ENSG00000134108	ARL8B	0.622357
ENSG00000104442	ARMC1	0.876352
ENSG00000157343	ARMC12	0.000270202
ENSG00000135931	ARMC9	1.03024e-08
ENSG00000029153	ARNTL2	2.37205e-06
ENSG00000241685	ARPC1A	0.73476
ENSG00000130429	ARPC1B	0.15607
ENSG00000156219	ART3	2.26603e-08
ENSG00000214435	AS3MT	5.09138e-07
ENSG00000146809	ASB15	6.00806e-08
ENSG00000182177	ASB18	0.00457337
ENSG00000270898	ASB3	0.247642
ENSG00000116539	ASH1L	1
ENSG00000198363	ASPH	1.01766e-08
ENSG00000169696	ASPSCR1	6.0743e-08
ENSG00000152092	ASTN1	0.999416
ENSG00000148219	ASTN2	0.989172
ENSG00000064102	ASUN	0.998588
ENSG00000143970	ASXL2	0.992739
ENSG00000176208	ATAD5	1
ENSG00000123268	ATF1	0.663831
ENSG00000171681	ATF7IP	0.999741
ENSG00000145782	ATG12	0.00165807
ENSG00000085978	ATG16L1	0.999737
ENSG00000144848	ATG3	0.978992
ENSG00000168397	ATG4B	0.988496
ENSG00000125703	ATG4C	3.32762e-09
ENSG00000118322	ATP10B	1.3437e-23
ENSG00000068650	ATP11A	0.967334
ENSG00000074370	ATP2A3	0.06445
ENSG00000157087	ATP2B2	0.999922
ENSG00000116459	ATP5F1	0.0128675
ENSG00000159199	ATP5G1	0.327526
ENSG00000154723	ATP5J	0.100189
ENSG00000241468	ATP5J2	0.348503
ENSG00000248919	ATP5J2-PTCD1	1.77777e-09
ENSG00000047249	ATP6V1H	3.85909e-05
ENSG00000081923	ATP8B1	3.66504e-07
ENSG00000204842	ATXN2	0.999862
ENSG00000163635	ATXN7	0.928556
ENSG00000146776	ATXN7L1	0.111092
ENSG00000105146	AURKC	0.15176
ENSG00000158321	AUTS2	0.996187
ENSG00000135407	AVIL	1.03036e-10
ENSG00000105778	AVL9	0.000325495
ENSG00000167601	AXL	0.766301
ENSG00000141577	AZI1	5.08818e-08
ENSG00000109956	B3GAT1	0.789153
ENSG00000149541	B3GAT3	0.000286975
ENSG00000158470	B4GALT5	0.991658
ENSG00000186318	BACE1	0.944279
ENSG00000112182	BACH2	0.87404
ENSG00000151929	BAG3	0.532034
ENSG00000181790	BAI1	0.999875
ENSG00000135298	BAI3	1
ENSG00000175866	BAIAP2	0.464202
ENSG00000128298	BAIAP2L2	0.000100358
ENSG00000153064	BANK1	1.76433e-10
ENSG00000172530	BANP	0.958648
ENSG00000176788	BASP1	0.539222
ENSG00000156127	BATF	0.744905
ENSG00000107949	BCCIP	0.00165486
ENSG00000103507	BCKDK	0.00580436
ENSG00000171791	BCL2	0.337856
ENSG00000171552	BCL2L1	0.823685
ENSG00000121380	BCL2L14	0.143124
ENSG00000161940	BCL6B	0.15109
ENSG00000099385	BCL7C	0.150444
ENSG00000197580	BCO2	1.83158e-13
ENSG00000074582	BCS1L	2.27742e-08
ENSG00000188848	BEND4	0.986765
ENSG00000100290	BIK	2.53749e-05
ENSG00000110934	BIN2	0.000209938
ENSG00000147439	BIN3	5.99066e-06
ENSG00000115760	BIRC6	1
ENSG00000197299	BLM	4.1386e-11
ENSG00000196072	BLOC1S2	0.0560249
ENSG00000117475	BLZF1	7.04847e-06
ENSG00000168283	BMI1	0.515145
ENSG00000168487	BMP1	0.868761
ENSG00000125845	BMP2	0.938086
ENSG00000153162	BMP6	0.895082
ENSG00000169594	BNC1	0.886169
ENSG00000104765	BNIP3L	0.330818
ENSG00000038219	BOD1L1	0.999528
ENSG00000176720	BOK	0.318892
ENSG00000101425	BPI	8.85643e-09
ENSG00000184459	BPIFC	3.12823e-06
ENSG00000171634	BPTF	1
ENSG00000157764	BRAF	0.999978
ENSG00000113460	BRIX1	0.981127
ENSG00000162819	BROX	2.47554e-05
ENSG00000064726	BTBD1	0.0149464
ENSG00000132640	BTBD3	0.0614216
ENSG00000186265	BTLA	0.430977
ENSG00000106245	BUD31	0.41701
ENSG00000166275	C10orf32	0.0316379
ENSG00000270316	C10orf32-ASMT	NA
ENSG00000119965	C10orf88	0.038585
ENSG00000180878	C11orf42	3.04761e-06
ENSG00000162194	C11orf48	1.53759e-05
ENSG00000137691	C11orf70	8.92573e-06
ENSG00000204922	C11orf83	0.000546458
ENSG00000185742	C11orf87	0.245099
ENSG00000047621	C12orf4	9.82515e-05
ENSG00000180116	C12orf40	1.15274e-19
ENSG00000123395	C12orf44	0.73172
ENSG00000078237	C12orf5	0.691297
ENSG00000188596	C12orf55	9.30036e-13
ENSG00000182993	C12orf60	0.00629217
ENSG00000214700	C12orf71	0.360331
ENSG00000257242	C12orf79	NA
ENSG00000179008	C14orf39	0.00852079
ENSG00000156206	C15orf26	0.835174
ENSG00000183643	C15orf32	0.00550955
ENSG00000259642	C15orf37	0.302688
ENSG00000257028	C15ORF37	NA
ENSG00000186073	C15orf41	0.0155526
ENSG00000155330	C16orf87	0.0974788
ENSG00000260456	C16orf95	NA
ENSG00000258315	C17orf49	0.00762293
ENSG00000154768	C17orf50	0.00795276
ENSG00000178927	C17orf62	0.000955064
ENSG00000172653	C17orf66	5.18585e-10
ENSG00000176912	C18orf56	0.186097
ENSG00000141452	C18orf8	0.999882
ENSG00000174917	C19orf70	0.0159222
ENSG00000000460	C1orf112	5.98151e-08
ENSG00000143110	C1orf162	0.00613132
ENSG00000215910	C1orf167	0.155527
ENSG00000162398	C1orf177	2.53305e-11
ENSG00000179902	C1orf194	2.5003e-07
ENSG00000142686	C1orf216	0.128379
ENSG00000221953	C1orf229	0.5208
ENSG00000162598	C1orf87	1.57688e-17
ENSG00000163145	C1QTNF7	0.0199101
ENSG00000258713	C20orf141	0.000122911
ENSG00000128346	C22orf23	2.51126e-06
ENSG00000100249	C22orf31	2.31878e-05
ENSG00000118961	C2orf43	0.000647485
ENSG00000239605	C2orf61	0.0141003
ENSG00000173557	C2orf70	0.000944694
ENSG00000179270	C2orf71	5.64897e-10
ENSG00000187699	C2orf88	0.0235885
ENSG00000163632	C3orf49	NA
ENSG00000214324	C3orf56	2.51568e-07
ENSG00000163689	C3orf67	1.50534e-05
ENSG00000154274	C4orf19	0.00416046
ENSG00000197826	C4orf22	1.12465e-05
ENSG00000106804	C5	5.61069e-11
ENSG00000215217	C5orf49	0.3468
ENSG00000112539	C6orf118	1.45572e-17
ENSG00000154079	C6orf57	0.0300229
ENSG00000153790	C7orf31	7.44109e-08
ENSG00000146540	C7orf50	0.00139621
ENSG00000105792	C7orf63	0.000134084
ENSG00000164500	C7orf72	NA
ENSG00000165084	C8orf34	9.85329e-06
ENSG00000241852	C8orf58	7.25834e-07
ENSG00000254318	C8orf87	NA
ENSG00000113600	C9	6.82499e-17
ENSG00000156017	C9orf41	0.540935
ENSG00000178243	C9orf62	NA
ENSG00000165118	C9orf64	0.0011382
ENSG00000154975	CA10	0.973118
ENSG00000174990	CA5A	0.0107231
ENSG00000102547	CAB39L	0.0164206
ENSG00000134508	CABLES1	0.445044
ENSG00000105507	CABP5	0.0042208
ENSG00000154040	CABYR	0.000210501
ENSG00000141837	CACNA1A	1
ENSG00000153956	CACNA2D1	0.999996
ENSG00000007402	CACNA2D2	0.999693
ENSG00000157445	CACNA2D3	0.998032
ENSG00000182389	CACNB4	0.0113636
ENSG00000108878	CACNG1	4.77505e-07
ENSG00000075461	CACNG4	0.215774
ENSG00000151893	CACUL1	0.846687
ENSG00000175161	CADM2	0.984669
ENSG00000162706	CADM3	0.975631
ENSG00000163618	CADPS	0.0528165
ENSG00000081803	CADPS2	0.997779
ENSG00000128595	CALU	0.44714
ENSG00000130643	CALY	0.706613
ENSG00000183049	CAMK1D	0.993807
ENSG00000070808	CAMK2A	0.998004
ENSG00000152495	CAMK4	0.0158297
ENSG00000130559	CAMSAP1	0.753664
ENSG00000171735	CAMTA1	1
ENSG00000142330	CAPN10	2.37881e-08
ENSG00000137225	CAPN11	2.97448e-10
ENSG00000182472	CAPN12	7.47957e-20
ENSG00000092529	CAPN3	9.73741e-09
ENSG00000256812	CAPNS2	0.131737
ENSG00000180881	CAPS2	2.6507e-09
ENSG00000198898	CAPZA2	0.986606
ENSG00000153048	CARHSP1	NA
ENSG00000108349	CASC3	0.913675
ENSG00000165806	CASP7	0.000373926
ENSG00000130940	CASZ1	0.999938
ENSG00000175294	CATSPER1	1.14277e-08
ENSG00000188782	CATSPER4	3.16436e-05
ENSG00000174898	CATSPERD	1.06714e-08
ENSG00000182533	CAV3	0.339836
ENSG00000048342	CC2D2A	5.49406e-15
ENSG00000158941	CCAR2	0.960455
ENSG00000005059	CCDC109B	0.00614926
ENSG00000105479	CCDC114	0.0027069
ENSG00000169193	CCDC126	0.351142
ENSG00000244607	CCDC13	1.15875e-07
ENSG00000004766	CCDC132	0.991409
ENSG00000120051	CCDC147	3.42062e-18
ENSG00000153237	CCDC148	7.95013e-19
ENSG00000198865	CCDC152	NA
ENSG00000187860	CCDC157	2.42416e-15
ENSG00000255181	CCDC166	NA
ENSG00000164989	CCDC171	NA
ENSG00000166960	CCDC178	4.11143e-29
ENSG00000122483	CCDC18	NA
ENSG00000117477	CCDC181	3.80247e-07
ENSG00000147419	CCDC25	0.051834
ENSG00000024862	CCDC28A	1.49778e-05
ENSG00000151468	CCDC3	0.000821908
ENSG00000186409	CCDC30	6.06675e-12
ENSG00000165972	CCDC38	1.56677e-08
ENSG00000141519	CCDC40	6.32159e-11
ENSG00000120860	CCDC53	0.0351259
ENSG00000176155	CCDC57	2.63628e-13
ENSG00000133773	CCDC59	0.000680495
ENSG00000130783	CCDC62	1.43535e-12
ENSG00000173093	CCDC63	4.48038e-10
ENSG00000091986	CCDC80	0.0058431
ENSG00000150676	CCDC83	6.83033e-07
ENSG00000205476	CCDC85C	NA
ENSG00000115355	CCDC88A	1
ENSG00000163394	CCKAR	0.0174085
ENSG00000102970	CCL17	0.0771247
ENSG00000161570	CCL5	0.0129094
ENSG00000101331	CCM2L	0.000537998
ENSG00000090061	CCNK	0.997144
ENSG00000184305	CCSER1	0.211351
ENSG00000146731	CCT6A	0.998662
ENSG00000177697	CD151	0.00164311
ENSG00000134061	CD180	1.35096e-05
ENSG00000143119	CD53	0.0240198
ENSG00000121594	CD80	0.255225
ENSG00000085117	CD82	0.00496183
ENSG00000153563	CD8A	0.0241811
ENSG00000153283	CD96	1.00321e-05
ENSG00000151465	CDC123	0.239628
ENSG00000179604	CDC42EP4	0.0975902
ENSG00000140945	CDH13	NA
ENSG00000145526	CDH18	0.463926
ENSG00000170558	CDH2	0.897441
ENSG00000149654	CDH22	NA
ENSG00000081138	CDH7	0.763007
ENSG00000187492	CDHR4	0.0134739
ENSG00000167258	CDK12	0.999992
ENSG00000065883	CDK13	0.751251
ENSG00000058091	CDK14	0.47626
ENSG00000105810	CDK6	0.923677
ENSG00000145996	CDKAL1	0.57765
ENSG00000205111	CDKL4	3.68817e-08
ENSG00000124762	CDKN1A	0.0272026
ENSG00000129757	CDKN1C	0.522822
ENSG00000129596	CDO1	0.0200728
ENSG00000007129	CEACAM21	2.37928e-10
ENSG00000139610	CELA1	0.129952
ENSG00000101489	CELF4	0.974365
ENSG00000138092	CENPO	6.62948e-06
ENSG00000168944	CEP120	4.34471e-11
ENSG00000148019	CEP78	5.36028e-06
ENSG00000100422	CERK	1.60284e-05
ENSG00000154227	CERS3	0.000441005
ENSG00000143375	CGN	1.82319e-22
ENSG00000106153	CHCHD2	0.00022132
ENSG00000106554	CHCHD3	0.0404016
ENSG00000125611	CHCHD5	0.033641
ENSG00000159685	CHCHD6	1.08018e-08
ENSG00000124177	CHD6	1
ENSG00000171316	CHD7	1
ENSG00000064886	CHI3L2	6.54221e-07
ENSG00000177830	CHID1	0.000725517
ENSG00000134121	CHL1	2.05382e-06
ENSG00000115561	CHMP3	0.0362459
ENSG00000147457	CHMP7	0.98074
ENSG00000140835	CHST4	5.59232e-09
ENSG00000154080	CHST9	5.84291e-07
ENSG00000198108	CHSY3	0.0118613
ENSG00000127586	CHTF18	NA
ENSG00000005194	CIAPIN1	0.296606
ENSG00000157884	CIB4	2.30346e-06
ENSG00000016490	CLCA1	6.08038e-06
ENSG00000121940	CLCC1	0.0267101
ENSG00000011021	CLCN6	0.163974
ENSG00000103249	CLCN7	0.981283
ENSG00000163347	CLDN1	0.0581349
ENSG00000157224	CLDN12	0.100921
ENSG00000113946	CLDN16	0.0333869
ENSG00000172322	CLEC12A	6.28346e-06
ENSG00000256660	CLEC12B	0.000124716
ENSG00000165682	CLEC1B	0.000104171
ENSG00000153132	CLGN	2.85396e-07
ENSG00000112782	CLIC5	0.00187685
ENSG00000109684	CLNK	1.34591e-20
ENSG00000162129	CLPB	9.13242e-06
ENSG00000092853	CLSPN	0.991559
ENSG00000122705	CLTA	0.961297
ENSG00000079101	CLUL1	3.21488e-06
ENSG00000177182	CLVS1	0.853643
ENSG00000153815	CMIP	0.999887
ENSG00000162368	CMPK1	0.319274
ENSG00000184220	CMSS1	0.000665485
ENSG00000153551	CMTM7	0.42622
ENSG00000176571	CNBD1	2.81654e-10
ENSG00000170289	CNGB3	8.86464e-11
ENSG00000174871	CNIH2	0.89454
ENSG00000142675	CNKSR1	3.79049e-16
ENSG00000153721	CNKSR3	0.211063
ENSG00000148842	CNNM2	0.994106
ENSG00000182973	CNOT10	0.999834
ENSG00000111596	CNOT2	0.999869
ENSG00000176563	CNTD1	0.0218345
ENSG00000044459	CNTLN	NA
ENSG00000018236	CNTN1	0.999989
ENSG00000144619	CNTN4	0.996606
ENSG00000174469	CNTNAP2	3.82883e-05
ENSG00000152910	CNTNAP4	2.34312e-05
ENSG00000155052	CNTNAP5	0.0972729
ENSG00000183978	COA3	0.00470838
ENSG00000106078	COBL	0.982699
ENSG00000082438	COBLL1	0.0121974
ENSG00000060718	COL11A1	0.999981
ENSG00000187955	COL14A1	0.00136792
ENSG00000188517	COL25A1	7.11572e-08
ENSG00000187498	COL4A1	1
ENSG00000134871	COL4A2	2.10929e-06
ENSG00000130635	COL5A1	1
ENSG00000172752	COL6A5	9.56359e-12
ENSG00000144810	COL8A1	0.0381674
ENSG00000184374	COLEC10	0.0985367
ENSG00000118004	COLEC11	0.0720345
ENSG00000158270	COLEC12	0.991466
ENSG00000148444	COMMD3	0.00742011
ENSG00000269897	COMMD3-BMI1	0.0225993
ENSG00000184432	COPB2	0.999998
ENSG00000119723	COQ6	2.31088e-07
ENSG00000240230	COX19	0.000108651
ENSG00000115944	COX7A2L	0.000410249
ENSG00000163751	CPA3	1.28343e-12
ENSG00000160111	CPAMD8	2.01802e-14
ENSG00000153002	CPB1	2.26972e-14
ENSG00000109472	CPE	0.997847
ENSG00000214575	CPEB1	0.999591
ENSG00000137449	CPEB2	0.992723
ENSG00000106034	CPED1	8.34882e-17
ENSG00000135678	CPM	8.07121e-07
ENSG00000139117	CPNE8	0.0780043
ENSG00000103381	CPPED1	3.25892e-10
ENSG00000104324	CPQ	7.3007e-10
ENSG00000160917	CPSF4	0.629614
ENSG00000121898	CPXM2	1.82592e-10
ENSG00000120088	CRHR1	0.792134
ENSG00000121005	CRISPLD1	0.000148412
ENSG00000088766	CRLS1	0.0335081
ENSG00000105392	CRX	0.623715
ENSG00000139631	CSAD	2.47968e-06
ENSG00000147408	CSGALNACT1	6.87751e-05
ENSG00000183117	CSMD1	NA
ENSG00000121904	CSMD2	NA
ENSG00000141551	CSNK1D	0.991911
ENSG00000169118	CSNK1G1	0.999715
ENSG00000101266	CSNK2A1	0.999647
ENSG00000110925	CSRNP2	0.950516
ENSG00000101435	CST9L	2.08252e-10
ENSG00000268790	CTC-429P9.4	NA
ENSG00000267360	CTC-454I21.3	NA
ENSG00000267173	CTC-512J12.6	NA
ENSG00000259316	CTD-2116N17.1	0.993205
ENSG00000248789	CTD-2203A3.1	NA
ENSG00000269469	CTD-3148I10.9	NA
ENSG00000141979	CTD-3222D19.2	NA
ENSG00000144579	CTDSP1	0.902027
ENSG00000150281	CTF1	0.138255
ENSG00000116761	CTH	4.08793e-05
ENSG00000164932	CTHRC1	0.00818066
ENSG00000169862	CTNND2	1
ENSG00000077063	CTTNBP2	2.59916e-06
ENSG00000107611	CUBN	3.03433e-28
ENSG00000055130	CUL1	0.999963
ENSG00000139842	CUL4A	0.999413
ENSG00000111249	CUX2	0.999656
ENSG00000153015	CWC27	1.01532e-05
ENSG00000163739	CXCL1	0.0924103
ENSG00000169248	CXCL11	0.126083
ENSG00000171604	CXXC5	0.795355
ENSG00000051523	CYBA	0.00357298
ENSG00000179091	CYC1	0.979014
ENSG00000172115	CYCS	0.583557
ENSG00000148795	CYP17A1	0.0350306
ENSG00000137869	CYP19A1	0.00055961
ENSG00000138061	CYP1B1	0.000296476
ENSG00000135929	CYP27A1	3.89682e-11
ENSG00000134716	CYP2J2	4.51202e-12
ENSG00000167600	CYP2S1	0.000914984
ENSG00000146233	CYP39A1	2.01302e-12
ENSG00000160868	CYP3A4	2.81509e-07
ENSG00000021461	CYP3A43	1.47487e-10
ENSG00000187048	CYP4A11	1.57399e-15
ENSG00000142973	CYP4B1	5.37386e-10
ENSG00000186377	CYP4X1	1.7209e-06
ENSG00000186160	CYP4Z1	5.28062e-06
ENSG00000167910	CYP7A1	0.00345536
ENSG00000166265	CYYR1	0.0344266
ENSG00000180902	D2HGDH	0.000752024
ENSG00000173406	DAB1	0.981409
ENSG00000136848	DAB2IP	0.999652
ENSG00000132676	DAP3	1.90763e-05
ENSG00000163331	DAPL1	0.000268263
ENSG00000213088	DARC	0.000273606
ENSG00000183283	DAZAP2	0.527544
ENSG00000136279	DBNL	0.0709819
ENSG00000185610	DBX2	4.41842e-08
ENSG00000198876	DCAF12	0.00348556
ENSG00000182308	DCAF4L1	0.851426
ENSG00000164465	DCBLD1	8.21257e-05
ENSG00000187323	DCC	0.999999
ENSG00000170959	DCDC1	9.13495e-05
ENSG00000214866	DCDC2C	NA
ENSG00000166341	DCHS1	0.999995
ENSG00000197410	DCHS2	7.24817e-28
ENSG00000179958	DCTPP1	0.184698
ENSG00000109184	DCUN1D4	0.16065
ENSG00000130311	DDA1	0.893417
ENSG00000178404	DDC8	NA
ENSG00000100523	DDHD1	0.968458
ENSG00000079785	DDX1	0.998607
ENSG00000088205	DDX18	0.839996
ENSG00000177030	DEAF1	0.000193157
ENSG00000180483	DEFB119	0.0586265
ENSG00000119522	DENND1A	0.904475
ENSG00000162777	DENND2D	1.02695e-05
ENSG00000139726	DENR	0.846253
ENSG00000155792	DEPTOR	0.000777356
ENSG00000136267	DGKB	0.669214
ENSG00000077044	DGKD	0.977071
ENSG00000157680	DGKI	0.738016
ENSG00000116133	DHCR24	0.969137
ENSG00000102967	DHODH	0.0128239
ENSG00000157326	DHRS4	0.121201
ENSG00000187630	DHRS4L2	0.357377
ENSG00000181192	DHTKD1	1.97824e-16
ENSG00000089876	DHX32	6.96916e-07
ENSG00000140829	DHX38	1.03801e-06
ENSG00000163214	DHX57	4.41863e-08
ENSG00000066084	DIP2B	0.999668
ENSG00000151240	DIP2C	1
ENSG00000138463	DIRC2	6.79977e-06
ENSG00000162946	DISC1	0.0197099
ENSG00000155011	DKK2	0.864038
ENSG00000050165	DKK3	1.88889e-05
ENSG00000164741	DLC1	0.992807
ENSG00000176124	DLEU1	NA
ENSG00000186047	DLEU7	0.0310205
ENSG00000150672	DLG2	0.673545
ENSG00000132535	DLG4	0.996593
ENSG00000170579	DLGAP1	0.993046
ENSG00000198010	DLGAP2	0.950397
ENSG00000116544	DLGAP3	0.999639
ENSG00000105877	DNAH11	NA
ENSG00000185842	DNAH14	8.77e-06
ENSG00000187775	DNAH17	NA
ENSG00000183914	DNAH2	2.48852e-21
ENSG00000086061	DNAJA1	0.260111
ENSG00000138246	DNAJC13	1
ENSG00000168724	DNAJC21	1.45122e-05
ENSG00000115137	DNAJC27	0.0482582
ENSG00000179532	DNHD1	1.33458e-18
ENSG00000119772	DNMT3A	7.72788e-45
ENSG00000088538	DOCK3	1
ENSG00000128512	DOCK4	0.998536
ENSG00000175497	DPP10	0.999989
ENSG00000162961	DPY30	0.451358
ENSG00000147647	DPYS	9.89626e-08
ENSG00000092964	DPYSL2	0.995558
ENSG00000117505	DR1	0.835492
ENSG00000136048	DRAM1	0.0807001
ENSG00000069696	DRD4	7.58379e-06
ENSG00000198054	DSCR8	NA
ENSG00000138101	DTNB	0.000530412
ENSG00000143507	DUSP10	0.499521
ENSG00000149599	DUSP15	0.000219668
ENSG00000198842	DUSP27	2.04584e-15
ENSG00000120875	DUSP4	0.539069
ENSG00000158560	DYNC1I1	0.0116377
ENSG00000187240	DYNC2H1	2.17854e-21
ENSG00000264364	DYNLL2	0.687802
ENSG00000157540	DYRK1A	0.999585
ENSG00000105204	DYRK1B	0.915927
ENSG00000221818	EBF2	0.971966
ENSG00000088881	EBF4	0.078057
ENSG00000117395	EBNA1BP2	2.3767e-06
ENSG00000123179	EBPL	0.0388533
ENSG00000127884	ECHS1	0.519801
ENSG00000167969	ECI1	4.20006e-10
ENSG00000134109	EDEM1	5.59576e-11
ENSG00000254772	EEF1G	0.998058
ENSG00000132394	EEFSEC	0.0131153
ENSG00000178852	EFCAB13	8.21992e-19
ENSG00000177685	EFCAB4A	0.00185894
ENSG00000114654	EFCC1	0.00046692
ENSG00000184349	EFNA5	0.889437
ENSG00000125266	EFNB2	0.938927
ENSG00000084710	EFR3B	NA
ENSG00000140598	EFTUD1	0.0336557
ENSG00000164318	EGFLAM	9.38439e-10
ENSG00000115504	EHBP1	0.999749
ENSG00000024422	EHD2	0.531641
ENSG00000086232	EIF2AK1	0.000121058
ENSG00000172071	EIF2AK3	0.0114235
ENSG00000115211	EIF2B4	0.83261
ENSG00000178982	EIF3K	0.00233163
ENSG00000151247	EIF4E	0.983573
ENSG00000179387	ELMOD2	0.804446
ENSG00000169393	ELSPBP1	0.00018142
ENSG00000164035	EMCN	1.65285e-05
ENSG00000186998	EMID1	0.0397077
ENSG00000183798	EMILIN3	0.0013981
ENSG00000149499	EML3	0.394341
ENSG00000142227	EMP3	0.000573648
ENSG00000151023	ENKUR	9.60808e-06
ENSG00000145293	ENOPH1	0.00175784
ENSG00000136960	ENPP2	0.0068282
ENSG00000197217	ENTPD4	2.06793e-11
ENSG00000187097	ENTPD5	0.000105198
ENSG00000100393	EP300	1
ENSG00000159023	EPB41	0.0621099
ENSG00000079819	EPB41L2	0.993883
ENSG00000129595	EPB41L4A	1.98632e-11
ENSG00000268358	EPB41L4A-AS2	NA
ENSG00000095203	EPB41L4B	0.9997
ENSG00000152223	EPG5	6.93637e-07
ENSG00000080224	EPHA6	0.954513
ENSG00000112425	EPM2A	3.58971e-05
ENSG00000120160	EQTN	1.3335e-07
ENSG00000141736	ERBB2	0.998895
ENSG00000178568	ERBB4	0.999901
ENSG00000225830	ERCC6	5.00692e-13
ENSG00000258838	ERCC6-PGBD3	NA
ENSG00000182150	ERCC6L2	0.00155591
ENSG00000104714	ERICH1	1.38646e-10
ENSG00000068912	ERLEC1	0.000679063
ENSG00000197930	ERO1L	0.446966
ENSG00000139055	ERP27	1.10529e-07
ENSG00000089248	ERP29	0.470649
ENSG00000164283	ESM1	0.0261762
ENSG00000091831	ESR1	0.987167
ENSG00000117868	ESYT2	0.00844095
ENSG00000067208	EVI5	2.33072e-06
ENSG00000182944	EWSR1	0.998559
ENSG00000112685	EXOC2	0.000114966
ENSG00000131558	EXOC4	0.000726958
ENSG00000144036	EXOC6B	0.666298
ENSG00000171824	EXOSC10	1.65795e-07
ENSG00000151348	EXT2	2.46055e-07
ENSG00000064655	EYA2	0.335504
ENSG00000112319	EYA4	0.126429
ENSG00000188107	EYS	8.21411e-09
ENSG00000106462	EZH2	0.99999
ENSG00000127533	F2RL3	0.00302235
ENSG00000198734	F5	4.69402e-08
ENSG00000103089	FA2H	0.72641
ENSG00000170231	FABP6	0.000205946
ENSG00000162636	FAM102B	0.0479308
ENSG00000169122	FAM110B	0.172626
ENSG00000197245	FAM110D	0.550404
ENSG00000121104	FAM117A	1.21996e-05
ENSG00000100376	FAM118A	0.591869
ENSG00000135842	FAM129A	1.39592e-13
ENSG00000234545	FAM133B	0.000297399
ENSG00000082269	FAM135A	0.787126
ENSG00000148541	FAM13C	0.000441696
ENSG00000188659	FAM154B	2.33651e-09
ENSG00000204442	FAM155A	0.800415
ENSG00000158863	FAM160B2	2.0524e-05
ENSG00000156050	FAM161B	9.86041e-11
ENSG00000143340	FAM163A	0.579851
ENSG00000198780	FAM169A	0.998576
ENSG00000113391	FAM172A	0.0182871
ENSG00000197520	FAM177B	9.2096e-06
ENSG00000189350	FAM179A	2.5321e-20
ENSG00000198718	FAM179B	2.88662e-06
ENSG00000186973	FAM183A	0.0293267
ENSG00000185958	FAM186A	NA
ENSG00000144649	FAM198A	NA
ENSG00000219438	FAM19A5	0.310031
ENSG00000116199	FAM20B	0.285814
ENSG00000177706	FAM20C	0.587993
ENSG00000250486	FAM218A	0.00182632
ENSG00000164970	FAM219A	0.272603
ENSG00000188732	FAM221A	5.09768e-09
ENSG00000183508	FAM46C	0.523539
ENSG00000197872	FAM49A	0.805361
ENSG00000153310	FAM49B	0.996857
ENSG00000111913	FAM65B	0.97131
ENSG00000135248	FAM71F1	8.94982e-06
ENSG00000203780	FANK1	0.000115654
ENSG00000006607	FARP2	1.97537e-20
ENSG00000145982	FARS2	4.54146e-06
ENSG00000138399	FASTKD1	1.65436e-12
ENSG00000124279	FASTKD3	2.49269e-10
ENSG00000105202	FBL	0.984496
ENSG00000077942	FBLN1	0.852458
ENSG00000144152	FBLN7	1.57848e-05
ENSG00000138829	FBN2	1
ENSG00000145743	FBXL17	0.9779
ENSG00000099364	FBXL19	0.982522
ENSG00000108306	FBXL20	0.998875
ENSG00000197361	FBXL22	0.000439659
ENSG00000112234	FBXL4	0.0079088
ENSG00000118564	FBXL5	0.97758
ENSG00000138081	FBXO11	0.99998
ENSG00000103264	FBXO31	0.911167
ENSG00000156804	FBXO32	0.972568
ENSG00000174989	FBXW8	8.69107e-13
ENSG00000130475	FCHO1	0.998993
ENSG00000157107	FCHO2	0.999038
ENSG00000085265	FCN1	1.25646e-11
ENSG00000151422	FER	0.96842
ENSG00000101311	FERMT1	7.5685e-07
ENSG00000073712	FERMT2	0.999827
ENSG00000180263	FGD6	0.995228
ENSG00000113578	FGF1	0.320472
ENSG00000114279	FGF12	0.114211
ENSG00000102466	FGF14	0.724526
ENSG00000156427	FGF18	0.175827
ENSG00000138675	FGF5	4.31893e-05
ENSG00000111241	FGF6	0.000705758
ENSG00000111790	FGFR1OP2	0.429728
ENSG00000172456	FGGY	1.20952e-11
ENSG00000189283	FHIT	0.00139184
ENSG00000134775	FHOD3	0.997517
ENSG00000168386	FILIP1L	0.000245912
ENSG00000179943	FIZ1	0.450715
ENSG00000096060	FKBP5	0.498849
ENSG00000181027	FKRP	0.0003828
ENSG00000151702	FLI1	0.819814
ENSG00000205047	FLJ00104	NA
ENSG00000273395	FLJ00388	NA
ENSG00000233404	FLJ20373	NA
ENSG00000197182	FLJ27365	NA
ENSG00000090554	FLT3LG	0.950829
ENSG00000157827	FMNL2	0.996999
ENSG00000164694	FNDC1	3.07461e-07
ENSG00000102531	FNDC3A	0.999884
ENSG00000129514	FOXA1	NA
ENSG00000251493	FOXD1	NA
ENSG00000198815	FOXJ3	0.977575
ENSG00000164916	FOXK1	0.962671
ENSG00000141568	FOXK2	0.918748
ENSG00000170802	FOXN2	0.392771
ENSG00000114861	FOXP1	0.999751
ENSG00000128573	FOXP2	0.996179
ENSG00000215298	FP15737	NA
ENSG00000150893	FREM2	1.25165e-07
ENSG00000172159	FRMD3	0.195215
ENSG00000151474	FRMD4A	0.999987
ENSG00000114541	FRMD4B	0.807014
ENSG00000139926	FRMD6	0.438404
ENSG00000126391	FRMD8	0.0842909
ENSG00000170820	FSHR	3.74939e-10
ENSG00000140718	FTO	0.0113446
ENSG00000148803	FUOM	0.00160107
ENSG00000082074	FYB	0.792006
ENSG00000157240	FZD1	0.344487
ENSG00000174804	FZD4	0.920787
ENSG00000171298	GAA	4.62007e-11
ENSG00000154727	GABPA	0.973789
ENSG00000163285	GABRG1	0.00847448
ENSG00000182256	GABRG3	0.99368
ENSG00000154252	GAL3ST2	4.4153e-05
ENSG00000143891	GALM	8.92598e-09
ENSG00000110328	GALNT18	0.0476852
ENSG00000143641	GALNT2	0.881986
ENSG00000257594	GALNT4	0.11293
ENSG00000106648	GALNTL5	6.05279e-13
ENSG00000089597	GANAB	0.999948
ENSG00000214013	GANC	2.37915e-21
ENSG00000165219	GAPVD1	1
ENSG00000148935	GAS2	0.0262898
ENSG00000132139	GAS2L2	0.000457989
ENSG00000007237	GAS7	0.0255296
ENSG00000167491	GATAD2A	0.995363
ENSG00000146729	GBAS	4.14827e-05
ENSG00000168505	GBX2	0.567961
ENSG00000084734	GCKR	3.58393e-16
ENSG00000169224	GCSAML	0.0357959
ENSG00000102886	GDPD3	1.05165e-07
ENSG00000239857	GET4	0.972149
ENSG00000168827	GFM1	1.66398e-06
ENSG00000187871	GFRAL	0.00011482
ENSG00000149435	GGTLC1	0.000145547
ENSG00000112964	GHR	0.000232177
ENSG00000187513	GJA4	0.239138
ENSG00000165113	GKAP1	0.122828
ENSG00000163521	GLB1L	2.51566e-10
ENSG00000106415	GLCCI1	0.245282
ENSG00000178445	GLDC	4.87945e-14
ENSG00000173401	GLIPR1L1	0.00366338
ENSG00000063169	GLTSCR1	0.997123
ENSG00000112624	GLTSCR1L	0.999918
ENSG00000205835	GMNC	NA
ENSG00000112312	GMNN	0.607454
ENSG00000114353	GNAI2	0.86116
ENSG00000159921	GNE	4.85674e-07
ENSG00000172380	GNG12	0.553352
ENSG00000127588	GNG13	0.00489277
ENSG00000168243	GNG4	0.158456
ENSG00000116906	GNPAT	0.291273
ENSG00000125787	GNRH2	0.000228749
ENSG00000136935	GOLGA1	0.00610739
ENSG00000173905	GOLIM4	5.53788e-11
ENSG00000111711	GOLT1B	0.798384
ENSG00000116580	GON4L	0.999999
ENSG00000047932	GOPC	0.0219841
ENSG00000115806	GORASP2	0.891064
ENSG00000092978	GPATCH2	9.66003e-05
ENSG00000198746	GPATCH3	6.05252e-07
ENSG00000183098	GPC6	0.338855
ENSG00000164850	GPER1	0.725421
ENSG00000105220	GPI	0.00158145
ENSG00000150625	GPM6A	0.952962
ENSG00000142751	GPN2	0.0369235
ENSG00000069122	GPR116	0.990815
ENSG00000197177	GPR123	0.512155
ENSG00000112414	GPR126	0.283489
ENSG00000164849	GPR146	0.00279413
ENSG00000180758	GPR157	2.63492e-05
ENSG00000151025	GPR158	0.678505
ENSG00000154478	GPR26	0.627337
ENSG00000120436	GPR31	0.000351018
ENSG00000178623	GPR35	0.00363558
ENSG00000183840	GPR39	1.54608e-12
ENSG00000119737	GPR75	0.0031948
ENSG00000115239	GPR75-ASB3	0.247642
ENSG00000013588	GPRC5A	8.02764e-06
ENSG00000185477	GPRIN3	0.000266284
ENSG00000166123	GPT2	0.00368564
ENSG00000182771	GRID1	0.950796
ENSG00000183454	GRIN2A	0.998045
ENSG00000273079	GRIN2B	0.999995
ENSG00000155974	GRIP1	0.916895
ENSG00000113262	GRM6	2.41819e-09
ENSG00000134443	GRP	2.14419e-06
ENSG00000104518	GSDMD	4.80695e-07
ENSG00000111305	GSG1	0.00134933
ENSG00000169181	GSG1L	0.541032
ENSG00000134201	GSTM5	0.000214167
ENSG00000065621	GSTO2	1.66971e-07
ENSG00000077809	GTF2I	0.999349
ENSG00000006704	GTF2IRD1	0.996434
ENSG00000138472	GUCA1C	0.000632586
ENSG00000164116	GUCY1A3	1.41369e-06
ENSG00000070019	GUCY2C	1.77521e-18
ENSG00000144366	GULP1	0.677558
ENSG00000111713	GYS2	1.21632e-14
ENSG00000131351	HAUS8	0.000726405
ENSG00000113249	HAVCR1	0.00305434
ENSG00000213931	HBE1	0.0108144
ENSG00000196565	HBG2	0.241304
ENSG00000112339	HBS1L	0.924522
ENSG00000196917	HCAR1	0.140999
ENSG00000138622	HCN4	0.234598
ENSG00000137252	HCRTR2	0.063644
ENSG00000068024	HDAC4	0.99999
ENSG00000111906	HDDC2	0.00127336
ENSG00000166503	HDGFRP3	0.939816
ENSG00000115677	HDLBP	0.999998
ENSG00000164818	HEATR2	6.66473e-08
ENSG00000173064	HECTD4	1
ENSG00000198265	HELZ	1
ENSG00000188175	HEPACAM2	8.70716e-09
ENSG00000103657	HERC1	1
ENSG00000169660	HEXDC	1.58768e-06
ENSG00000019991	HGF	0.994701
ENSG00000185359	HGS	0.131425
ENSG00000010282	HHATL	1.487e-05
ENSG00000132297	HHLA1	NA
ENSG00000198130	HIBCH	4.18224e-08
ENSG00000181061	HIGD1A	0.450481
ENSG00000214511	HIGD1C	2.42001e-05
ENSG00000184348	HIST1H2AK	0.0684285
ENSG00000233822	HIST1H2BN	0.139775
ENSG00000197238	HIST1H4J	0.423754
ENSG00000197914	HIST1H4K	0.429119
ENSG00000095951	HIVEP1	0.999987
ENSG00000010818	HIVEP2	1
ENSG00000127124	HIVEP3	0.0308106
ENSG00000123485	HJURP	1.26222e-05
ENSG00000156510	HKDC1	1.84795e-12
ENSG00000108924	HLF	0.877862
ENSG00000147421	HMBOX1	0.997096
ENSG00000140382	HMG20A	0.932476
ENSG00000149948	HMGA2	0.733852
ENSG00000072571	HMMR	1.03957e-14
ENSG00000101076	HNF4A	0.919226
ENSG00000092199	HNRNPC	0.985848
ENSG00000152795	HNRNPDL	0.916051
ENSG00000165119	HNRNPK	0.999782
ENSG00000103942	HOMER2	0.0545469
ENSG00000134709	HOOK1	4.1567e-05
ENSG00000176635	HORMAD2	3.4485e-05
ENSG00000198353	HOXC4	0.311491
ENSG00000273266	HOXC4	NA
ENSG00000257017	HP	0.0293907
ENSG00000261701	HPR	2.94872e-07
ENSG00000168453	HR	2.12735e-05
ENSG00000113905	HRG	1.70021e-12
ENSG00000134489	HRH4	1.67289e-07
ENSG00000135116	HRK	NA
ENSG00000132541	HRSP12	0.281991
ENSG00000002587	HS3ST1	0.00617541
ENSG00000153976	HS3ST3A1	NA
ENSG00000185352	HS6ST3	0.747378
ENSG00000167733	HSD11B1L	0.00169631
ENSG00000149084	HSD17B12	0.00555448
ENSG00000099377	HSD3B7	4.64185e-06
ENSG00000126803	HSPA2	NA
ENSG00000044574	HSPA5	0.885689
ENSG00000169087	HSPBAP1	9.97538e-07
ENSG00000142798	HSPG2	6.94654e-06
ENSG00000178084	HTR3C	2.33901e-08
ENSG00000114378	HYAL1	0.00553671
ENSG00000068001	HYAL2	0.0206315
ENSG00000186792	HYAL3	1.52466e-05
ENSG00000106302	HYAL4	2.05182e-15
ENSG00000121351	IAPP	0.16603
ENSG00000148057	IDNK	0.484633
ENSG00000162783	IER5	0.666268
ENSG00000152936	IFLTD1	2.39047e-09
ENSG00000214706	IFRD2	5.5261e-06
ENSG00000163913	IFT122	2.16271e-11
ENSG00000119650	IFT43	4.37842e-07
ENSG00000101052	IFT52	0.00016303
ENSG00000068885	IFT80	1.44402e-10
ENSG00000017427	IGF1	0.469523
ENSG00000140443	IGF1R	0.552974
ENSG00000167244	IGF2	0.0253027
ENSG00000136231	IGF2BP3	0.999726
ENSG00000197081	IGF2R	0.999999
ENSG00000167779	IGFBP6	0.0923313
ENSG00000030419	IKZF2	0.922957
ENSG00000161405	IKZF3	0.994922
ENSG00000172349	IL16	3.12224e-05
ENSG00000124391	IL17C	0.000566477
ENSG00000150782	IL18	0.102774
ENSG00000115590	IL1R2	1.95243e-07
ENSG00000136689	IL1RN	0.340219
ENSG00000184903	IMMP2L	0.0407609
ENSG00000141401	IMPA2	0.237823
ENSG00000154059	IMPACT	3.31631e-05
ENSG00000112706	IMPG1	6.13186e-13
ENSG00000148798	INA	0.292917
ENSG00000132849	INADL	6.18135e-26
ENSG00000071243	ING3	0.993603
ENSG00000168395	ING5	0.445394
ENSG00000151689	INPP1	0.000237352
ENSG00000068383	INPP5A	0.942238
ENSG00000198825	INPP5F	0.00146883
ENSG00000254647	INS	0.730321
ENSG00000129965	INS-IGF2	0.0364414
ENSG00000104613	INTS10	0.984217
ENSG00000185085	INTS5	0.999284
ENSG00000104299	INTS9	2.00066e-06
ENSG00000176095	IP6K1	0.23518
ENSG00000074706	IPCEF1	0.399941
ENSG00000214216	IQCJ	0.0984294
ENSG00000250588	IQCJ-SCHIP1	0.660502
ENSG00000174628	IQCK	0.0539326
ENSG00000145703	IQGAP2	4.10295e-15
ENSG00000090376	IRAK3	3.58184e-15
ENSG00000176842	IRX5	NA
ENSG00000129636	ITFG1	0.962024
ENSG00000213949	ITGA1	0.00237568
ENSG00000005844	ITGAL	0.43034
ENSG00000259207	ITGB3	0.1417
ENSG00000259753	ITGB3	NA
ENSG00000115221	ITGB6	1.90572e-15
ENSG00000139626	ITGB7	0.00265424
ENSG00000105855	ITGB8	0.998351
ENSG00000055955	ITIH4	4.63111e-05
ENSG00000137825	ITPKA	0.821022
ENSG00000143772	ITPKB	0.99885
ENSG00000148841	ITPRIP	1.35269e-05
ENSG00000163207	IVL	3.43125e-09
ENSG00000205442	IZUMO3	NA
ENSG00000154721	JAM2	0.148661
ENSG00000008083	JARID2	0.999862
ENSG00000154118	JPH3	0.986178
ENSG00000132854	KANK4	5.3985e-08
ENSG00000120071	KANSL1	0.999734
ENSG00000172977	KAT5	0.471178
ENSG00000136504	KAT7	0.999957
ENSG00000103510	KAT8	0.912576
ENSG00000167216	KATNAL2	0.000125862
ENSG00000253320	KB-1507C5.2	NA
ENSG00000177301	KCNA2	0.884174
ENSG00000182674	KCNB2	0.954616
ENSG00000166006	KCNC2	0.00359682
ENSG00000184408	KCND2	0.980461
ENSG00000140015	KCNH5	0.769049
ENSG00000182132	KCNIP1	0.020232
ENSG00000185774	KCNIP4	0.967715
ENSG00000157551	KCNJ15	0.150462
ENSG00000105642	KCNN1	0.9317
ENSG00000143603	KCNN3	0.864941
ENSG00000053918	KCNQ1	2.45299e-05
ENSG00000184156	KCNQ3	0.985604
ENSG00000185760	KCNQ5	0.999535
ENSG00000134504	KCTD1	0.934856
ENSG00000112078	KCTD20	0.399322
ENSG00000188997	KCTD21	0.291109
ENSG00000136636	KCTD3	0.986866
ENSG00000107077	KDM4C	0.000758735
ENSG00000132510	KDM6B	0.999994
ENSG00000121774	KHDRBS1	0.946876
ENSG00000102445	KIAA0226L	2.0228e-11
ENSG00000166398	KIAA0355	0.877125
ENSG00000185261	KIAA0825	4.2615e-07
ENSG00000132680	KIAA0907	0.997114
ENSG00000164151	KIAA0947	0.999998
ENSG00000135315	KIAA1009	6.36089e-20
ENSG00000120549	KIAA1217	0.0141679
ENSG00000174145	KIAA1239	NA
ENSG00000112379	KIAA1244	0.987423
ENSG00000114656	KIAA1257	1.74543e-08
ENSG00000116299	KIAA1324	2.14865e-08
ENSG00000084444	KIAA1467	0.221017
ENSG00000135835	KIAA1614	2.19337e-13
ENSG00000268538	KIAA1658	NA
ENSG00000197077	KIAA1671	NA
ENSG00000144320	KIAA1715	0.00192358
ENSG00000149633	KIAA1755	2.32482e-15
ENSG00000197892	KIF13B	0.000199447
ENSG00000089177	KIF16B	4.35337e-13
ENSG00000130294	KIF1A	0.999989
ENSG00000138182	KIF20B	6.54546e-10
ENSG00000139116	KIF21A	6.18013e-05
ENSG00000165115	KIF27	1.34969e-09
ENSG00000084731	KIF3C	0.909864
ENSG00000075945	KIFAP3	0.00197155
ENSG00000174996	KLC2	0.997255
ENSG00000118922	KLF12	0.982233
ENSG00000104731	KLHDC4	3.70528e-19
ENSG00000162873	KLHDC8A	1.59128e-05
ENSG00000109466	KLHL2	0.998555
ENSG00000213160	KLHL23	0.0206608
ENSG00000114796	KLHL24	0.252414
ENSG00000179454	KLHL28	0.188871
ENSG00000119771	KLHL29	NA
ENSG00000157119	KLHL40	0.0781027
ENSG00000122550	KLHL7	0.000319112
ENSG00000113889	KNG1	4.17299e-08
ENSG00000102753	KPNA3	0.809824
ENSG00000186432	KPNA4	0.998181
ENSG00000025800	KPNA6	0.988828
ENSG00000108424	KPNB1	0.999994
ENSG00000240747	KRBOX1	0.416824
ENSG00000273291	KRBOX1	NA
ENSG00000183762	KREMEN1	0.372972
ENSG00000171401	KRT13	0.00166754
ENSG00000108759	KRT32	1.20906e-15
ENSG00000197079	KRT35	0.0170323
ENSG00000126337	KRT36	3.98219e-09
ENSG00000108417	KRT37	0.000453721
ENSG00000171360	KRT38	2.17177e-05
ENSG00000185479	KRT6B	0.00479266
ENSG00000170465	KRT6C	4.10517e-12
ENSG00000135480	KRT7	2.78645e-09
ENSG00000185069	KRT76	6.27274e-07
ENSG00000170421	KRT8	5.61441e-06
ENSG00000205426	KRT81	2.15844e-07
ENSG00000170523	KRT83	1.704e-10
ENSG00000170442	KRT86	3.63965e-05
ENSG00000171435	KSR2	0.999947
ENSG00000115919	KYNU	1.82769e-09
ENSG00000100395	L3MBTL2	0.013028
ENSG00000135537	LACE1	2.79301e-06
ENSG00000196569	LAMA2	1.18465e-24
ENSG00000053747	LAMA3	4.40817e-24
ENSG00000091136	LAMB1	1.7944e-06
ENSG00000196878	LAMB3	1.36402e-09
ENSG00000091128	LAMB4	3.21022e-30
ENSG00000058085	LAMC2	7.933e-05
ENSG00000125869	LAMP5	3.8365e-08
ENSG00000133424	LARGE	0.958481
ENSG00000161813	LARP4	0.994629
ENSG00000011376	LARS2	2.60644e-07
ENSG00000213626	LBH	0.30059
ENSG00000169744	LDB2	0.976068
ENSG00000122367	LDB3	0.00021485
ENSG00000187942	LDLRAD2	0.000195123
ENSG00000188636	LDOC1L	0.142833
ENSG00000136110	LECT1	6.68267e-06
ENSG00000186007	LEMD1	0.00457261
ENSG00000117385	LEPRE1	1.63942e-17
ENSG00000050426	LETMD1	0.793861
ENSG00000213921	LEUTX	NA
ENSG00000146166	LGSN	2.58999e-07
ENSG00000132130	LHX1	0.289266
ENSG00000106689	LHX2	0.94679
ENSG00000113594	LIFR	0.00100684
ENSG00000064042	LIMCH1	0.999638
ENSG00000144791	LIMD1	0.127771
ENSG00000183814	LIN9	0.999927
ENSG00000231171	LINC01098	0.0103723
ENSG00000242107	LINC01100	NA
ENSG00000140471	LINS	3.25524e-05
ENSG00000189067	LITAF	0.313932
ENSG00000164187	LMBRD2	0.0145652
ENSG00000160789	LMNA	0.993449
ENSG00000170807	LMOD2	0.0049963
ENSG00000164715	LMTK2	0.994402
ENSG00000136944	LMX1B	0.822732
ENSG00000196365	LONP1	0.999698
ENSG00000154359	LONRF1	0.919752
ENSG00000167210	LOXHD1	NA
ENSG00000134013	LOXL2	2.99731e-07
ENSG00000171517	LPAR3	0.786363
ENSG00000153395	LPCAT1	0.813682
ENSG00000087253	LPCAT2	1.12519e-06
ENSG00000117114	LPHN2	1
ENSG00000150471	LPHN3	0.999993
ENSG00000132793	LPIN3	4.43532e-11
ENSG00000175445	LPL	3.33728e-06
ENSG00000145012	LPP	0.5824
ENSG00000136141	LRCH1	0.982397
ENSG00000183423	LRIT3	2.23302e-08
ENSG00000147650	LRP12	0.969752
ENSG00000168702	LRP1B	0.999999
ENSG00000070018	LRP6	0.999978
ENSG00000186648	LRRC16B	4.86595e-05
ENSG00000165383	LRRC18	0.000124173
ENSG00000163827	LRRC2	4.76832e-05
ENSG00000171757	LRRC34	5.88856e-07
ENSG00000176681	LRRC37A	0.890487
ENSG00000238083	LRRC37A2	NA
ENSG00000132128	LRRC41	0.999805
ENSG00000148948	LRRC4C	0.953731
ENSG00000173988	LRRC63	NA
ENSG00000033122	LRRC7	0.999999
ENSG00000124831	LRRFIP1	0.365512
ENSG00000133640	LRRIQ1	6.84987e-19
ENSG00000188906	LRRK2	7.5565e-14
ENSG00000170382	LRRN2	0.220781
ENSG00000125872	LRRN4	1.45171e-08
ENSG00000177363	LRRN4CL	5.43721e-05
ENSG00000148356	LRSAM1	2.92724e-05
ENSG00000185565	LSAMP	0.946284
ENSG00000179564	LSMEM2	2.89144e-05
ENSG00000049323	LTBP1	0.526235
ENSG00000119681	LTBP2	0.0187347
ENSG00000012223	LTF	1.76023e-13
ENSG00000062524	LTK	4.12009e-21
ENSG00000187398	LUZP2	8.71328e-05
ENSG00000267697	LUZP6	NA
ENSG00000268324	LUZPP1	NA
ENSG00000079257	LXN	0.00362044
ENSG00000167656	LY6D	0.000620135
ENSG00000154589	LY96	2.41002e-06
ENSG00000180155	LYNX1	0.110678
ENSG00000197353	LYPD2	0.0633022
ENSG00000187123	LYPD6	0.000624826
ENSG00000150556	LYPD6B	0.00103351
ENSG00000120992	LYPLA1	0.00849443
ENSG00000157093	LYZL4	0.112283
ENSG00000161572	LYZL6	7.44688e-05
ENSG00000162441	LZIC	0.00197925
ENSG00000172264	MACROD2	0.0113567
ENSG00000002822	MAD1L1	2.03781e-10
ENSG00000124688	MAD2L1BP	0.00824444
ENSG00000179632	MAF1	0.794025
ENSG00000197063	MAFG	0.625916
ENSG00000147676	MAL2	0.458862
ENSG00000140941	MAP1LC3B	0.0617609
ENSG00000078018	MAP2	0.999983
ENSG00000104814	MAP4K1	0.991409
ENSG00000071054	MAP4K4	0.999999
ENSG00000102882	MAPK3	0.409692
ENSG00000119487	MAPKAP1	0.999737
ENSG00000089022	MAPKAPK5	0.0234226
ENSG00000186868	MAPT	4.68265e-05
ENSG00000145416	MARCH1	0.218777
ENSG00000069020	MAST4	0.00813024
ENSG00000151332	MBIP	2.39687e-05
ENSG00000143797	MBOAT2	0.71697
ENSG00000126217	MCF2L	0.795541
ENSG00000073111	MCM2	0.509038
ENSG00000125885	MCM8	1.92893e-10
ENSG00000147316	MCPH1	5.16507e-18
ENSG00000175471	MCTP1	0.00988912
ENSG00000139915	MDGA2	0.993217
ENSG00000272781	MDGA2	NA
ENSG00000135679	MDM2	0.995411
ENSG00000116353	MECR	0.00360313
ENSG00000123066	MED13L	1
ENSG00000152944	MED21	0.0580451
ENSG00000105085	MED26	0.94855
ENSG00000213999	MEF2B	0.590447
ENSG00000254901	MEF2BNB	NA
ENSG00000064489	MEF2BNB-MEF2B	0.247288
ENSG00000081189	MEF2C	0.00424617
ENSG00000145794	MEGF10	0.994325
ENSG00000143995	MEIS1	0.990885
ENSG00000134138	MEIS2	0.994255
ENSG00000105419	MEIS3	0.000113443
ENSG00000162959	MEMO1	0.876157
ENSG00000005102	MEOX1	0.0653974
ENSG00000153208	MERTK	9.66187e-08
ENSG00000105976	MET	0.996413
ENSG00000164024	METAP1	0.0435477
ENSG00000111142	METAP2	0.906383
ENSG00000214756	METTL12	0.00946026
ENSG00000127720	METTL25	1.64825e-07
ENSG00000185432	METTL7A	0.00551876
ENSG00000183496	MEX3B	0.201035
ENSG00000176624	MEX3C	0.946418
ENSG00000198948	MFAP3L	0.91053
ENSG00000118855	MFSD1	1.01997e-09
ENSG00000257335	MGAM	1.54734e-23
ENSG00000071073	MGAT4A	0.0598162
ENSG00000182050	MGAT4C	0.0111691
ENSG00000074416	MGLL	0.00459891
ENSG00000154305	MIA3	0.471388
ENSG00000133816	MICAL2	0.132224
ENSG00000133808	MICALCL	5.41818e-16
ENSG00000100139	MICALL1	0.000381389
ENSG00000164877	MICALL2	7.76189e-17
ENSG00000151338	MIPOL1	6.81656e-06
ENSG00000255508	MIR3654	NA
ENSG00000159055	MIS18A	0.051722
ENSG00000129534	MIS18BP1	2.30009e-05
ENSG00000187098	MITF	0.997811
ENSG00000079277	MKNK1	0.000222399
ENSG00000178053	MLF1	1.28388e-06
ENSG00000091436	MLTK	1.21041e-06
ENSG00000103150	MLYCD	0.000280848
ENSG00000136297	MMD2	0.000916863
ENSG00000156103	MMP16	0.916974
ENSG00000129270	MMP28	0.00013926
ENSG00000138722	MMRN1	9.35082e-17
ENSG00000020426	MNAT1	3.96574e-12
ENSG00000121211	MND1	1.27813e-05
ENSG00000142961	MOB3C	0.034005
ENSG00000114487	MORC1	0.000240876
ENSG00000079931	MOXD1	8.99118e-11
ENSG00000168303	MPLKIP	0.00205835
ENSG00000082126	MPP4	5.87636e-09
ENSG00000066382	MPPED2	0.970565
ENSG00000153029	MR1	5.61258e-09
ENSG00000170262	MRAP	0.0106384
ENSG00000117501	MROH9	2.46859e-06
ENSG00000262814	MRPL12	0.0501971
ENSG00000214026	MRPL23	1.4565e-06
ENSG00000130312	MRPL34	0.0401284
ENSG00000239789	MRPS17	0.742814
ENSG00000249773	MRPS17	NA
ENSG00000096080	MRPS18A	0.00112611
ENSG00000175110	MRPS22	6.39409e-05
ENSG00000125901	MRPS26	0.187858
ENSG00000144029	MRPS5	0.0063387
ENSG00000116062	MSH6	NA
ENSG00000188895	MSL1	0.984497
ENSG00000162006	MSLNL	3.4625e-16
ENSG00000038945	MSR1	8.20827e-16
ENSG00000174099	MSRB3	0.0070268
ENSG00000125459	MSTO1	0.0418045
ENSG00000125148	MT2A	0.0538692
ENSG00000087250	MT3	0.254133
ENSG00000149480	MTA2	0.978013
ENSG00000057935	MTA3	0.855163
ENSG00000127989	MTERF	9.38279e-07
ENSG00000122085	MTERFD2	0.00488812
ENSG00000143033	MTF2	0.9946
ENSG00000242114	MTFP1	0.31687
ENSG00000066855	MTFR1	2.18013e-05
ENSG00000148824	MTG1	0.062672
ENSG00000177000	MTHFR	2.45516e-07
ENSG00000136371	MTHFS	0.0406511
ENSG00000003987	MTMR7	1.63744e-09
ENSG00000198793	MTOR	1
ENSG00000105887	MTPN	0.754654
ENSG00000256892	MTRNR2L7	NA
ENSG00000124275	MTRR	4.1085e-07
ENSG00000132938	MTUS2	0.330673
ENSG00000169876	MUC17	NA
ENSG00000272573	MUSTN1	0.00175219
ENSG00000167508	MVD	2.16344e-12
ENSG00000185105	MYADML2	NA
ENSG00000101057	MYBL2	0.992108
ENSG00000172927	MYEOV	0.00119291
ENSG00000133026	MYH10	0.999998
ENSG00000111245	MYL2	0.0168131
ENSG00000065534	MYLK	9.3792e-06
ENSG00000140795	MYLK3	0.140968
ENSG00000085274	MYNN	0.650144
ENSG00000041515	MYO16	0.998667
ENSG00000095777	MYO3A	6.58595e-30
ENSG00000071909	MYO3B	4.47147e-20
ENSG00000167306	MYO5B	5.42317e-10
ENSG00000099331	MYO9B	0.999999
ENSG00000170011	MYRIP	0.000902541
ENSG00000111300	NAA25	0.99999
ENSG00000134265	NAPG	0.0861319
ENSG00000141562	NARF	NA
ENSG00000090971	NAT14	0.143168
ENSG00000243477	NAT6	0.402945
ENSG00000166833	NAV2	0.997517
ENSG00000067798	NAV3	0.999999
ENSG00000151779	NBAS	1.89431e-25
ENSG00000104490	NCALD	0.817423
ENSG00000149294	NCAM1	NA
ENSG00000154654	NCAM2	0.922157
ENSG00000130287	NCAN	0.154547
ENSG00000176771	NCKAP5	0.524874
ENSG00000084676	NCOA1	0.999077
ENSG00000124151	NCOA3	0.999917
ENSG00000124160	NCOA5	0.9968
ENSG00000196498	NCOR2	1
ENSG00000166579	NDEL1	0.979221
ENSG00000104419	NDRG1	0.0538232
ENSG00000070614	NDST1	0.998138
ENSG00000164100	NDST3	0.0201167
ENSG00000130414	NDUFA10	0.00138794
ENSG00000184752	NDUFA12	0.00201599
ENSG00000139180	NDUFA9	0.542744
ENSG00000090266	NDUFB2	0.0118151
ENSG00000151366	NDUFC2	0.625236
ENSG00000259112	NDUFC2-KCTD14	0.626508
ENSG00000160194	NDUFV3	4.32516e-09
ENSG00000078114	NEBL	5.76984e-24
ENSG00000103154	NECAB2	NA
ENSG00000139350	NEDD1	0.221564
ENSG00000119408	NEK6	0.644138
ENSG00000151414	NEK7	0.707658
ENSG00000067141	NEO1	0.999855
ENSG00000171532	NEUROD2	0.729793
ENSG00000162599	NFIA	0.999555
ENSG00000135540	NHSL1	NA
ENSG00000100503	NIN	8.93549e-06
ENSG00000184117	NIPSNAP1	0.979279
ENSG00000114021	NIT2	1.59971e-10
ENSG00000188580	NKAIN2	0.00783239
ENSG00000185942	NKAIN3	0.0101794
ENSG00000140807	NKD1	0.99793
ENSG00000136352	NKX2-1	0.0819265
ENSG00000180053	NKX2-6	0.00352254
ENSG00000109705	NKX3-2	0.0584925
ENSG00000087095	NLK	0.998934
ENSG00000091106	NLRC4	4.35115e-08
ENSG00000091592	NLRP1	2.0778e-12
ENSG00000179873	NLRP11	3.91868e-06
ENSG00000158077	NLRP14	9.14865e-23
ENSG00000171487	NLRP5	1.23997e-07
ENSG00000179709	NLRP8	1.26213e-18
ENSG00000169251	NMD3	4.42262e-05
ENSG00000143156	NME7	0.00352848
ENSG00000173614	NMNAT1	0.225292
ENSG00000157064	NMNAT2	0.943848
ENSG00000163864	NMNAT3	5.34376e-08
ENSG00000101746	NOL4	0.998788
ENSG00000165271	NOL6	0.999078
ENSG00000198929	NOS1AP	0.119914
ENSG00000185269	NOTUM	0.0008604
ENSG00000130751	NPAS1	0.916473
ENSG00000141458	NPC1	0.000213375
ENSG00000141279	NPEPPS	0.999906
ENSG00000113971	NPHP3	1.41115e-09
ENSG00000181163	NPM1	0.959044
ENSG00000171246	NPTX1	0.426444
ENSG00000105954	NPVF	0.00264028
ENSG00000131910	NR0B2	5.8348e-08
ENSG00000120798	NR2C1	0.982333
ENSG00000184162	NR2C2AP	0.527168
ENSG00000112333	NR2E1	0.990509
ENSG00000175745	NR2F1	NA
ENSG00000148200	NR6A1	0.99232
ENSG00000197893	NRAP	2.58649e-31
ENSG00000091129	NRCAM	0.456485
ENSG00000134986	NREP	0.563643
ENSG00000185737	NRG3	0.210338
ENSG00000124785	NRN1	0.823898
ENSG00000118257	NRP2	0.00171165
ENSG00000021645	NRXN3	0.999856
ENSG00000073969	NSF	0.713682
ENSG00000035681	NSMAF	3.18375e-08
ENSG00000117481	NSUN4	1.38868e-06
ENSG00000241058	NSUN6	1.72775e-14
ENSG00000076685	NT5C2	0.0521979
ENSG00000182667	NTM	0.525366
ENSG00000074527	NTN4	0.994427
ENSG00000140538	NTRK3	0.978536
ENSG00000090273	NUDC	0.822775
ENSG00000173566	NUDT18	0.000135276
ENSG00000189233	NUGGC	1.95613e-07
ENSG00000075188	NUP37	0.000998328
ENSG00000093000	NUP50	0.238541
ENSG00000110713	NUP98	1
ENSG00000185290	NUPR1L	NA
ENSG00000130045	NXNL2	0.477417
ENSG00000137634	NXPE4	2.74741e-08
ENSG00000144227	NXPH2	0.798014
ENSG00000180304	OAZ2	0.866153
ENSG00000143450	OAZ3	9.17261e-05
ENSG00000253117	OC90	8.1682e-09
ENSG00000258417	OC90	NA
ENSG00000104044	OCA2	7.67937e-12
ENSG00000109180	OCIAD1	4.71642e-06
ENSG00000122543	OCM	5.57373e-06
ENSG00000181396	OGFOD3	0.000595569
ENSG00000130558	OLFM1	0.935994
ENSG00000118733	OLFM3	6.9679e-05
ENSG00000185585	OLFML2A	1.74427e-05
ENSG00000183715	OPCML	0.578156
ENSG00000122375	OPN4	1.10189e-06
ENSG00000116329	OPRD1	0.109062
ENSG00000112038	OPRM1	4.20778e-05
ENSG00000196266	OR10J3	0.00103943
ENSG00000175398	OR10P1	0.0192351
ENSG00000176198	OR11H4	6.22542e-05
ENSG00000179615	OR2AP1	0.00290395
ENSG00000188558	OR2G6	0.0097517
ENSG00000196071	OR2L13	0.0144192
ENSG00000198601	OR2M2	0.000216665
ENSG00000177186	OR2M7	0.0123564
ENSG00000167359	OR51I1	0.00237703
ENSG00000187918	OR51I2	0.000888957
ENSG00000180974	OR52E4	4.45012e-07
ENSG00000205409	OR52E6	0.0680949
ENSG00000183269	OR52E8	0.016692
ENSG00000181963	OR52K2	1.59479e-06
ENSG00000175485	OR52W1	0.000404093
ENSG00000184478	OR56A3	7.11292e-08
ENSG00000178586	OR6B3	0.0646108
ENSG00000258083	OR9A4	0.000344415
ENSG00000175938	ORAI3	0.0109507
ENSG00000184792	OSBP2	0.0361487
ENSG00000141447	OSBPL1A	4.10679e-05
ENSG00000070882	OSBPL3	0.00266193
ENSG00000021762	OSBPL5	0.000848898
ENSG00000140961	OSGIN1	0.0160506
ENSG00000145623	OSMR	3.10306e-11
ENSG00000164920	OSR2	0.566682
ENSG00000081087	OSTM1	0.0604714
ENSG00000085465	OVGP1	0.000935884
ENSG00000172818	OVOL1	0.676796
ENSG00000112530	PACRG	0.000104677
ENSG00000175115	PACS1	0.999906
ENSG00000101349	PAK7	0.998364
ENSG00000129116	PALLD	6.63952e-05
ENSG00000243444	PALM2	0.00389317
ENSG00000157654	PALM2-AKAP2	0.066518
ENSG00000148832	PAOX	0.000435556
ENSG00000116183	PAPPA2	0.00125005
ENSG00000138801	PAPSS1	2.62384e-06
ENSG00000116117	PARD3B	8.64519e-08
ENSG00000185345	PARK2	0.0218088
ENSG00000143799	PARP1	0.00699693
ENSG00000178685	PARP10	0.00291132
ENSG00000111224	PARP11	0.000159466
ENSG00000173193	PARP14	0.0129607
ENSG00000151883	PARP8	0.119243
ENSG00000185480	PARPBP	9.66662e-13
ENSG00000115687	PASK	9.06472e-20
ENSG00000198807	PAX9	0.0880945
ENSG00000168078	PBK	4.09216e-05
ENSG00000118946	PCDH17	0.960498
ENSG00000132635	PCED1A	0.0160267
ENSG00000156374	PCGF6	0.000251716
ENSG00000186472	PCLO	1
ENSG00000135749	PCNXL2	7.55212e-14
ENSG00000197136	PCNXL3	0.48826
ENSG00000161217	PCYT1A	0.0983001
ENSG00000106244	PDAP1	0.00558938
ENSG00000148843	PDCD11	0.468449
ENSG00000126249	PDCD2L	4.99044e-05
ENSG00000112541	PDE10A	0.998485
ENSG00000128655	PDE11A	4.16725e-31
ENSG00000205268	PDE7A	0.192058
ENSG00000113231	PDE8B	0.986862
ENSG00000160191	PDE9A	0.00201736
ENSG00000197461	PDGFA	0.858462
ENSG00000120913	PDLIM2	0.0497493
ENSG00000162493	PDPN	0.000983708
ENSG00000088356	PDRG1	0.00108694
ENSG00000148459	PDSS1	0.263152
ENSG00000160209	PDXK	0.984648
ENSG00000133401	PDZD2	0.999645
ENSG00000162366	PDZK1IP1	0.000484065
ENSG00000121440	PDZRN3	0.908376
ENSG00000173517	PEAK1	0.760545
ENSG00000089220	PEBP1	0.148864
ENSG00000134020	PEBP4	0.0388985
ENSG00000197329	PELI1	0.909074
ENSG00000152684	PELO	0.590625
ENSG00000179094	PER1	0.875749
ENSG00000142655	PEX14	0.634568
ENSG00000148985	PGAP2	0.152224
ENSG00000161395	PGAP3	0.0909847
ENSG00000243251	PGBD3	3.01622e-06
ENSG00000177614	PGBD5	0.0280632
ENSG00000087157	PGS1	0.000957082
ENSG00000112419	PHACTR2	0.00738942
ENSG00000135365	PHF21A	0.999675
ENSG00000056487	PHF21B	0.914021
ENSG00000100410	PHF5A	0.849501
ENSG00000102893	PHKB	3.16119e-10
ENSG00000164776	PHKG1	3.58054e-10
ENSG00000181649	PHLDA2	0.0242597
ENSG00000081913	PHLPP1	0.918154
ENSG00000165462	PHOX2A	0.652576
ENSG00000070047	PHRF1	0.948919
ENSG00000168490	PHYHIP	0.873269
ENSG00000165443	PHYHIPL	0.40288
ENSG00000137558	PI15	0.00430939
ENSG00000038210	PI4K2B	0.0426563
ENSG00000078043	PIAS2	0.997942
ENSG00000083535	PIBF1	4.97647e-08
ENSG00000073921	PICALM	0.972083
ENSG00000100151	PICK1	0.555069
ENSG00000103335	PIEZO1	0.535969
ENSG00000060642	PIGV	7.20424e-06
ENSG00000268977	PIH1	NA
ENSG00000145675	PIK3R1	0.99824
ENSG00000117461	PIK3R3	1.40586e-06
ENSG00000150867	PIP4K2A	0.788196
ENSG00000180957	PITPNB	0.974445
ENSG00000154217	PITPNC1	0.967499
ENSG00000125207	PIWIL1	2.12576e-07
ENSG00000107593	PKD2L1	6.57114e-17
ENSG00000170927	PKHD1	2.88609e-23
ENSG00000160199	PKNOX1	0.986551
ENSG00000165495	PKNOX2	0.917369
ENSG00000144283	PKP4	1.5982e-05
ENSG00000105499	PLA2G4C	4.41932e-08
ENSG00000159337	PLA2G4D	6.29228e-10
ENSG00000168907	PLA2G4F	1.39975e-09
ENSG00000153246	PLA2R1	5.17711e-15
ENSG00000121316	PLBD1	9.67351e-13
ENSG00000182621	PLCB1	0.979045
ENSG00000101333	PLCB4	0.272263
ENSG00000115556	PLCD4	8.11639e-09
ENSG00000138193	PLCE1	0.204556
ENSG00000124181	PLCG1	0.763352
ENSG00000149527	PLCH2	1.70519e-08
ENSG00000154822	PLCL2	0.999119
ENSG00000178209	PLEC	0.0249363
ENSG00000225190	PLEKHM1	0.840543
ENSG00000188313	PLSCR1	0.00293165
ENSG00000114698	PLSCR4	0.00169241
ENSG00000076356	PLXNA2	0.993981
ENSG00000221866	PLXNA4	1
ENSG00000136040	PLXNC1	0.999715
ENSG00000004399	PLXND1	0.99999
ENSG00000183395	PMCH	0.115286
ENSG00000118557	PMFBP1	NA
ENSG00000127838	PNKD	1.89916e-08
ENSG00000177666	PNPLA2	0.00114119
ENSG00000139323	POC1B	5.89428e-05
ENSG00000259075	POC1B-GALNT4	0.0375965
ENSG00000114631	PODXL2	0.977986
ENSG00000186866	POFUT2	0.0108409
ENSG00000125630	POLR1B	0.912208
ENSG00000100142	POLR2F	0.652869
ENSG00000177700	POLR2L	0.532881
ENSG00000168495	POLR3D	5.65732e-11
ENSG00000104356	POP1	2.42371e-08
ENSG00000133110	POSTN	5.52339e-05
ENSG00000110777	POU2AF1	0.752818
ENSG00000184271	POU6F1	0.907559
ENSG00000106536	POU6F2	0.000369076
ENSG00000203805	PPAPDC1A	0.184092
ENSG00000186951	PPARA	0.46383
ENSG00000112033	PPARD	0.966868
ENSG00000127125	PPCS	0.00353634
ENSG00000166794	PPIB	0.0106515
ENSG00000168938	PPIC	0.000967993
ENSG00000138398	PPIG	0.984147
ENSG00000115241	PPM1G	0.99601
ENSG00000163590	PPM1L	0.570549
ENSG00000058272	PPP1R12A	0.999179
ENSG00000198729	PPP1R14C	0.00467814
ENSG00000131771	PPP1R1B	0.0821063
ENSG00000115685	PPP1R7	0.840144
ENSG00000105568	PPP2R1A	0.719604
ENSG00000221914	PPP2R2A	0.959643
ENSG00000156475	PPP2R2B	0.900683
ENSG00000066027	PPP2R5A	0.89952
ENSG00000138814	PPP3CA	0.998149
ENSG00000120910	PPP3CC	0.0166246
ENSG00000154845	PPP4R1	0.998558
ENSG00000119414	PPP6C	0.988609
ENSG00000165828	PRAP1	0.000246549
ENSG00000137509	PRCP	3.33653e-08
ENSG00000019485	PRDM11	0.942264
ENSG00000142611	PRDM16	0.999843
ENSG00000138738	PRDM5	0.742419
ENSG00000152784	PRDM8	NA
ENSG00000186314	PRELID2	1.73074e-05
ENSG00000046889	PREX2	1.00807e-10
ENSG00000175785	PRIMA1	0.367087
ENSG00000188191	PRKAR1B	0.0247578
ENSG00000171132	PRKCE	0.999892
ENSG00000105287	PRKD2	0.999696
ENSG00000185532	PRKG1	0.999744
ENSG00000138669	PRKG2	0.449903
ENSG00000113494	PRLR	0.916128
ENSG00000111218	PRMT8	0.958753
ENSG00000148426	PROSER2	0.00546315
ENSG00000117707	PROX1	0.993427
ENSG00000184838	PRR16	0.526199
ENSG00000221961	PRR21	0.00365275
ENSG00000167945	PRR25	3.12897e-06
ENSG00000248405	PRR5-ARHGAP8	NA
ENSG00000117523	PRRC2C	1
ENSG00000116132	PRRX1	0.752904
ENSG00000112812	PRSS16	2.23792e-06
ENSG00000150687	PRSS23	1.26863e-06
ENSG00000178226	PRSS36	4.42359e-13
ENSG00000151006	PRSS53	7.27162e-11
ENSG00000052344	PRSS8	0.00338431
ENSG00000099256	PRTFDC1	5.27828e-09
ENSG00000135069	PSAT1	2.11054e-09
ENSG00000156011	PSD3	0.851706
ENSG00000136930	PSMB7	0.941262
ENSG00000068878	PSME4	1
ENSG00000146733	PSPH	0.709723
ENSG00000179988	PSTK	0.00411002
ENSG00000140368	PSTPIP1	0.00072615
ENSG00000106246	PTCD1	1.77777e-09
ENSG00000185920	PTCH1	0.999999
ENSG00000204624	PTCHD2	4.16505e-05
ENSG00000125384	PTGER2	0.105023
ENSG00000140043	PTGR2	7.20253e-07
ENSG00000144407	PTH2R	1.31615e-15
ENSG00000120899	PTK2B	0.984521
ENSG00000112245	PTP4A1	0.889901
ENSG00000184007	PTP4A2	0.760773
ENSG00000074696	PTPLAD1	0.317557
ENSG00000206527	PTPLB	0.922343
ENSG00000179295	PTPN11	0.999877
ENSG00000132670	PTPRA	0.999977
ENSG00000081237	PTPRC	0.999941
ENSG00000153707	PTPRD	1
ENSG00000132334	PTPRE	0.01001
ENSG00000173482	PTPRM	0.999958
ENSG00000155093	PTPRN2	0.0165572
ENSG00000139304	PTPRQ	NA
ENSG00000153233	PTPRR	0.000430476
ENSG00000060656	PTPRU	0.990699
ENSG00000164611	PTTG1	0.169726
ENSG00000251692	PTX4	1.7753e-12
ENSG00000179950	PUF60	0.849325
ENSG00000055917	PUM2	0.999923
ENSG00000100362	PVALB	0.0678702
ENSG00000177707	PVRL3	0.733661
ENSG00000170234	PWWP2A	0.920216
ENSG00000168994	PXDC1	0.550017
ENSG00000183010	PYCR1	0.000359029
ENSG00000100504	PYGL	1.31337e-09
ENSG00000121350	PYROXD1	3.50579e-07
ENSG00000112531	QKI	0.963163
ENSG00000104679	R3HCC1	NA
ENSG00000107560	RAB11FIP2	0.910708
ENSG00000124839	RAB17	0.00739028
ENSG00000174903	RAB1B	0.751684
ENSG00000137502	RAB30	0.959124
ENSG00000168461	RAB31	0.0540335
ENSG00000152932	RAB3C	0.0154963
ENSG00000154917	RAB6B	0.893311
ENSG00000136933	RABEPK	4.19209e-06
ENSG00000011454	RABGAP1	1
ENSG00000113456	RAD1	0.000186646
ENSG00000070950	RAD18	5.20373e-05
ENSG00000111247	RAD51AP1	0.0223533
ENSG00000182185	RAD51B	1.45737e-09
ENSG00000039560	RAI14	0.487656
ENSG00000017797	RALBP1	0.670181
ENSG00000136828	RALGPS1	0.999857
ENSG00000184672	RALYL	0.02969
ENSG00000100401	RANGAP1	0.132719
ENSG00000127314	RAP1B	0.936825
ENSG00000125249	RAP2A	0.71734
ENSG00000091428	RAPGEF4	0.957226
ENSG00000108352	RAPGEFL1	0.874146
ENSG00000077092	RARB	0.999318
ENSG00000118849	RARRES1	8.40652e-07
ENSG00000138670	RASGEF1B	0.48853
ENSG00000058335	RASGRF1	0.999614
ENSG00000152689	RASGRP3	0.110283
ENSG00000141150	RASL10B	0.0367926
ENSG00000068028	RASSF1	4.8582e-08
ENSG00000169435	RASSF6	1.00446e-17
ENSG00000101773	RBBP8	0.000108379
ENSG00000078328	RBFOX1	0.935961
ENSG00000080839	RBL1	1.76076e-05
ENSG00000122965	RBM19	1.62207e-05
ENSG00000203867	RBM20	NA
ENSG00000091009	RBM27	1
ENSG00000004534	RBM6	1
ENSG00000153250	RBMS1	0.996886
ENSG00000114115	RBP1	0.000490535
ENSG00000056586	RC3H2	1
ENSG00000172348	RCAN2	0.430937
ENSG00000049449	RCN1	0.0163386
ENSG00000072042	RDH11	0.00966533
ENSG00000187456	RDM1	0.00503097
ENSG00000004700	RECQL	7.14017e-13
ENSG00000165476	REEP3	0.0129813
ENSG00000173039	RELA	0.998828
ENSG00000134533	RERG	0.00116496
ENSG00000111404	RERGL	5.31615e-09
ENSG00000205853	RFPL3S	0.415442
ENSG00000143207	RFWD2	0.998566
ENSG00000111783	RFX4	0.999663
ENSG00000064490	RFXANK	0.000671164
ENSG00000143344	RGL1	0.987847
ENSG00000174136	RGMB	0.0607554
ENSG00000148908	RGS10	0.60156
ENSG00000182732	RGS6	0.801361
ENSG00000182901	RGS7	0.781746
ENSG00000100263	RHBDD3	2.0359e-05
ENSG00000072422	RHOBTB1	0.00183823
ENSG00000008853	RHOBTB2	0.508425
ENSG00000173156	RHOD	0.203235
ENSG00000177105	RHOG	0.600683
ENSG00000116574	RHOU	0.531957
ENSG00000158106	RHPN1	1.30045e-06
ENSG00000128408	RIBC2	3.91232e-07
ENSG00000111785	RIC8B	0.997487
ENSG00000164327	RICTOR	1
ENSG00000060709	RIMBP2	0.292582
ENSG00000177181	RIMKLA	0.0873953
ENSG00000176406	RIMS2	0.999998
ENSG00000152214	RIT2	0.0600485
ENSG00000140522	RLBP1	5.41121e-05
ENSG00000107014	RLN2	5.04438e-05
ENSG00000115841	RMDN2	5.20509e-16
ENSG00000178966	RMI1	0.0030971
ENSG00000153561	RMND5A	0.964712
ENSG00000171865	RNASEH1	0.0164157
ENSG00000172922	RNASEH2C	0.511932
ENSG00000219200	RNASEK	0.339228
ENSG00000161939	RNASEK-C17orf49	NA
ENSG00000249884	RNF103-CHMP3	0.0362459
ENSG00000181481	RNF135	0.00307517
ENSG00000170153	RNF150	0.0136898
ENSG00000141622	RNF165	0.971099
ENSG00000121481	RNF2	0.944004
ENSG00000167257	RNF214	0.830018
ENSG00000099999	RNF215	0.000386646
ENSG00000011275	RNF216	0.409334
ENSG00000146373	RNF217	0.0299837
ENSG00000163481	RNF25	0.829695
ENSG00000114125	RNF7	0.0145273
ENSG00000111880	RNGTT	0.763456
ENSG00000184719	RNLS	1.0436e-06
ENSG00000205937	RNPS1	0.948503
ENSG00000169855	ROBO1	3.04029e-08
ENSG00000149489	ROM1	0.00326883
ENSG00000185483	ROR1	0.906689
ENSG00000169071	ROR2	0.464719
ENSG00000069667	RORA	0.953197
ENSG00000258466	RP11-1012A1.4	NA
ENSG00000254536	RP11-108K14.8	NA
ENSG00000253350	RP11-127H5.1	NA
ENSG00000257545	RP11-144F15.1	0.0219763
ENSG00000257767	RP11-162P23.2	NA
ENSG00000234719	RP11-166B2.1	NA
ENSG00000255439	RP11-196G11.1	NA
ENSG00000258869	RP11-204N11.1	NA
ENSG00000255639	RP11-234B24.6	NA
ENSG00000258231	RP11-362K2.2	NA
ENSG00000197301	RP11-366L20.2	NA
ENSG00000235531	RP11-383H13.1	0.0410466
ENSG00000253857	RP11-386G21.2	NA
ENSG00000204393	RP11-410N8.4	NA
ENSG00000248710	RP11-432B6.3	NA
ENSG00000272741	RP11-447L10.1	NA
ENSG00000258677	RP11-463D19.2	NA
ENSG00000251012	RP11-484M3.5	NA
ENSG00000260300	RP11-505K9.4	NA
ENSG00000258292	RP11-536G4.1	NA
ENSG00000205301	RP11-542P2.1	NA
ENSG00000250210	RP11-585F1.10	NA
ENSG00000259518	RP11-597K23.2	NA
ENSG00000263620	RP11-599B13.6	NA
ENSG00000266953	RP11-618P17.4	NA
ENSG00000187695	RP11-723O4.6	NA
ENSG00000254349	RP11-758M4.1	NA
ENSG00000273269	RP11-761B3.1	NA
ENSG00000255432	RP11-831H9.11	NA
ENSG00000255767	RP13-512J5.1	NA
ENSG00000249590	RP4-539M6.19	NA
ENSG00000258653	RP5-1021I20.4	NA
ENSG00000243696	RP5-966M1.6	NA
ENSG00000219545	RPA3-AS1	NA
ENSG00000103932	RPAP1	5.01588e-15
ENSG00000122484	RPAP2	0.00208553
ENSG00000235376	RPEL1	0.00239907
ENSG00000089169	RPH3A	0.738603
ENSG00000197958	RPL12	0.164356
ENSG00000142541	RPL13A	0.633828
ENSG00000130255	RPL36	0.623122
ENSG00000146223	RPL7L1	0.201504
ENSG00000177600	RPLP2	0.708518
ENSG00000177519	RPRM	0.532567
ENSG00000145425	RPS3A	0.74427
ENSG00000071242	RPS6KA2	0.0847009
ENSG00000141564	RPTOR	1
ENSG00000007376	RPUSD1	3.05727e-08
ENSG00000144580	RQCD1	0.930278
ENSG00000180245	RRH	5.10693e-06
ENSG00000048392	RRM2B	0.157236
ENSG00000171490	RSL1D1	0.000364294
ENSG00000172426	RSPH9	0.00490038
ENSG00000100220	RTCB	0.0587292
ENSG00000163825	RTP3	0.181516
ENSG00000079102	RUNX1T1	0.999122
ENSG00000124813	RUNX2	0.995959
ENSG00000198853	RUSC2	0.999977
ENSG00000175792	RUVBL1	0.998898
ENSG00000173080	RXFP4	0.00549582
ENSG00000186350	RXRA	0.943607
ENSG00000163785	RYK	NA
ENSG00000198626	RYR2	1
ENSG00000160633	SAFB	0.999685
ENSG00000130254	SAFB2	0.999583
ENSG00000177570	SAMD12	0.00131724
ENSG00000136715	SAP130	0.998573
ENSG00000175467	SART1	0.992556
ENSG00000109929	SC5D	0.103133
ENSG00000173611	SCAI	0.999445
ENSG00000092108	SCFD1	0.991579
ENSG00000010803	SCMH1	0.524102
ENSG00000146285	SCML4	0.268213
ENSG00000136531	SCN2A	1
ENSG00000196876	SCN8A	0.999998
ENSG00000169432	SCN9A	9.30185e-13
ENSG00000133028	SCO1	0.507629
ENSG00000180900	SCRIB	0.913273
ENSG00000000457	SCYL3	0.547054
ENSG00000198301	SDAD1	3.784e-09
ENSG00000169439	SDC2	0.57995
ENSG00000137575	SDCBP	0.000811572
ENSG00000054282	SDCCAG8	1.32893e-07
ENSG00000255292	SDHD	NA
ENSG00000129657	SEC14L1	0.17964
ENSG00000100003	SEC14L2	4.31489e-05
ENSG00000100012	SEC14L3	4.21058e-18
ENSG00000214491	SEC14L6	0.0459162
ENSG00000120341	SEC16B	4.43622e-13
ENSG00000093183	SEC22C	1.72381e-06
ENSG00000150961	SEC24D	0.00209421
ENSG00000065665	SEC61A2	0.950042
ENSG00000188404	SELL	0.00173463
ENSG00000198832	SELM	6.37196e-07
ENSG00000174175	SELP	4.62465e-20
ENSG00000075213	SEMA3A	0.988433
ENSG00000170381	SEMA3E	0.0304479
ENSG00000082684	SEMA5B	0.0003315
ENSG00000086475	SEPHS1	0.979964
ENSG00000250722	SEPP1	3.00317e-08
ENSG00000183291	SEPT15	0.42815
ENSG00000168385	SEPT2	0.866555
ENSG00000142864	SERBP1	0.999863
ENSG00000180440	SERTM1	0.467667
ENSG00000149212	SESN3	0.994296
ENSG00000152217	SETBP1	0.999003
ENSG00000099381	SETD1A	0.999996
ENSG00000163935	SFMBT1	0.995894
ENSG00000198879	SFMBT2	0.996408
ENSG00000175793	SFN	0.49089
ENSG00000104332	SFRP1	0.465846
ENSG00000229415	SFTA3	0.294637
ENSG00000168484	SFTPC	0.0684488
ENSG00000163069	SGCB	0.00360015
ENSG00000170624	SGCD	0.0023391
ENSG00000185053	SGCZ	0.00198582
ENSG00000101049	SGK2	2.93457e-07
ENSG00000109686	SH3D19	0.375087
ENSG00000140600	SH3GL3	0.00035935
ENSG00000174705	SH3PXD2B	0.0185368
ENSG00000156463	SH3RF2	1.79074e-11
ENSG00000172985	SH3RF3	0.981101
ENSG00000125089	SH3TC1	1.08196e-27
ENSG00000169247	SH3TC2	1.7329e-12
ENSG00000179526	SHARPIN	0.0198873
ENSG00000127922	SHFM1	0.418592
ENSG00000237515	SHISA9	NA
ENSG00000197046	SIGLEC15	1.08177e-11
ENSG00000142178	SIK1	0.99383
ENSG00000127511	SIN3B	0.992239
ENSG00000213445	SIPA1	0.0279051
ENSG00000126778	SIX1	0.926377
ENSG00000100625	SIX4	0.685504
ENSG00000184302	SIX6	0.757754
ENSG00000215474	SKOR2	0.611171
ENSG00000109171	SLAIN2	0.883438
ENSG00000110911	SLC11A2	0.00623524
ENSG00000141469	SLC14A1	1.90357e-09
ENSG00000132874	SLC14A2	8.42741e-14
ENSG00000141526	SLC16A3	0.325133
ENSG00000118596	SLC16A7	0.00178577
ENSG00000100156	SLC16A8	0.110165
ENSG00000146409	SLC18B1	3.94676e-10
ENSG00000117479	SLC19A2	0.00428588
ENSG00000105281	SLC1A5	0.0518112
ENSG00000144136	SLC20A1	0.725657
ENSG00000175003	SLC22A1	1.23978e-13
[truncated: 516 more rows]
