# Supplementary material for: Sex-heterogeneous SNPs disproportionately influence gene expression and health
Source: PLoS Genet. 2022 May 5;18(5):e1010147. doi: 10.1371/journal.pgen.1010147 (PMC9070888; doi:10.1371/journal.pgen.1010147)
Supplement: S4 Table — (XLSX) [file pgen.1010147.s007.xlsx]

## Sheet: S$ Table
S4 Table. Enrichment of sex-heterogenous SNPs mapping genes (in/within 25kb) in Gene Ontology Biological Processes
GO Biological process	N genes in human genome referece	N genes assigned to sex-het SNPs	expected number of genes		FE	raw P	FDR	EmpP
exocytic process (GO:0140029)	67	13	3.69	+	3.52	2.4x10-4	4.7x10-2	0.01
muscle cell differentiation (GO:0042692)	235	29	12.95	+	2.24	2.1x10-4	4.3x10-2	0.01
muscle structure development (GO:0061061)	460	51	25.35	+	2.01	1.1x10-5	4.6x10-3	0.01
protein-DNA complex assembly (GO:0065004)	254	1	14	-	0.07	2.7x10-5	9.1x10-3	0.01
stem cell differentiation (GO:0048863)	154	22	8.49	+	2.59	2.1x10-4	4.3x10-2	0.02
protein-DNA complex subunit organization (GO:0071824)	294	3	16.2	-	0.19	1.9x10-4	3.9x10-2	0.02
skeletal system development (GO:0001501)	471	50	25.96	+	1.93	3.5x10-5	1.1x10-2	0.03
adaptive immune response (GO:0002250)	649	14	35.77	-	0.39	8.2x10-5	2.1x10-2	0.07
negative regulation of cell migration (GO:0030336)	267	34	14.71	+	2.31	3.4x10-5	1.1x10-2	0.08
negative regulation of cell motility (GO:2000146)	282	34	15.54	+	2.19	6.2x10-5	1.7x10-2	0.1
regulation of neurotransmitter receptor activity (GO:0099601)	87	17	4.79	+	3.55	2.6x10-5	9.1x10-3	0.11
neuron migration (GO:0001764)	116	19	6.39	+	2.97	7.7x10-5	2.0x10-2	0.15
negative regulation of cellular component movement (GO:0051271)	290	34	15.98	+	2.13	1.2x10-4	3.0x10-2	0.16
biological_process (GO:0008150)	17850	1051	983.72	+	1.07	8.0x10-10	1.4x10-6	0.16
calcium ion transport (GO:0006816)	244	30	13.45	+	2.23	1.6x10-4	3.5x10-2	0.2
negative regulation of locomotion (GO:0040013)	314	37	17.3	+	2.14	5.0x10-5	1.4x10-2	0.2
forebrain development (GO:0030900)	380	43	20.94	+	2.05	3.3x10-5	1.1x10-2	0.2
anatomical structure formation involved in morphogenesis (GO:0048646)	870	80	47.95	+	1.67	2.6x10-5	9.1x10-3	0.2
negative regulation of developmental process (GO:0051093)	870	76	47.95	+	1.59	1.8x10-4	3.8x10-2	0.27
sensory perception of chemical stimulus (GO:0007606)	542	11	29.87	-	0.37	1.4x10-4	3.3x10-2	0.32
detection of chemical stimulus (GO:0009593)	522	10	28.77	-	0.35	1.1x10-4	2.7x10-2	0.32
detection of chemical stimulus involved in sensory perception of smell (GO:0050911)	441	6	24.3	-	0.25	2.3x10-5	8.3x10-3	0.32
regulation of plasma membrane bounded cell projection organization (GO:0120035)	621	71	34.22	+	2.07	4.9x10-8	4.3x10-5	0.33
regulation of cell projection organization (GO:0031344)	638	71	35.16	+	2.02	1.7x10-7	1.4x10-4	0.35
cellular component organization or biogenesis (GO:0071840)	5999	392	330.61	+	1.19	1.3x10-4	3.2x10-2	0.41
anatomical structure morphogenesis (GO:0009653)	2135	194	117.66	+	1.65	2.9x10-11	2.3x10-7	0.45
detection of chemical stimulus involved in sensory perception (GO:0050907)	486	8	26.78	-	0.3	5.4x10-5	1.5x10-2	0.46
regulation of anatomical structure morphogenesis (GO:0022603)	955	88	52.63	+	1.67	8.5x10-6	3.7x10-3	0.48
trans-synaptic signaling (GO:0099537)	437	48	24.08	+	1.99	2.8x10-5	9.1x10-3	0.53
cellular component organization (GO:0016043)	5775	386	318.26	+	1.21	2.0x10-5	7.6x10-3	0.54
synaptic signaling (GO:0099536)	467	50	25.74	+	1.94	3.2x10-5	1.0x10-2	0.56
anterograde trans-synaptic signaling (GO:0098916)	420	44	23.15	+	1.9	1.3x10-4	3.1x10-2	0.56
chemical synaptic transmission (GO:0007268)	420	44	23.15	+	1.9	1.3x10-4	3.1x10-2	0.56
regulation of cell communication (GO:0010646)	3424	275	188.7	+	1.46	2.1x10-10	5.5x10-7	0.56
modulation of chemical synaptic transmission (GO:0050804)	424	52	23.37	+	2.23	5.7x10-7	3.2x10-4	0.57
plasma membrane bounded cell projection organization (GO:0120036)	1166	111	64.26	+	1.73	1.2x10-7	9.9x10-5	0.57
regulation of neuron projection development (GO:0010975)	438	49	24.14	+	2.03	1.2x10-5	4.7x10-3	0.58
regulation of signaling (GO:0023051)	3459	278	190.63	+	1.46	1.5x10-10	5.8x10-7	0.58
cell differentiation (GO:0030154)	3509	270	193.38	+	1.4	2.0x10-8	2.0x10-5	0.58
regulation of trans-synaptic signaling (GO:0099177)	425	52	23.42	+	2.22	5.9x10-7	3.2x10-4	0.59
cellular component morphogenesis (GO:0032989)	604	68	33.29	+	2.04	2.1x10-7	1.5x10-4	0.62
brain development (GO:0007420)	745	68	41.06	+	1.66	1.4x10-4	3.3x10-2	0.62
regulation of signal transduction (GO:0009966)	3047	233	167.92	+	1.39	4.6x10-7	2.8x10-4	0.63
cellular process (GO:0009987)	15487	929	853.5	+	1.09	2.1x10-7	1.6x10-4	0.63
cell morphogenesis (GO:0000902)	711	81	39.18	+	2.07	7.2x10-9	8.7x10-6	0.64
neurogenesis (GO:0022008)	1369	134	75.45	+	1.78	9.0x10-10	1.4x10-6	0.64
cell projection organization (GO:0030030)	1212	112	66.79	+	1.68	3.9x10-7	2.5x10-4	0.64
head development (GO:0060322)	788	71	43.43	+	1.63	1.6x10-4	3.5x10-2	0.64
cellular developmental process (GO:0048869)	3562	273	196.3	+	1.39	2.4x10-8	2.3x10-5	0.66
central nervous system development (GO:0007417)	991	89	54.61	+	1.63	2.3x10-5	8.1x10-3	0.67
plasma membrane bounded cell projection morphogenesis (GO:0120039)	499	59	27.5	+	2.15	3.3x10-7	2.2x10-4	0.71
cell projection morphogenesis (GO:0048858)	503	59	27.72	+	2.13	3.7x10-7	2.4x10-4	0.72
cell development (GO:0048468)	1615	149	89	+	1.67	3.5x10-9	5.1x10-6	0.73
regulation of cell motility (GO:2000145)	947	81	52.19	+	1.55	2.3x10-4	4.6x10-2	0.73
neuron projection morphogenesis (GO:0048812)	495	58	27.28	+	2.13	5.0x10-7	2.9x10-4	0.75
neuron differentiation (GO:0030182)	1028	104	56.65	+	1.84	1.9x10-8	2.0x10-5	0.75
cell part morphogenesis (GO:0032990)	522	59	28.77	+	2.05	1.0x10-6	5.1x10-4	0.76
regulation of cell migration (GO:0030334)	885	77	48.77	+	1.58	2.0x10-4	4.0x10-2	0.76
cell morphogenesis involved in neuron differentiation (GO:0048667)	449	50	24.74	+	2.02	9.7x10-6	4.1x10-3	0.81
generation of neurons (GO:0048699)	1249	120	68.83	+	1.74	1.8x10-8	2.0x10-5	0.81
regulation of cellular component movement (GO:0051270)	1026	87	56.54	+	1.54	1.7x10-4	3.8x10-2	0.81
regulation of cellular component organization (GO:0051128)	2360	172	130.06	+	1.32	2.5x10-4	4.8x10-2	0.83
nervous system development (GO:0007399)	2189	197	120.64	+	1.63	3.5x10-11	1.8x10-7	0.84
axonogenesis (GO:0007409)	384	41	21.16	+	1.94	1.5x10-4	3.5x10-2	0.87
neuron projection development (GO:0031175)	683	69	37.64	+	1.83	5.4x10-6	2.4x10-3	0.88
cell morphogenesis involved in differentiation (GO:0000904)	554	56	30.53	+	1.83	4.2x10-5	1.2x10-2	0.88
anatomical structure development (GO:0048856)	5266	395	290.21	+	1.36	2.2x10-11	3.4x10-7	0.88
cell junction organization (GO:0034330)	501	52	27.61	+	1.88	4.0x10-5	1.2x10-2	0.89
neuron development (GO:0048666)	833	84	45.91	+	1.83	6.3x10-7	3.3x10-4	0.89
cell adhesion (GO:0007155)	951	92	52.41	+	1.76	7.2x10-7	3.7x10-4	0.89
axon guidance (GO:0007411)	278	32	15.32	+	2.09	2.5x10-4	4.8x10-2	0.9
neuron projection guidance (GO:0097485)	279	32	15.38	+	2.08	2.6x10-4	4.9x10-2	0.9
animal organ development (GO:0048513)	3187	231	175.64	+	1.32	2.3x10-5	8.5x10-3	0.9
movement of cell or subcellular component (GO:0006928)	1591	127	87.68	+	1.45	5.8x10-5	1.6x10-2	0.91
biological adhesion (GO:0022610)	957	92	52.74	+	1.74	1.1x10-6	5.1x10-4	0.92
developmental process (GO:0032502)	5729	418	315.73	+	1.32	1.7x10-10	5.4x10-7	0.94
system development (GO:0048731)	4279	322	235.82	+	1.37	4.2x10-9	5.5x10-6	0.95
multicellular organism development (GO:0007275)	4877	365	268.77	+	1.36	3.1x10-10	7.0x10-7	0.96
regulation of developmental process (GO:0050793)	2441	183	134.52	+	1.36	3.7x10-5	1.1x10-2	0.96
regulation of localization (GO:0032879)	2734	204	150.67	+	1.35	1.5x10-5	5.7x10-3	0.96
biological regulation (GO:0065007)	12571	758	692.79	+	1.09	1.0x10-4	2.6x10-2	0.96
regulation of biological quality (GO:0065008)	4007	273	220.83	+	1.24	2.3x10-4	4.6x10-2	0.98
multicellular organismal process (GO:0032501)	6909	458	380.76	+	1.2	3.4x10-6	1.6x10-3	1
