# Supplementary material for: Sex-heterogeneous SNPs disproportionately influence gene expression and health
Source: PLoS Genet. 2022 May 5;18(5):e1010147. doi: 10.1371/journal.pgen.1010147 (PMC9070888; doi:10.1371/journal.pgen.1010147)
Supplement: S5 Table — (XLSX) [file pgen.1010147.s008.xlsx]

## Sheet: S5 Table
S5 Table. Enrichment of sex-heterogenous SNPs mapping genes (in/within 25kb) in Gene Ontology Cellular Components
GO Cellular component	N genes in human genome referece	N genes assigned to sex-het SNPs	expected N genes		FE	raw P	FDR	EmpP
voltage-gated calcium channel complex (GO:0005891)	17	7	0.94	+	7.47	1.6x10-4	5.6x10-3	0.01
calcium channel complex (GO:0034704)	26	8	1.43	+	5.58	2.9x10-4	8.7x10-3	0.01
dynein complex (GO:0030286)	62	11	3.42	+	3.22	1.4x10-3	3.0x10-2	0.01
microtubule associated complex (GO:0005875)	120	16	6.61	+	2.42	2.7x10-3	4.8x10-2	0.01
cellular component (GO:0005575)	11293	689	622.36	+	1.11	1.1x10-4	6.3x10-3	0.01
cellular anatomical entity (GO:0110165)	11122	680	612.94	+	1.11	1.0x10-4	6.4x10-3	0.01
glutamatergic synapse (GO:0098978)	17	7	0.94	+	7.47	1.6x10-4	6.0x10-3	0.06
cell-cell junction (GO:0005911)	129	19	7.11	+	2.67	2.6x10-4	8.4x10-3	0.17
anchoring junction (GO:0070161)	168	24	9.26	+	2.59	9.9x10-5	7.2x10-3	0.17
cation channel complex (GO:0034703)	121	19	6.67	+	2.85	1.3x10-4	4.9x10-3	0.28
membrane protein complex (GO:0098796)	615	53	33.89	+	1.56	2.5x10-3	5.0x10-2	0.28
ion channel complex (GO:0034702)	131	21	7.22	+	2.91	4.4x10-5	4.4x10-3	0.31
transmembrane transporter complex (GO:1902495)	136	21	7.5	+	2.8	7.1x10-5	6.0x10-3	0.32
transporter complex (GO:1990351)	141	21	7.77	+	2.7	1.1x10-4	5.2x10-3	0.33
postsynaptic specialization (GO:0099572)	70	13	3.86	+	3.37	3.5x10-4	9.4x10-3	0.34
adherens junction (GO:0005912)	68	11	3.75	+	2.94	2.6x10-3	4.9x10-2	0.46
cell periphery (GO:0071944)	3607	262	198.78	+	1.32	3.6x10-6	1.8x10-3	0.47
membrane (GO:0016020)	4165	289	229.54	+	1.26	3.2x10-5	4.1x10-3	0.47
plasma membrane (GO:0005886)	3547	255	195.48	+	1.3	1.2x10-5	2.0x10-3	0.57
cell projection (GO:0042995)	603	55	33.23	+	1.66	6.6x10-4	1.6x10-2	0.59
plasma membrane bounded cell projection (GO:0120025)	595	54	32.79	+	1.65	8.4x10-4	1.9x10-2	0.61
plasma membrane protein complex (GO:0098797)	265	31	14.6	+	2.12	2.9x10-4	8.2x10-3	0.62
postsynapse (GO:0098794)	126	18	6.94	+	2.59	5.2x10-4	1.3x10-2	0.71
plasma membrane region (GO:0098590)	730	67	40.23	+	1.67	1.2x10-4	5.3x10-3	0.73
neuron projection (GO:0043005)	384	37	21.16	+	1.75	1.9x10-3	3.9x10-2	0.77
cell junction (GO:0030054)	489	54	26.95	+	2	5.5x10-6	1.4x10-3	0.8
synapse (GO:0045202)	331	33	18.24	+	1.81	1.9x10-3	3.9x10-2	0.94
