# Supplementary material for: Sex-heterogeneous SNPs disproportionately influence gene expression and health
Source: PLoS Genet. 2022 May 5;18(5):e1010147. doi: 10.1371/journal.pgen.1010147 (PMC9070888; doi:10.1371/journal.pgen.1010147)
Supplement: S6 Table — 2013. (XLSX) [file pgen.1010147.s009.xlsx]

## Sheet: S6 Table
S6 Table. Overlap between biometric trait sex-heterogeneous SNPs and baseline regulatory elements included in Finucane et al. 2013
Regulatory regions category		N sex heterogeneous SNPs	sex-het SNPs ∩ reg regions (%)	EmpP		N tested regulatory regions
TSS_Hoffman		61	2.63	0.05		68256
Repressed_Hoffman.extend.500		1627	70.13	0.07		171377
Intron_UCSC		979	42.2	0.13		172258
Intron_UCSC.extend.500		1006	43.36	0.2		17928
Repressed_Hoffman		1021	44.01	0.22		2225382
TSS_Hoffman.extend.500		98	4.22	0.29		41198
UTR_5_UCSC		19	0.82	0.29		92599
Conserved_LindbladToh		95	4.09	0.37		3510525
Promoter_UCSC.extend.500		143	6.16	0.62		32521
Promoter_UCSC		117	5.04	0.64		33642
PromoterFlanking_Hoffman.extend.500		79	3.41	0.66		61644
Enhancer_Andersson.extend.500		52	2.24	0.66		37908
UTR_5_UCSC.extend.500		68	2.93	0.7		62875
PromoterFlanking_Hoffman		18	0.78	0.73		102034
UTR_3_UCSC		30	1.29	0.75		60932
Coding_UCSC.extend.500		174	7.5	0.76		124884
Conserved_LindbladToh.extend.500		865	37.28	0.83		538565
H3K9ac_Trynka.extend.500		621	26.77	0.83		224441
UTR_3_UCSC.extend.500		67	2.89	0.83		46553
H3K27ac_Hnisz		986	42.5	0.84		89611
H3K27ac_PGC2.extend.500		861	37.11	0.86		177330
CTCF_Hoffman		57	2.46	0.86		136489
Coding_UCSC		45	1.94	0.86		195823
Enhancer_Hoffman		110	4.74	0.89		186052
H3K27ac_Hnisz.extend.500		1069	46.08	0.9		84020
H3K4me3_peaks_Trynka		105	4.53	0.9		820907
TFBS_ENCODE		338	14.57	0.92		746609
Enhancer_Hoffman.extend.500		233	10.04	0.92		113750
WeakEnhancer_Hoffman		52	2.24	0.93		240863
DGF_ENCODE		344	14.83	0.94		1894457
H3K27ac_PGC2		686	29.57	0.95		734336
H3K4me3_Trynka.extend.500		627	27.03	0.95		269508
TFBS_ENCODE.extend.500		851	36.68	0.96		463719
SuperEnhancer_Hnisz		436	18.79	0.96		8641
H3K9ac_peaks_Trynka		102	4.4	0.96		822482
Enhancer_Andersson		8	0.34	0.96		43008
DGF_ENCODE.extend.500		1329	57.28	0.97		664589
H3K4me1_peaks_Trynka		449	19.35	0.97		2758741
H3K4me1_Trynka.extend.500		1528	65.86	0.98		325290
SuperEnhancer_Hnisz.extend.500		443	19.09	0.98		8617
H3K4me1_Trynka		1081	46.59	0.99		741389
H3K9ac_Trynka		324	13.97	0.99		390789
DHS_Trynka.extend.500		1228	52.93	1		622171
FetalDHS_Trynka.extend.500		717	30.91	1		450559
DHS_Trynka		415	17.89	1		1376300
H3K4me3_Trynka		306	13.19	1		421876
DHS_peaks_Trynka		276	11.9	1		1789140
FetalDHS_Trynka		204	8.79	1		747352
WeakEnhancer_Hoffman.extend.500		200	8.62	1		158904
CTCF_Hoffman.extend.500		155	6.68	1		120719
