# Supplementary material for: Sex-heterogeneous SNPs disproportionately influence gene expression and health
Source: PLoS Genet. 2022 May 5;18(5):e1010147. doi: 10.1371/journal.pgen.1010147 (PMC9070888; doi:10.1371/journal.pgen.1010147)
Supplement: S7 Table — (XLSX) [file pgen.1010147.s010.xlsx]

## Sheet: S7_Table
S7 Table. Cross-brain tissue eGenes regulated by sex-heterogeneous Pr-eQTL SNPs
gene name	enriched cellular components
ABCD4
AC073133.2
AC104135.2
AC106869.2
ADAMTS18
ADAMTSL4
ADAR
AF064858.11
AFAP1
AFF3
AJ239322.1
ALDH1L1
ALDH2
ALDH7A1
ALDH8A1
AMIGO1
AMPH	endomembrane system
ANKRD13D
ANKRD2
ANKRD33
ANXA9
API5
APOL4
ARAP1
ARFGAP3
ARHGAP32	endomembrane system
ARHGEF1
ARL17A
ASNSD1
ATG16L1
ATP5G2
ATXN1
AUTS2
AVPI1
B3GAT3	endomembrane system
B4GALNT1
BACE2	endomembrane system
BBOF1
BBS1
BIRC5
BORCS7
BRINP2
BRMS1
BTBD17
C11orf42
C11orf80
C17orf82
C18orf8	endomembrane system
C1GALT1
C1GALT1C1L
C1orf204
C2orf82
CACNA2D2
CALHM2
CALU	endomembrane system
CAPN8
CAPRIN2
CASD1
CASP7
CASZ1
CATSPER1
CCDC134
CCDC92
CCNB1IP1
CCT3
CDAN1
CDC14B
CDC7
CDCA5
CDCA7L
CEACAM21
CEACAM4
CEBPZOS
CENPC
CEP295NL
CERNA1
CFAP100
CFAP69
CH17-174L20.1
CHDH
CHPT1	endomembrane system
CHRFAM7A
CHRNA2
CIDEA
CLHC1
CNGA4
CNKSR3
CNPY4	endomembrane system
CNTNAP2
COA6
COBLL1
COL24A1
COL3A1
COL6A1
CREB3L4
CREG1
CSMD2
CTA-228A9.3
CTB-32O4.3
CTC-498M16.4
CTD-2228A4.1
CTNNAL1
CTSB
CUZD1
CYP2J2
CYP4V2
DCST1
DCST2
DHODH
DHX57
DKK3
DNAJB11
DNASE2
DPP10
DUSP10
DYRK1A
EBLN3P
EBPL	endomembrane system
EEF1G
EGR2
EHD1	endomembrane system
EHD4	endomembrane system
ELMO3
EML3
ENC1
ENTPD5
EPG5
EPHX2
EPO
ESPNL
ESRRB
ETFDH
ETV3L
EXOSC10
EXOSC3
EYA2
FAM149A
FAM198B
FAM215B
FAM218A
FAM227B
FAM234B
FAM3B
FAM71F1
FAM86B2
FAM89A
FANK1
FAS
FCAR
FCRL6
FEN1
FHOD3
FIBIN
FLG
FLG2
FLJ37505
FLVCR1
FLVCR1-AS1
FOXO6
FTCD
GALNT6	endomembrane system
GALNTL6	endomembrane system
GAS2
GCC2	endomembrane system
GCDH
GCFC2
GDPD3	endomembrane system
GFM2
GNA13
GNMT
GNPTAB
GOLGA8H	endomembrane system
GOLGA8M	endomembrane system
GPAM
GPHA2
GPR142
GPR161
GRB10
GRIA2
GRID1
GSTM1
GSTM2
GSTO1
GTF2A1L
GTSF1
H3F3A
HAGLROS
HAS1
HAX1	endomembrane system
HES6
HEXB
ICOSLG
IRS1
ITPKC
KAT2A
KCNA2
KCNB2
KCNJ10
KCNK3
KIAA1755
KIF25
KIF25
KLHDC8A
KLHL9
KLKB1
KNG1
KRTAP5-8
KRTCAP3
LAMTOR3	endomembrane system
LAMTOR5	endomembrane system
LBHD1
LEFTY1
LGSN
LIMCH1
LIN52
LINC00488
LINC00663
LINC00672
LINC00865
LINC00900
LINC00920
LINC01080
LINC01361
LINC01537
LINC01715
LINC01819
LINC02217
LINGO4
LLNLR-268E12.1
LNPK	endomembrane system
LONP1
LRRN4CL
LSM8
LTBP4
LYPD6
LYPD6B
LYRM2
MAPK3
MAPRE3
MBOAT7
MEI1
MFN2
MGLL
MILR1
MITD1
MKRN2
MPC2
MPPE1
MRPS36
MSMO1
MSRB2
MST1
MYOM2
NAB1
NAGA
NAGK
NAPG
NARS2
NAXD
NDST1	endomembrane system
NDST1	endomembrane system
NEAT1
NEPRO
NEUROD6
NLRP14
NPIPB13
NQO2
NRIP1
NSA2
NSF	endomembrane system
NT5C2
NUPR2
NUSAP1
NUTM2E
OCA2
ODF2L
OIP5
OR11H4
ORC3
ORMDL1	endomembrane system
OVOL1
PACS1
PADI1
PALLD
PARP2
PARPBP
PCYOX1
PDCD11
PDE2A
PDP2
PHACTR4
PICK1	endomembrane system
PKD2L1
PLCG1
PLPP5
PLSCR4
PNMA2
PNMT
POC1B
POLE4
PON1
PRSS16	endomembrane system
PRSS56
PSMG2
PSPH
PSRC1
PVRIG
RAB3GAP2
RALGAPB
RAPGEFL1
RBM6
RCE1	endomembrane system
RCOR3
REEP3	endomembrane system
RFC4
RGS9
RHOD
RIOK3
RNASEH2C
RNF123
ROM1
RORC
RP1-138B7.7
RP1-90G24.6
RP11-1072A3.4
RP11-134K13.4
RP11-13K12.2
RP11-154H17.1
RP11-167B3.3
RP11-295M18.6
RP11-309L24.4
RP11-318C24.2
RP11-320P7.2
RP11-325E5.1
RP11-332J15.2
RP11-365P13.5
RP11-375I20.6
RP11-378A12.1
RP11-445H22.3
RP11-454P21.1
RP11-460M2.1
RP11-480D4.2
RP11-583F2.2
RP11-586D19.2
RP11-718O11.1
RP11-74E22.8
RP11-766N7.3
RP11-770G2.2
RP11-85A1.3
RP11-88E10.4
RP11-90C4.1
RP4-621B10.8
RP5-1028K7.2
RPL7L1
RPS24
RPS9
RRP15
RTBDN
RXFP4
S100A13
SCAI
SCGB1D2
SCN1A
SDHAF4
SEC16B	endomembrane system
SEMA4G
SETD9
SETDB2
SFI1
SGCD
SGK2
SH3RF3
SIGLEC14
SLC14A1
SLC14A2
SLC17A6	endomembrane system
SLC25A24
SLC29A1
SLC30A9
SLC36A1
SLC38A9
SLC40A1
SLC6A7
SLITRK6
SLX1B
SMG5
SNAPIN	endomembrane system
SNX17	endomembrane system
SNX32	endomembrane system
SP1
SPEF2
SPPL2C	endomembrane system
SRPRB	endomembrane system
ST20
ST6GAL2
ST8SIA1
STAG3
STARD10
STXBP3	endomembrane system
STYX
SULT1A2
SULT1C4
SUMF2	endomembrane system
SVIP	endomembrane system
TAGLN3
TAOK2
TBX6
TFEB
TIAF1
TMC6
TMED3	endomembrane system
TMED5	endomembrane system
TMEM128
TMEM199	endomembrane system
TMEM206
TMEM33	endomembrane system
TMEM8B
TMTC1
TOM1L1	endomembrane system
TRIM35
TRIM69
TRIM72
TRIML2
TRIT1
TRPM3
TSGA10
TSPAN11
TTC38
TTLL1
TXNL4B
UBQLNL
UFSP1
USP44
USP47
USP8	endomembrane system
VTA1	endomembrane system
VWDE
WDR75
WIPF2
WNT3
ZAP70
ZDHHC11	endomembrane system
ZDHHC11B	endomembrane system
ZDHHC24	endomembrane system
ZMYM1
ZNF295
ZNF320
ZNF330
ZNF347
ZNF410
ZNF420
ZNF528
ZNF568
ZNF646
ZNF665
ZNF667
ZNF880
ZNHIT6
ZXDC
