# Supplementary material for: Sex-heterogeneous SNPs disproportionately influence gene expression and health
Source: PLoS Genet. 2022 May 5;18(5):e1010147. doi: 10.1371/journal.pgen.1010147 (PMC9070888; doi:10.1371/journal.pgen.1010147)
Supplement: S8 Table — (XLSX) [file pgen.1010147.s011.xlsx]

## Sheet: S8 Table
S8 Table. Enrichment of biometric trait sex-heterogeneous SNPs in summary statistics for N=16 diseases and N=17 human phenotypes
Diseases		Reference		% enrichment sex het SNPs		EmpP#		% enrichment sex het SNPs Pr-eQTLs across tissues		EmpP#		% enrichment sex het SNPs Pr-eQTLs across brain tissues		EmpP#
ADHD		Demontis 2019[1]		7.9252		0.11		6.88		NS		8.37		0.174
Adult onset asthma		Ferreira 2019[2]		7.61566		0.027		8.54871		0.024		7.98479		0.181
Anorexia nervosa		Watson 2019[3]		8.29769		0.027		9.09		0.016		9.02		0.055
ASD		Grove 2017[4]		7.18		0.044		7.24346		0.15		8.88031		0.051
BIP		Mullins 2021[5]		9.042M*		0.096		7.94		0.657		8.37		0.563
CKD		Wuttke 2019[6]		7.2		NS		-		-		-		-
Cross psychiatric disorders		Lee 2019[7]		12.7424		0.001		13.4199		0.006		12.6582		0.054
Heart failure		Shah 2020[8]		7.25F*		0.014		7.38523		0.112		8.04598		0.095
Insomnia		Jansen 2019[9]		7.5		0.079		6.79		0.635		6.61		0.604
Lacunar stroke		Traylor 2020[10]		6.52		0.15		6.89655		0.127		5.88235		0.486
Late-onset Alzheimer diseases		Kunkle 2019[11]		5.32		NS		-		-		-		-
MDD		Wray 2018[12]		5.48		NS		-		-		-		-
PTSD		Nievergelt 2018[13]		6.43		NS		-		-		-		-
PGC-SCZ		PPG[14]		13.7771		<0.001		14.741		0.001		15.3257		0.012
Tourette syndrome		Yu 2019[15]		5.49		NS		-		-		-		-
Type 2 diabetes		Xue 2018[16]		13.2695		0.008		13.9108		0.003		11.86		0.083
Phenotypes
UKBB-Age at completed education		UKBB[17]		8.22		0.005		10		0.017		11.79		0.04
Age at first birth		Barban 2016[18]		8.61813		0.011		7.41525		0.112		7.69		0.15
AUDIT		Sanchez-Roige 2018[19]		6.3		NS		-		-		-		-
Automobile speed propensity		Karlsson-Linner 2019[20]		7.75F*		0.02		7.95229		0.468		7.98479		0.522
Diet fat intake		Meddens 2021[21]		5.84		NS		-		-		-		-
Educational attainment		Lee 2018[22]		13.8453		<0.001		16.7665		0.003		19.084		<0.001
Intelligence quotient (IQ)		Savage 2018[23]		11.3368		0.003		15.4321		0.001		14.0562		0.029
N sexual partners		Karlsson-Linner 2019[20]		8.98716		<0.001		12.326		0.003		10.6464		0.153
Neuroticism		Turley 2018[24]		7.46M*		0.029		6.56064		NS		7.60456		NS
UKBB-Overall health rating		UKBB[17]		9.86		<0.001		11		0.09		11.0266		0.169
Risk behavior		Karlsson-Linner 2019[20]		7.22777		0.075		8.35		0.338		7.98		0.563
Total cholesterol		Willer 2013[25]		7.61		0.001		8.76068		<0.001		9.42623		0.009
Triglycerides		Willer 2013[25]		7.47		0.005		7.69231		0.004		6.55738		0.185
HDL cholesterol		Willer 2013[25]		7.61		0.005		8.11966		0.003		7.37705		0.095
LDL cholesterol		Willer 2013[25]		6.87		0.019		8.33333		<0.001		6.55738		0.244
Fetal own birthweight		Warrington 2019[26]		7.92		0.066		9.90099		0.172		9.09091		0.563
Maternal fetal birthweight		Warrington 2019[26]		7.99		0.009		8.31683		0.434		10.23		0.184
* Chi square test P<=0.05
#empirical p-value estimated on 1000 random set, matching allele frequency only
Abbreviations: Pr-eQTLs: predicted quantitative expression loci under an elastic-net model in PrediXcan
References
1. Demontis D, Walters RK, Martin J, Mattheisen M, Als TD, Agerbo E, et al. Discovery of the first genome-wide significant risk loci for attention deficit/hyperactivity disorder. Nat Genet. 2019; doi:10.1038/s41588-018-0269-7
2. Ferreira MAR, Mathur R, Vonk JM, Szwajda A, Brumpton B, Granell R, et al. Genetic Architectures of Childhood- and Adult-Onset Asthma Are Partly Distinct. Am J Hum Genet. 2019; doi:10.1016/j.ajhg.2019.02.022
3. Watson HJ, Yilmaz Z, Thornton LM, Hübel C, Coleman JRI, Gaspar HA, et al. Genome-wide association study identifies eight risk loci and implicates metabo-psychiatric origins for anorexia nervosa. Nat Genet. 2019; doi:10.1038/s41588-019-0439-2
4. Grove R, Hoekstra RA, Wierda M, Begeer S. Exploring sex differences in autistic traits: A factor analytic study of adults with autism. Autism. 2017; doi:10.1177/1362361316667283
5. Mullins N, Forstner AJ, O’Connell KS, Coombes B, Coleman JRI, Qiao Z, et al. Genome-wide association study of more than 40,000 bipolar disorder cases provides new insights into the underlying biology. Nat Genet. 2021; doi:10.1038/s41588-021-00857-4
6. Wuttke M, Li Y, Li M, Sieber KB, Feitosa MF, Gorski M, et al. A catalog of genetic loci associated with kidney function from analyses of a million individuals. Nat Genet. 2019; doi:10.1038/s41588-019-0407-x
7. Lee PH, Anttila V, Won H, Feng YCA, Rosenthal J, Zhu Z, et al. Genomic Relationships, Novel Loci, and Pleiotropic Mechanisms across Eight Psychiatric Disorders. Cell. 2019; doi:10.1016/j.cell.2019.11.020
8. Shah S, Henry A, Roselli C, Lin H, Sveinbjörnsson G, Fatemifar G, et al. Genome-wide association and Mendelian randomisation analysis provide insights into the pathogenesis of heart failure. Nat Commun. 2020; doi:10.1038/s41467-019-13690-5
9. Jansen PR, Watanabe K, Stringer S, Skene N, Bryois J, Hammerschlag AR, et al. Genome-wide analysis of insomnia in 1,331,010 individuals identifies new risk loci and functional pathways. Nat Genet. 2019; doi:10.1038/s41588-018-0333-3
10. Traylor M, Persyn E, Tomppo L, Klasson S, Abedi V, Bakker MK, et al. Genetic basis of lacunar stroke: a pooled analysis of individual patient data and genome-wide association studies. Lancet Neurol. 2021; doi:10.1016/S1474-4422(21)00031-4
11. Kunkle BW, Grenier-Boley B, Sims R, Bis JC, Damotte V, Naj AC, et al. Genetic meta-analysis of diagnosed Alzheimer’s disease identifies new risk loci and implicates Aβ, tau, immunity and lipid processing. Nat Genet. 2019; doi:10.1038/s41588-019-0358-2
12. Wray NR, Ripke S, Mattheisen M, Trzaskowski M, Byrne EM, Abdellaoui A, et al. Genome-wide association analyses identify 44 risk variants and refine the genetic architecture of major depression. Nat Genet. 2018; doi:10.1038/s41588-018-0090-3
13. Nievergelt CM, Ashley-Koch AE, Dalvie S, Hauser MA, Morey RA, Smith AK, et al. Genomic Approaches to Posttraumatic Stress Disorder: The Psychiatric Genomic Consortium Initiative. Biological Psychiatry. 2018. doi:10.1016/j.biopsych.2018.01.020
14. https://www.med.unc.edu/pgc/download-results/
15. Yu D, Sul JH, Tsetsos F, Nawaz MS, Huang AY, Zelaya I, et al. Interrogating the genetic determinants of Tourette’s syndrome and other tiC disorders through genome-wide association studies. Am J Psychiatry. 2019; doi:10.1176/appi.ajp.2018.18070857
16. Xue A, Wu Y, Zhu Z, Zhang F, Kemper KE, Zheng Z, et al. Genome-wide association analyses identify 143 risk variants and putative regulatory mechanisms for type 2 diabetes. Nat Commun. 2018;9. doi:10.1038/s41467-018-04951-w
17.http://www.nealelab.is/uk-biobank/ukbround2announcement
18. Barban N, Jansen R, De Vlaming R, Vaez A, Mandemakers JJ, Tropf FC, et al. Genome-wide analysis identifies 12 loci influencing human reproductive behavior. Nat Genet. 2016;48. doi:10.1038/ng.3698
19. Sanchez-Roige S, Palmer AA, Fontanillas P, Elson SL, Adams MJ, Howard DM, et al. Genome-wide association study meta-analysis of the alcohol use disorders identification test (AUDIT) in two population-based cohorts. Am J Psychiatry. 2019; doi:10.1176/appi.ajp.2018.18040369
20. Karlsson Linnér R, Biroli P, Kong E, Meddens SFW, Wedow R, Fontana MA, et al. Genome-wide association analyses of risk tolerance and risky behaviors in over 1 million individuals identify hundreds of loci and shared genetic influences. Nat Genet. 2019; doi:10.1038/s41588-018-0309-3
21. Meddens SFW, de Vlaming R, Bowers P, Burik CAP, Linnér RK, Lee C, et al. Genomic analysis of diet composition finds novel loci and associations with health and lifestyle. Mol Psychiatry. 2021; doi:10.1038/s41380-020-0697-5
22. Lee JJ, Wedow R, Okbay A, Kong E, Maghzian O, Zacher M, et al. Gene discovery and polygenic prediction from a genome-wide association study of educational attainment in 1.1 million individuals. Nat Genet. 2018; doi:10.1038/s41588-018-0147-3
23. Savage JE, Jansen PR, Stringer S, Watanabe K, Bryois J, De Leeuw CA, et al. Genome-wide association meta-analysis in 269,867 individuals identifies new genetic and functional links to intelligence. Nat Genet. 2018; doi:10.1038/s41588-018-0152-6
24. Turley P, Walters RK, Maghzian O, Okbay A, Lee JJ, Fontana MA, et al. Multi-trait analysis of genome-wide association summary statistics using MTAG. Nat Genet. 2018; doi:10.1038/s41588-017-0009-4
25. Willer CJ, Schmidt EM, Sengupta S, Peloso GM, Gustafsson S, Kanoni S, et al. Discovery and refinement of loci associated with lipid levels. Nat Genet. 2013; doi:10.1038/ng.2797
26. Warrington NM, Beaumont RN, Horikoshi M, Day FR, Helgeland Ø, Laurin C, et al. Maternal and fetal genetic effects on birth weight and their relevance to cardio-metabolic risk factors. Nat Genet. 2019; doi:10.1038/s41588-019-0403-1
